# Supplementary material for: Spider Neurotoxins, Short Linear Cationic Peptides and Venom Protein Classification Improved by an Automated Competition between Exhaustive Profile HMM Classifiers
Source: Toxins (Basel). 2017 Aug 8;9(8):245. doi: 10.3390/toxins9080245 (PMC5577579; doi:10.3390/toxins9080245)
Supplement: Supplementary file 1 [file toxins-09-00245-s001.zip]

Archive with 9 entries (9 files):
- classif_level.xls
- ekenda_class.hmm
- hmmcompete
- mu_neurotoxin.fas
- mu_neurotoxin_classif.csv
- omega_neurotox.fas
- omega_neurotoxin_classif.htm
- Toxprot_classif_comparison.csv
- ToxProt_reviewed_summarybyseq.csv
