# Supplementary material for: Spider Neurotoxins, Short Linear Cationic Peptides and Venom Protein Classification Improved by an Automated Competition between Exhaustive Profile HMM Classifiers
Source: Toxins (Basel). 2017 Aug 8;9(8):245. doi: 10.3390/toxins9080245 (PMC5577579; doi:10.3390/toxins9080245)
Supplement: Supplementary file 1 [file toxins-09-00245-s001.zip › classif_level.xls]

## Sheet: classif_level
SC_01_00	DK00023.1	Cytoinsectotoxin family
SC_02_00	DK00200.1	Oxyopinin family (IPR012522;PF08025;)
SC_03_00	DK00005.1	latarcin superfamily
SC_03_01	DK00006.1	Latarcin superfamily, Lt1 family (IPR018802;PF10279;)
SC_03_02	DK00007.1	Latarcin superfamily, Lt2 family (IPR018802;PF10279;)
SC_03_03	DK00008.1	Latarcin superfamily, Lt3 family (IPR018802;PF10279;)
SC_03_04	DK00009.1	Latarcin superfamily, latarcin lt4 typ2 (IPR018802;PF10279;)
SC_03_05	DK00010.1	Latarcin superfamily, Lt5 family (IPR018802;PF10279;)
SC_03_06	DK00011.1	Latarcin superfamily, Lt6 family (IPR018802;PF10279;)
SC_03_07	DK00012.1	Latarcin superfamily, Lt7 family (IPR018802;PF10279;)
SC_04_01	DK00013.1	Cupiennin family, 1 subfamily
SC_04_02	DK00014.1	Cupiennin family, 2 subfamily
SC_04_03	DK00015.1	Cupiennin family, 3 subfamily
SC_04_04	DK00016.1	Cupiennin family, 4 subfamily
SC_04_05	DK00017.1	Cupiennin family, 5 subfamily
SC_04_06	DK00018.1	Cupiennin family, 6 subfamily
SC_04_07	DK00019.1	Cupiennin family, 7 subfamily
SC_04_08	DK00020.1	Cupiennin family, cupiennin typ2
SC_04_09	DK00021.1	Cupiennin family, cupiennin typ3
SC_04_10	DK00196.1	CsTx-16
SC_05_00	DK00022.1	Bradykinin-related peptide family
SN_01_00	DK00176.1	U2-agatoxin family
SN_02_00	DK00027.1	Plectoxin superfamily (IPR004169;)
SN_02_01	DK00028.1	Plectoxin superfamily, Tx3 family (IPR004169;)
SN_02_02	DK00029.1	Plectoxin superfamily, Plectoxin family (IPR004169;)
SN_02_03	DK00030.1	Plectoxin superfamily, Type IV omega agatoxin family (IPR004169;)
SN_02_04	DK00031.1	Plectoxin superfamily, U16 lycotoxin family (IPR004169;)
SN_02_05	DK00032.1	Plectoxin superfamily, U19 lycotoxin family
SN_02_06	DK00186.1	CsTx-36
SN_02_07	DK00163.1	CsTx-19
SN_02_08	DK00189.1	CsTx-28
SN_02_09	DK00191.1	CsTx-34
SN_03_01	DK00033.1	Spider toxin Tx2 family, OAIP 2 subfamily (IPR004214;PF02950;)
SN_03_02	DK00034.1	Spider toxin Tx2 family, Spider Tx2 sb1 (IPR004214;PF02950;)
SN_03_03	DK00035.1	Spider toxin Tx2 family, Spider toxin Tx2 family
SN_03_04	DK00036.1	Spider toxin Tx2 family, Spider Tx2 sb2
SN_03_05	DK00037.1	Spider toxin Tx2 family, Spider Tx2 sb3
SN_03_06	DK00038.1	Spider toxin Tx2 family, Spider Tx2 sb4
SN_04_00	DK00039.1	Omega-agatoxin superfamily (IPR005853;IPR013605;PF08396;)
SN_04_01	DK00040.1	Omega-agatoxin superfamily, Omega agatx sb2 (IPR005853;IPR013605;PF08396;)
SN_04_02	DK00041.1	Omega-agatoxin superfamily, Tx1 family (IPR005853;IPR013605;PF08396;)
SN_04_03	DK00042.1	Omega-agatoxin superfamily, Type II III omega agatoxin family (IPR005853;IPR013605;PF08396;)
SN_04_04	DK00043.1	Omega-agatoxin superfamily, omega agatox sb3 (IPR005853;IPR013605;PF08396;)
SN_05_00	DK00044.1	Spider agouti family (IPR007733;IPR027300;PF05039;)
SN_05_01	DK00214.1	Spider agouti
SN_05_02	DK00215.1	Spider Agouti
SN_05_03	DK00216.1	Spider agouti
SN_05_04	DK00217.1	Spider Agouti
SN_05_05	DK00218.1	Spider Agouti
SN_05_06	DK00219.1	Spider Agouti
SN_06_00	DK00045.1	Delta-atracotoxin family (IPR008017;PF05353;)
SN_07_00	DK00046.1	Beta-delta agatoxin family (IPR009243;)
SN_07_01	DK00047.1	Beta-delta agatoxin family, Aga 2 subfamily (IPR009243;)
SN_07_02	DK00048.1	Beta-delta agatoxin family, Aga 3 subfamily (IPR009243;)
SN_07_03	DK00049.1	Beta-delta agatoxin family, Aga 4 subfamily (IPR009243;)
SN_07_04	DK00050.1	Beta-delta agatoxin family, Aga 5 subfamily (IPR009243;)
SN_08_01	DK00051.1	Shiva Omega superfamily, Omega toxin family (IPR009415;PF06357;)
SN_08_02	DK00052.1	Shiva Omega superfamily, Omega kappa toxin family (IPR009415;PF06357;)
SN_09_00	DK00053.1	Spider toxin Tx3-6 family
SN_10_00	DK00054.1	Huwentoxin-1 family (IPR011696;PF07740;)
SN_10_01	DK00055.1	Huwentoxin-1 family, AU5A subfamily (IPR011696;PF07740;)
SN_10_02	DK00056.1	Huwentoxin-1 family, AU5B subfamily (IPR011696;PF07740;)
SN_10_03	DK00057.1	Huwentoxin-1 family, BsTX5 subfamily (IPR011696;PF07740;)
SN_10_04	DK00058.1	Huwentoxin-1 family, CcoTx1 subfamily (IPR011696;PF07740;)
SN_10_05	DK00059.1	Huwentoxin-1 family, F4a subfamily (IPR011696;PF07740;)
SN_10_06	DK00060.1	Huwentoxin-1 family, F4b subfamily (IPR011696;PF07740;)
SN_10_07	DK00061.1	Huwentoxin-1 family, GrTx subfamily (IPR011696;PF07740;)
SN_10_08	DK00062.1	Huwentoxin-1 family, Gtx1 15 subfamily (IPR011696;PF07740;)
SN_10_09	DK00063.1	Huwentoxin-1 family, HaTx subfamily (IPR011696;PF07740;)
SN_10_10	DK00064.1	Huwentoxin-1 family, Haplotoxin 1 subfamily (IPR011696;PF07740;)
SN_10_11	DK00065.1	Huwentoxin-1 family, Haplotoxin 2 subfamily (IPR011696;PF07740;)
SN_10_12	DK00066.1	Huwentoxin-1 family, Hntx 12 subfamily (IPR011696;PF07740;)
SN_10_13	DK00067.1	Huwentoxin-1 family, Hntx 13 subfamily (IPR011696;PF07740;)
SN_10_14	DK00068.1	Huwentoxin-1 family, Hntx 1 subfamily (IPR011696;PF07740;)
SN_10_15	DK00069.1	Huwentoxin-1 family, Hntx 3 subfamily (IPR011696;PF07740;)
SN_10_16	DK00070.1	Huwentoxin-1 family, Hntx 8 subfamily (IPR011696;PF07740;)
SN_10_17	DK00071.1	Huwentoxin-1 family, Hntx 9 subfamily (IPR011696;PF07740;)
SN_10_18	DK00072.1	Huwentoxin-1 family, Hntx VII subfamily (IPR011696;PF07740;)
SN_10_19	DK00073.1	Huwentoxin-1 family, HpTX2 subfamily (IPR011696;PF07740;)
SN_10_20	DK00074.1	Huwentoxin-1 family, HpTX3 subfamily (IPR011696;PF07740;)
SN_10_21	DK00075.1	Huwentoxin-1 family, HpTx1 subfamily (IPR011696;PF07740;)
SN_10_22	DK00076.1	Huwentoxin-1 family, Htx 4 subfamily (IPR011696;PF07740;)
SN_10_23	DK00077.1	Huwentoxin-1 family, HwTx I subfamily (IPR011696;PF07740;)
SN_10_24	DK00078.1	Huwentoxin-1 family, Hwtx 6 subfamily (IPR011696;PF07740;)
SN_10_25	DK00079.1	Huwentoxin-1 family, ICK4 subfamily (IPR011696;PF07740;)
SN_10_26	DK00080.1	Huwentoxin-1 family, ICK 1 subfamily (IPR011696;PF07740;)
SN_10_27	DK00081.1	Huwentoxin-1 family, ICK 3 subfamily (IPR011696;PF07740;)
SN_10_28	DK00082.1	Huwentoxin-1 family, Jztx 11 subfamily (IPR011696;PF07740;)
SN_10_29	DK00083.1	Huwentoxin-1 family, Jztx 13 subfamily (IPR011696;PF07740;)
SN_10_30	DK00084.1	Huwentoxin-1 family, Jztx 14 subfamily (IPR011696;PF07740;)
SN_10_31	DK00085.1	Huwentoxin-1 family, Jztx 15 subfamily (IPR011696;PF07740;)
SN_10_32	DK00086.1	Huwentoxin-1 family, Jztx 16 subfamily (IPR011696;PF07740;)
SN_10_33	DK00087.1	Huwentoxin-1 family, Jztx 1 subfamily (IPR011696;PF07740;)
SN_10_34	DK00088.1	Huwentoxin-1 family, Jztx 26 subfamily (IPR011696;PF07740;)
SN_10_35	DK00089.1	Huwentoxin-1 family, Jztx 27 subfamily (IPR011696;PF07740;)
SN_10_36	DK00090.1	Huwentoxin-1 family, Jztx 2 subfamily (IPR011696;PF07740;)
SN_10_37	DK00091.1	Huwentoxin-1 family, Jztx 31 subfamily (IPR011696;PF07740;)
SN_10_38	DK00092.1	Huwentoxin-1 family, Jztx 33 subfamily (IPR011696;PF07740;)
SN_10_39	DK00093.1	Huwentoxin-1 family, Jztx 34 subfamily (IPR011696;PF07740;)
SN_10_40	DK00094.1	Huwentoxin-1 family, Jztx 35 subfamily (IPR011696;PF07740;)
SN_10_41	DK00095.1	Huwentoxin-1 family, Jztx 36 subfamily (IPR011696;PF07740;)
SN_10_42	DK00096.1	Huwentoxin-1 family, Jztx 44 subfamily (IPR011696;PF07740;)
SN_10_43	DK00097.1	Huwentoxin-1 family, Jztx 49 subfamily (IPR011696;PF07740;)
SN_10_44	DK00098.1	Huwentoxin-1 family, Jztx 4 subfamily (IPR011696;PF07740;)
SN_10_45	DK00099.1	Huwentoxin-1 family, Jztx 60 subfamily (IPR011696;PF07740;)
SN_10_46	DK00100.1	Huwentoxin-1 family, Jztx 7 10 12 subfamily (IPR011696;PF07740;)
SN_10_47	DK00101.1	Huwentoxin-1 family, Jztx 9 subfamily (IPR011696;PF07740;)
SN_10_48	DK00102.1	Huwentoxin-1 family, Jztx F5 subfamily (IPR011696;PF07740;)
SN_10_49	DK00103.1	Huwentoxin-1 family, Jztx F6 subfamily (IPR011696;PF07740;)
SN_10_50	DK00104.1	Huwentoxin-1 family, Jztz F7 subfamily (IPR011696;PF07740;)
SN_10_51	DK00105.1	Huwentoxin-1 family, Lectin subfamily (IPR011696;PF07740;)
SN_10_52	DK00106.1	Huwentoxin-1 family, MTx4 subfamily (IPR011696;PF07740;)
SN_10_53	DK00107.1	Huwentoxin-1 family, PNTx27C4 subfamily (IPR011696;PF07740;)
SN_10_54	DK00108.1	Huwentoxin-1 family, ProTx 1 subfamily (IPR011696;PF07740;)
SN_10_55	DK00109.1	Huwentoxin-1 family, ProTx III subfamily (IPR011696;PF07740;)
SN_10_56	DK00110.1	Huwentoxin-1 family, SNX 482 subfamily (IPR011696;PF07740;)
SN_10_57	DK00111.1	Huwentoxin-1 family, ScTx1 subfamily (IPR011696;PF07740;)
SN_10_58	DK00112.1	Huwentoxin-1 family, TlTx subfamily (IPR011696;PF07740;)
SN_10_59	DK00113.1	Huwentoxin-1 family, Tltx subfamily (IPR011696;PF07740;)
SN_10_60	DK00114.1	Huwentoxin-1 family, Tx2 9 subfamily (IPR011696;PF07740;)
SN_10_61	DK00115.1	Huwentoxin-1 family, VSTX3 subfamily (IPR011696;PF07740;)
SN_10_62	DK00116.1	Huwentoxin-1 family, Vatx subfamily (IPR011696;PF07740;)
SN_10_63	DK00117.1	Huwentoxin-1 family, VsTx1 subfamily (IPR011696;PF07740;)
SN_10_64	DK00118.1	Huwentoxin-1 family, Jztx 20 subfamily
SN_10_65	DK00119.1	Huwentoxin-1 family, Jztx 21 subfamily
SN_10_66	DK00120.1	Huwentoxin-1 family, Jztx 24 subfamily
SN_10_67	DK00121.1	Huwentoxin-1 family, Jztx 67 subfamily
SN_11_00	DK00122.1	Shiva kappa superfamily (IPR012499;PF07945;)
SN_12_01	DK00123.1	Huwentoxin-2 family, Ap1a subfamily (IPR012625;PF08089;)
SN_12_02	DK00124.1	Huwentoxin-2 family, Huwentoxin 2 subfamily (IPR012625;PF08089;)
SN_12_03	DK00125.1	Huwentoxin-2 family, Juruin subfamily (IPR012625;PF08089;)
SN_12_04	DK00126.1	Huwentoxin-2 family, Lasiotoxin subfamily (IPR012625;PF08089;)
SN_12_05	DK00127.1	Huwentoxin-2 family, OAIP 5 subfamily (IPR012625;PF08089;)
SN_12_06	DK00128.1	Huwentoxin-2 family, TXP1 subfamily (IPR012625;PF08089;)
SN_12_07	DK00129.1	Huwentoxin-2 family, huwentx 2 sbtyp1 (IPR012625;PF08089;)
SN_12_08	DK00130.1	Huwentoxin-2 family, huwentx 2 sbtyp4 (IPR012625;PF08089;)
SN_13_00	DK00131.1	Insecticidal toxin ABC family (IPR012626;PF08091;)
SN_13_01	DK00132.1	Insecticidal toxin ABC family, Aps III subfamily (IPR012626;PF08091;)
SN_13_02	DK00133.1	Insecticidal toxin ABC family, Calisoga subfamily (IPR012626;PF08091;)
SN_13_03	DK00134.1	Insecticidal toxin ABC family, JZTX 59 subfamily (IPR012626;PF08091;)
SN_14_00	DK00135.1	Magi-1 superfamily
SN_14_01	DK00136.1	Magi-1 superfamily, HNTX 16 family (IPR012627;PF08092;)
SN_14_02	DK00137.1	Magi-1 superfamily, HWTX XVIc family (IPR012627;PF08092;)
SN_14_03	DK00138.1	Magi-1 superfamily, ICK 30 40 family (IPR012627;PF08092;)
SN_14_04	DK00139.1	Magi-1 superfamily, ICK 6 family (IPR012627;PF08092;)
SN_14_05	DK00140.1	Magi-1 superfamily, ICK 7 family (IPR012627;PF08092;)
SN_14_06	DK00141.1	Magi-1 superfamily, ICK Trit family (IPR012627;PF08092;)
SN_14_07	DK00142.1	Magi-1 superfamily, Jztx 56 family (IPR012627;PF08092;)
SN_14_08	DK00143.1	Magi-1 superfamily, Ltx4 family (IPR012627;PF08092;)
SN_14_09	DK00144.1	Magi-1 superfamily, Magi 1 family (IPR012627;PF08092;)
SN_15_01	DK00145.1	Magi-5 family, Magi 5 family (IPR012628;PF08093;)
SN_15_02	DK00146.1	Magi-5 family, Omega atracotoxin type 2 family (IPR012628;IPR013139;PF08093;)
SN_16_00	DK00147.1	Spider toxin SFI family (IPR012633;PF08115;)
SN_17_00	DK00148.1	Spider neurotoxin 21C2 family (IPR012634;PF08116;)
SN_18_00	DK00149.1	AVIT (prokineticin) family (IPR023569;PF06607;)
SN_19_00	DK00150.1	Spider toxin CsTx superfamily (IPR019553;IPR011142;PF10530;)
SN_19_01	DK00151.1	Spider toxin CsTx superfamily, D1 family (IPR019553;IPR011142;PF10530;)
SN_19_02	DK00152.1	Spider toxin CsTx superfamily, D7 family (IPR019553;IPR011142;PF10530;)
SN_19_03	DK00153.1	Spider toxin CsTx superfamily, Spider CsTx typ2 (IPR019553;IPR011142;PF10530;)
SN_19_04	DK00154.1	Spider toxin CsTx superfamily, U1 lycotoxin family (IPR019553;IPR011142;PF10530;)
SN_19_05	DK00155.1	Spider toxin CsTx superfamily, U4 lycotoxin family (IPR019553;IPR011142;PF10530;)
SN_19_06	DK00156.1	Spider toxin CsTx superfamily, U6 lycotoxin family (IPR019553;IPR011142;PF10530;)
SN_19_07	DK00157.1	Spider toxin CsTx superfamily, U7 lycotoxin family (IPR019553;IPR011142;PF10530;)
SN_19_08	DK00158.1	Spider toxin CsTx superfamily, U8 lycotoxin family (IPR019553;IPR011142;PF10530;)
SN_19_09	DK00159.1	Spider toxin CsTx superfamily, U10 lycotoxin family (IPR019553;IPR011142;PF10530;)
SN_19_10	DK00160.1	Spider toxin CsTx superfamily, U11 lycotoxin family (IPR019553;IPR011142;PF10530;)
SN_19_11	DK00161.1	Spider toxin CsTx superfamily, Spider CsTx typ1
SN_19_12	DK00162.1	Spider toxin CsTx superfamily, Spider CsTx typ3 (IPR011142;)
SN_20_00	DK00207.1	CsTx-20
SN_21_00	DK00165.1	Aptotoxin_family
SN_22_00	DK00166.1	Helical arthropod neuropeptide derived (HAND) family
SN_23_00	DK00167.1	Double-knot toxin subfamily
SN_24_00	DK00168.1	OAIP 4 subfamily
SN_25_00	DK00169.1	HWTX-LSTX family
SN_26_00	DK00170.1	Insecticidal toxin DTX family
SN_27_00	DK00171.1	JZTX-72 family
SN_28_00	DK00172.1	Litx family
SN_29_00	DK00173.1	Omega lycotoxin family
SN_30_00	DK00174.1	Phrixotoxin family
SN_31_00	DK00175.1	U12-lycotoxin family
SN_32_00	DK00185.1	MIT-like AcTx family (IPR020202;PF17556)
SN_32_01	DK00208.1	MIT-like CsTx-21
SN_32_02	DK00210.1	MIT-like CsTx-22
SN_33_00	DK00188.1	CsTx-26
SN_34_00	DK00190.1	CsTx-29
SN_35_00	DK00187.1	CsTx-35
SN_36_00	DK00192.1	Huwentoxin-Type-10
SN_37_00	DK00212.1	Cstx-37
SN_38_00	DK00213.1	cstx38
SN_39_00	DK00164.1	Spider LiTx3 related peptide family
SN_40_00	DK00197.1	Spiderine
VP_01_00	DK00177.1	Protease inhibitor I7 (squash type serine protease inhibitor) family (IPR000737;IPR011052;PF00299;)
VP_02_00	DK00178.1	Peptidase M12A family (IPR024079;IPR001506;IPR006026;PF01400;)
VP_03_01	DK00180.1	Arthropod phospholipase D family, Class II subfamily (IPR017946;)
VP_03_02	DK00181.1	Arthropod phospholipase D family, Phospholipase class I subfamily (IPR017946;)
VP_04_00	DK00182.1	Venom metalloproteinase (M12B) family
VP_05_00	DK00193.1	Hyaluronidase (IPR018155)
VP_06_00	DK00179.1	Arthropod Phospholipase A2 (IPR001211)
VP_07_00	DK00194.1	Angiotensin-converting Enzyme (IPR033591)
VP_08_00	DK00195.1	Peptidylglycine alpha-amidating monooxygenase (IPR000720)
VP_09_00	DK00198.1	Signal Peptidase (IPR001733)
VP_10_00	DK00199.1	Venom Serine protease (IPR001314;IPR001254)
VP_11_01	DK00183.1	Spider WAP family, Spider wap 1 family (IPR008197;)
VP_11_02	DK00184.1	Spider WAP family, Spider wap 2 family (IPR008197;)
VP_12_01	DK00024.1	Venom Kunitz-type family, Intermediate Kunitz toxin subfamily (IPR002223;IPR020901;PF00014;)
VP_12_02	DK00025.1	Venom Kunitz-type family, Native Kunitz toxin subfamily (IPR002223;IPR020901;PF00014;)
VP_12_03	DK00026.1	Venom Kunitz-type family, Sub Kunitz toxin subfamily (IPR002223;IPR020901;PF00014;)
VP_12_04	DK00203.1	Venom Kunitz-type family, Long Kunitz domain containing protein (IPR002223;IPR020901;PF00014;)
VP_13_01	DK00201.1	Cysteine rich secretory protein type 1 (IPR014044;IPR002413)
VP_13_02	DK00202.1	Cysteine rich secretory protein type 2
VP_14_00	DK00211.1	Thyroglobulin-like protein
VP_15_00	DK00204.1	Leucine rich peptide (IPR032675)
VP_16_00	DK00205.1	Protein disulfide-isomerase (IPR005792)
VP_17_00	DK00206.1	Tachylectin 5A (IPR002181)
VP_18_00	DK00209.1	Cystatin (IPR027214)
VP_19_01	DK00001.1	Latrotoxin superfamily, Alpha latrocrustotoxin family (IPR002110;IPR020683;PF00023)
VP_19_02	DK00002.1	Latrotoxin superfamily, Alpha latroinsectotoxin family (IPR002110;IPR020683;PF00023)
VP_19_03	DK00003.1	Latrotoxin superfamily, Alpha latrotoxin family (IPR002110;IPR020683;IPR013829;PF00023)
VP_19_04	DK00004.1	Latrotoxin superfamily, Delta latroinsectotoxin family
