# Supplementary material for: Spider Neurotoxins, Short Linear Cationic Peptides and Venom Protein Classification Improved by an Automated Competition between Exhaustive Profile HMM Classifiers
Source: Toxins (Basel). 2017 Aug 8;9(8):245. doi: 10.3390/toxins9080245 (PMC5577579; doi:10.3390/toxins9080245)
Supplement: Supplementary file 1 [file toxins-09-00245-s001.zip › ekenda_class.hmm]

HMMER3/f [3.1b2 | February 2015]
NAME  VP_19_01
ACC   DK00001.1
DESC  Latrotoxin superfamily, Alpha latrocrustotoxin family (IPR002110;IPR020683;PF00023)
LENG  1158
ALPH  amino
RF    no
MM    no
CONS  yes
CS    no
MAP   yes
DATE  Wed Apr 26 12:26:05 2017
NSEQ  1
EFFN  0.402344
CKSUM 3821605626
STATS LOCAL MSV      -13.0426  0.69524
STATS LOCAL VITERBI  -13.9142  0.69524
STATS LOCAL FORWARD   -7.3223  0.69524
HMM          A        C        D        E        F        G        H        I        K        L        M        N        P        Q        R        S        T        V        W        Y   
            m->m     m->i     m->d     i->m     i->i     d->m     d->d
  COMPO   2.47539  4.31530  2.87759  2.75873  3.27064  2.87243  3.76859  2.72634  2.68639  2.40434  3.72230  2.92234  3.40335  3.17055  2.99359  2.68563  2.87718  2.59101  4.94383  3.45944
          2.68618  4.42225  2.77519  2.73123  3.46354  2.40513  3.72494  3.29354  2.67741  2.69355  4.24690  2.90347  2.73739  3.18146  2.89801  2.37887  2.77519  2.98518  4.58477  3.61503
          0.03394  3.79585  4.51819  0.61958  0.77255  0.00000        *
      1   2.50529  1.11030  4.00376  3.72743  3.73826  3.14268  4.39159  2.87105  3.55442  2.78917  3.90878  3.73489  3.84355  3.90392  3.69174  2.77646  2.96590  2.62041  5.16861  4.02596      1 c - - -
          2.68618  4.42225  2.77519  2.73123  3.46354  2.40513  3.72494  3.29354  2.67741  2.69355  4.24690  2.90347  2.73739  3.18146  2.89801  2.37887  2.77519  2.98518  4.58477  3.61503
          0.03394  3.79585  4.51819  0.61958  0.77255  0.48576  0.95510
      2   2.37506  4.21928  3.36343  3.11426  3.90438  3.06047  4.13698  3.02232  3.05568  2.88842  3.94560  3.33461  3.75891  3.45489  3.31686  2.57569  1.30895  2.72553  5.34910  4.12161      2 t - - -
          2.68618  4.42225  2.77519  2.73123  3.46354  2.40513  3.72494  3.29354  2.67741  2.69355  4.24690  2.90347  2.73739  3.18146  2.89801  2.37887  2.77519  2.98518  4.58477  3.61503
          0.03394  3.79585  4.51819  0.61958  0.77255  0.48576  0.95510
      3   3.16360  4.58872  4.13284  3.83446  1.14617  3.86796  3.84818  2.69866  3.74379  2.08748  3.44153  3.93390  4.32968  3.93351  3.88243  3.43640  3.46543  2.68337  4.12325  2.50121      3 f - - -
          2.68618  4.42225  2.77519  2.73123  3.46354  2.40513  3.72494  3.29354  2.67741  2.69355  4.24690  2.90347  2.73739  3.18146  2.89801  2.37887  2.77519  2.98518  4.58477  3.61503
          0.03394  3.79585  4.51819  0.61958  0.77255  0.48576  0.95510
      4   3.07102  4.55716  4.06533  3.70691  3.10991  3.88283  4.38674  2.31233  3.47532  0.97587  3.16059  3.98955  4.33279  3.86210  3.66310  3.44769  3.36958  2.32936  4.95932  3.66429      4 l - - -
          2.68618  4.42225  2.77519  2.73123  3.46354  2.40513  3.72494  3.29354  2.67741  2.69355  4.24690  2.90347  2.73739  3.18146  2.89801  2.37887  2.77519  2.98518  4.58477  3.61503
          0.03394  3.79585  4.51819  0.61958  0.77255  0.48576  0.95510
      5   2.28072  4.19900  3.14304  2.95724  4.00083  2.93045  4.06826  3.51397  3.02571  3.24092  4.17490  3.19308  3.66335  3.38155  3.31277  1.21285  2.75547  3.06599  5.37995  4.08441      5 s - - -
          2.68618  4.42225  2.77519  2.73123  3.46354  2.40513  3.72494  3.29354  2.67741  2.69355  4.24690  2.90347  2.73739  3.18146  2.89801  2.37887  2.77519  2.98518  4.58477  3.61503
          0.03394  3.79585  4.51819  0.61958  0.77255  0.48576  0.95510
      6   3.14008  4.66011  3.72657  3.44335  2.30224  3.74197  3.58859  3.16031  3.30306  2.63360  3.84391  3.63166  4.21853  3.62755  3.50176  3.28379  3.42693  3.02751  3.94245  1.10351      6 y - - -
          2.68618  4.42225  2.77519  2.73123  3.46354  2.40513  3.72494  3.29354  2.67741  2.69355  4.24690  2.90347  2.73739  3.18146  2.89801  2.37887  2.77519  2.98518  4.58477  3.61503
          0.03394  3.79585  4.51819  0.61958  0.77255  0.48576  0.95510
      7   2.82391  4.80348  2.85654  2.61232  3.96119  3.31750  3.76918  3.58217  2.43905  3.09197  4.12421  3.07053  3.87128  1.37714  2.72383  2.87594  3.12199  3.31731  5.24801  3.93728      7 q - - -
          2.68618  4.42225  2.77519  2.73123  3.46354  2.40513  3.72494  3.29354  2.67741  2.69355  4.24690  2.90347  2.73739  3.18146  2.89801  2.37887  2.77519  2.98518  4.58477  3.61503
          0.03394  3.79585  4.51819  0.61958  0.77255  0.48576  0.95510
      8   2.28072  4.19900  3.14304  2.95724  4.00083  2.93045  4.06826  3.51397  3.02571  3.24092  4.17490  3.19308  3.66335  3.38155  3.31277  1.21285  2.75547  3.06599  5.37995  4.08441      8 s - - -
          2.68618  4.42225  2.77519  2.73123  3.46354  2.40513  3.72494  3.29354  2.67741  2.69355  4.24690  2.90347  2.73739  3.18146  2.89801  2.37887  2.77519  2.98518  4.58477  3.61503
          0.03394  3.79585  4.51819  0.61958  0.77255  0.48576  0.95510
      9   2.74801  4.31390  4.01740  3.68015  3.49623  3.64235  4.49576  2.06134  3.54665  2.19812  3.47515  3.88167  4.20856  3.91289  3.76614  3.14265  3.11235  1.12783  5.26699  3.99291      9 v - - -
          2.68618  4.42225  2.77519  2.73123  3.46354  2.40513  3.72494  3.29354  2.67741  2.69355  4.24690  2.90347  2.73739  3.18146  2.89801  2.37887  2.77519  2.98518  4.58477  3.61503
          0.03394  3.79585  4.51819  0.61958  0.77255  0.48576  0.95510
     10   1.13028  4.15731  3.38741  3.17741  3.97841  2.98341  4.20816  3.09276  3.19172  2.97759  4.01968  3.34558  3.71559  3.54047  3.44632  2.50918  2.78132  2.76062  5.41337  4.20549     10 a - - -
          2.68618  4.42225  2.77519  2.73123  3.46354  2.40513  3.72494  3.29354  2.67741  2.69355  4.24690  2.90347  2.73739  3.18146  2.89801  2.37887  2.77519  2.98518  4.58477  3.61503
          0.03394  3.79585  4.51819  0.61958  0.77255  0.48576  0.95510
     11   3.14008  4.66011  3.72657  3.44335  2.30224  3.74197  3.58859  3.16031  3.30306  2.63360  3.84391  3.63166  4.21853  3.62755  3.50176  3.28379  3.42693  3.02751  3.94245  1.10351     11 y - - -
          2.68618  4.42225  2.77519  2.73123  3.46354  2.40513  3.72494  3.29354  2.67741  2.69355  4.24690  2.90347  2.73739  3.18146  2.89801  2.37887  2.77519  2.98518  4.58477  3.61503
          0.03394  3.79585  4.51819  0.61958  0.77255  0.48576  0.95510
     12   2.57516  4.35592  3.23299  3.12383  4.26326  0.85784  4.24698  3.84589  3.29441  3.50933  4.48601  3.39780  3.74458  3.62500  3.53709  2.74524  3.05053  3.38922  5.37683  4.36324     12 g - - -
          2.68618  4.42225  2.77519  2.73123  3.46354  2.40513  3.72494  3.29354  2.67741  2.69355  4.24690  2.90347  2.73739  3.18146  2.89801  2.37887  2.77519  2.98518  4.58477  3.61503
          0.03394  3.79585  4.51819  0.61958  0.77255  0.48576  0.95510
     13   2.37506  4.21928  3.36343  3.11426  3.90438  3.06047  4.13698  3.02232  3.05568  2.88842  3.94560  3.33461  3.75891  3.45489  3.31686  2.57569  1.30895  2.72553  5.34910  4.12161     13 t - - -
          2.68618  4.42225  2.77519  2.73123  3.46354  2.40513  3.72494  3.29354  2.67741  2.69355  4.24690  2.90347  2.73739  3.18146  2.89801  2.37887  2.77519  2.98518  4.58477  3.61503
          0.03394  3.79585  4.51819  0.61958  0.77255  0.48576  0.95510
     14   3.07102  4.55716  4.06533  3.70691  3.10991  3.88283  4.38674  2.31233  3.47532  0.97587  3.16059  3.98955  4.33279  3.86210  3.66310  3.44769  3.36958  2.32936  4.95932  3.66429     14 l - - -
          2.68618  4.42225  2.77519  2.73123  3.46354  2.40513  3.72494  3.29354  2.67741  2.69355  4.24690  2.90347  2.73739  3.18146  2.89801  2.37887  2.77519  2.98518  4.58477  3.61503
          0.03394  3.79585  4.51819  0.61958  0.77255  0.48576  0.95510
     15   2.57516  4.35592  3.23299  3.12383  4.26326  0.85784  4.24698  3.84589  3.29441  3.50933  4.48601  3.39780  3.74458  3.62500  3.53709  2.74524  3.05053  3.38922  5.37683  4.36324     15 g - - -
          2.68618  4.42225  2.77519  2.73123  3.46354  2.40513  3.72494  3.29354  2.67741  2.69355  4.24690  2.90347  2.73739  3.18146  2.89801  2.37887  2.77519  2.98518  4.58477  3.61503
          0.03394  3.79585  4.51819  0.61958  0.77255  0.48576  0.95510
     16   2.91040  5.02118  1.03459  2.29415  4.38876  3.15538  3.86864  3.96018  2.93912  3.58318  4.56156  2.84580  3.80303  3.10913  3.44324  2.88288  3.24807  3.60825  5.57214  4.27689     16 d - - -
          2.68618  4.42225  2.77519  2.73123  3.46354  2.40513  3.72494  3.29354  2.67741  2.69355  4.24690  2.90347  2.73739  3.18146  2.89801  2.37887  2.77519  2.98518  4.58477  3.61503
          0.03394  3.79585  4.51819  0.61958  0.77255  0.48576  0.95510
     17   2.74801  4.31390  4.01740  3.68015  3.49623  3.64235  4.49576  2.06134  3.54665  2.19812  3.47515  3.88167  4.20856  3.91289  3.76614  3.14265  3.11235  1.12783  5.26699  3.99291     17 v - - -
          2.68618  4.42225  2.77519  2.73123  3.46354  2.40513  3.72494  3.29354  2.67741  2.69355  4.24690  2.90347  2.73739  3.18146  2.89801  2.37887  2.77519  2.98518  4.58477  3.61503
          0.03394  3.79585  4.51819  0.61958  0.77255  0.48576  0.95510
     18   1.13028  4.15731  3.38741  3.17741  3.97841  2.98341  4.20816  3.09276  3.19172  2.97759  4.01968  3.34558  3.71559  3.54047  3.44632  2.50918  2.78132  2.76062  5.41337  4.20549     18 a - - -
          2.68618  4.42225  2.77519  2.73123  3.46354  2.40513  3.72494  3.29354  2.67741  2.69355  4.24690  2.90347  2.73739  3.18146  2.89801  2.37887  2.77519  2.98518  4.58477  3.61503
          0.03394  3.79585  4.51819  0.61958  0.77255  0.48576  0.95510
     19   2.57516  4.35592  3.23299  3.12383  4.26326  0.85784  4.24698  3.84589  3.29441  3.50933  4.48601  3.39780  3.74458  3.62500  3.53709  2.74524  3.05053  3.38922  5.37683  4.36324     19 g - - -
          2.68618  4.42225  2.77519  2.73123  3.46354  2.40513  3.72494  3.29354  2.67741  2.69355  4.24690  2.90347  2.73739  3.18146  2.89801  2.37887  2.77519  2.98518  4.58477  3.61503
          0.03394  3.79585  4.51819  0.61958  0.77255  0.48576  0.95510
     20   2.91040  5.02118  1.03459  2.29415  4.38876  3.15538  3.86864  3.96018  2.93912  3.58318  4.56156  2.84580  3.80303  3.10913  3.44324  2.88288  3.24807  3.60825  5.57214  4.27689     20 d - - -
          2.68618  4.42225  2.77519  2.73123  3.46354  2.40513  3.72494  3.29354  2.67741  2.69355  4.24690  2.90347  2.73739  3.18146  2.89801  2.37887  2.77519  2.98518  4.58477  3.61503
          0.03394  3.79585  4.51819  0.61958  0.77255  0.48576  0.95510
     21   2.74801  4.31390  4.01740  3.68015  3.49623  3.64235  4.49576  2.06134  3.54665  2.19812  3.47515  3.88167  4.20856  3.91289  3.76614  3.14265  3.11235  1.12783  5.26699  3.99291     21 v - - -
          2.68618  4.42225  2.77519  2.73123  3.46354  2.40513  3.72494  3.29354  2.67741  2.69355  4.24690  2.90347  2.73739  3.18146  2.89801  2.37887  2.77519  2.98518  4.58477  3.61503
          0.03394  3.79585  4.51819  0.61958  0.77255  0.48576  0.95510
     22   2.28072  4.19900  3.14304  2.95724  4.00083  2.93045  4.06826  3.51397  3.02571  3.24092  4.17490  3.19308  3.66335  3.38155  3.31277  1.21285  2.75547  3.06599  5.37995  4.08441     22 s - - -
          2.68618  4.42225  2.77519  2.73123  3.46354  2.40513  3.72494  3.29354  2.67741  2.69355  4.24690  2.90347  2.73739  3.18146  2.89801  2.37887  2.77519  2.98518  4.58477  3.61503
          0.03394  3.79585  4.51819  0.61958  0.77255  0.48576  0.95510
     23   2.28072  4.19900  3.14304  2.95724  4.00083  2.93045  4.06826  3.51397  3.02571  3.24092  4.17490  3.19308  3.66335  3.38155  3.31277  1.21285  2.75547  3.06599  5.37995  4.08441     23 s - - -
          2.68618  4.42225  2.77519  2.73123  3.46354  2.40513  3.72494  3.29354  2.67741  2.69355  4.24690  2.90347  2.73739  3.18146  2.89801  2.37887  2.77519  2.98518  4.58477  3.61503
          0.03394  3.79585  4.51819  0.61958  0.77255  0.48576  0.95510
     24   2.97152  4.41421  4.22264  3.83718  3.32466  3.98025  4.58086  1.17841  3.66364  1.92884  3.27443  4.09334  4.42066  4.02108  3.86910  3.46981  3.27286  1.84999  5.19813  3.92838     24 i - - -
          2.68618  4.42225  2.77519  2.73123  3.46354  2.40513  3.72494  3.29354  2.67741  2.69355  4.24690  2.90347  2.73739  3.18146  2.89801  2.37887  2.77519  2.98518  4.58477  3.61503
          0.03394  3.79585  4.51819  0.61958  0.77255  0.48576  0.95510
     25   2.89002  4.97982  2.46164  1.13983  4.31705  3.22719  3.81005  3.75576  2.68114  3.38625  4.36581  2.89548  3.82878  3.02872  3.08035  2.88163  3.19441  3.44836  5.50331  4.22786     25 e - - -
          2.68618  4.42225  2.77519  2.73123  3.46354  2.40513  3.72494  3.29354  2.67741  2.69355  4.24690  2.90347  2.73739  3.18146  2.89801  2.37887  2.77519  2.98518  4.58477  3.61503
          0.03394  3.79585  4.51819  0.61958  0.77255  0.48576  0.95510
     26   2.57516  4.35592  3.23299  3.12383  4.26326  0.85784  4.24698  3.84589  3.29441  3.50933  4.48601  3.39780  3.74458  3.62500  3.53709  2.74524  3.05053  3.38922  5.37683  4.36324     26 g - - -
          2.68618  4.42225  2.77519  2.73123  3.46354  2.40513  3.72494  3.29354  2.67741  2.69355  4.24690  2.90347  2.73739  3.18146  2.89801  2.37887  2.77519  2.98518  4.58477  3.61503
          0.03394  3.79585  4.51819  0.61958  0.77255  0.48576  0.95510
     27   1.13028  4.15731  3.38741  3.17741  3.97841  2.98341  4.20816  3.09276  3.19172  2.97759  4.01968  3.34558  3.71559  3.54047  3.44632  2.50918  2.78132  2.76062  5.41337  4.20549     27 a - - -
          2.68618  4.42225  2.77519  2.73123  3.46354  2.40513  3.72494  3.29354  2.67741  2.69355  4.24690  2.90347  2.73739  3.18146  2.89801  2.37887  2.77519  2.98518  4.58477  3.61503
          0.03394  3.79585  4.51819  0.61958  0.77255  0.48576  0.95510
     28   2.91040  5.02118  1.03459  2.29415  4.38876  3.15538  3.86864  3.96018  2.93912  3.58318  4.56156  2.84580  3.80303  3.10913  3.44324  2.88288  3.24807  3.60825  5.57214  4.27689     28 d - - -
          2.68618  4.42225  2.77519  2.73123  3.46354  2.40513  3.72494  3.29354  2.67741  2.69355  4.24690  2.90347  2.73739  3.18146  2.89801  2.37887  2.77519  2.98518  4.58477  3.61503
          0.03394  3.79585  4.51819  0.61958  0.77255  0.48576  0.95510
     29   3.07102  4.55716  4.06533  3.70691  3.10991  3.88283  4.38674  2.31233  3.47532  0.97587  3.16059  3.98955  4.33279  3.86210  3.66310  3.44769  3.36958  2.32936  4.95932  3.66429     29 l - - -
          2.68618  4.42225  2.77519  2.73123  3.46354  2.40513  3.72494  3.29354  2.67741  2.69355  4.24690  2.90347  2.73739  3.18146  2.89801  2.37887  2.77519  2.98518  4.58477  3.61503
          0.03394  3.79585  4.51819  0.61958  0.77255  0.48576  0.95510
     30   2.74801  4.31390  4.01740  3.68015  3.49623  3.64235  4.49576  2.06134  3.54665  2.19812  3.47515  3.88167  4.20856  3.91289  3.76614  3.14265  3.11235  1.12783  5.26699  3.99291     30 v - - -
          2.68618  4.42225  2.77519  2.73123  3.46354  2.40513  3.72494  3.29354  2.67741  2.69355  4.24690  2.90347  2.73739  3.18146  2.89801  2.37887  2.77519  2.98518  4.58477  3.61503
          0.03394  3.79585  4.51819  0.61958  0.77255  0.48576  0.95510
     31   1.13028  4.15731  3.38741  3.17741  3.97841  2.98341  4.20816  3.09276  3.19172  2.97759  4.01968  3.34558  3.71559  3.54047  3.44632  2.50918  2.78132  2.76062  5.41337  4.20549     31 a - - -
          2.68618  4.42225  2.77519  2.73123  3.46354  2.40513  3.72494  3.29354  2.67741  2.69355  4.24690  2.90347  2.73739  3.18146  2.89801  2.37887  2.77519  2.98518  4.58477  3.61503
          0.03394  3.79585  4.51819  0.61958  0.77255  0.48576  0.95510
     32   2.37506  4.21928  3.36343  3.11426  3.90438  3.06047  4.13698  3.02232  3.05568  2.88842  3.94560  3.33461  3.75891  3.45489  3.31686  2.57569  1.30895  2.72553  5.34910  4.12161     32 t - - -
          2.68618  4.42225  2.77519  2.73123  3.46354  2.40513  3.72494  3.29354  2.67741  2.69355  4.24690  2.90347  2.73739  3.18146  2.89801  2.37887  2.77519  2.98518  4.58477  3.61503
          0.03394  3.79585  4.51819  0.61958  0.77255  0.48576  0.95510
     33   2.65622  4.42412  3.25549  3.08508  4.08325  3.11607  4.16735  3.61068  3.13612  3.24522  4.29321  3.39853  0.98330  3.52735  3.38874  2.82178  3.09223  3.26464  5.28914  4.20354     33 p - - -
          2.68618  4.42225  2.77519  2.73123  3.46354  2.40513  3.72494  3.29354  2.67741  2.69355  4.24690  2.90347  2.73739  3.18146  2.89801  2.37887  2.77519  2.98518  4.58477  3.61503
          0.03394  3.79585  4.51819  0.61958  0.77255  0.48576  0.95510
     34   2.97152  4.41421  4.22264  3.83718  3.32466  3.98025  4.58086  1.17841  3.66364  1.92884  3.27443  4.09334  4.42066  4.02108  3.86910  3.46981  3.27286  1.84999  5.19813  3.92838     34 i - - -
          2.68618  4.42225  2.77519  2.73123  3.46354  2.40513  3.72494  3.29354  2.67741  2.69355  4.24690  2.90347  2.73739  3.18146  2.89801  2.37887  2.77519  2.98518  4.58477  3.61503
          0.03394  3.79585  4.51819  0.61958  0.77255  0.48576  0.95510
     35   1.13028  4.15731  3.38741  3.17741  3.97841  2.98341  4.20816  3.09276  3.19172  2.97759  4.01968  3.34558  3.71559  3.54047  3.44632  2.50918  2.78132  2.76062  5.41337  4.20549     35 a - - -
          2.68618  4.42225  2.77519  2.73123  3.46354  2.40513  3.72494  3.29354  2.67741  2.69355  4.24690  2.90347  2.73739  3.18146  2.89801  2.37887  2.77519  2.98518  4.58477  3.61503
          0.03394  3.79585  4.51819  0.61958  0.77255  0.48576  0.95510
     36   1.13028  4.15731  3.38741  3.17741  3.97841  2.98341  4.20816  3.09276  3.19172  2.97759  4.01968  3.34558  3.71559  3.54047  3.44632  2.50918  2.78132  2.76062  5.41337  4.20549     36 a - - -
          2.68618  4.42225  2.77519  2.73123  3.46354  2.40513  3.72494  3.29354  2.67741  2.69355  4.24690  2.90347  2.73739  3.18146  2.89801  2.37887  2.77519  2.98518  4.58477  3.61503
          0.03394  3.79585  4.51819  0.61958  0.77255  0.48576  0.95510
     37   2.57516  4.35592  3.23299  3.12383  4.26326  0.85784  4.24698  3.84589  3.29441  3.50933  4.48601  3.39780  3.74458  3.62500  3.53709  2.74524  3.05053  3.38922  5.37683  4.36324     37 g - - -
          2.68618  4.42225  2.77519  2.73123  3.46354  2.40513  3.72494  3.29354  2.67741  2.69355  4.24690  2.90347  2.73739  3.18146  2.89801  2.37887  2.77519  2.98518  4.58477  3.61503
          0.03394  3.79585  4.51819  0.61958  0.77255  0.48576  0.95510
     38   2.57516  4.35592  3.23299  3.12383  4.26326  0.85784  4.24698  3.84589  3.29441  3.50933  4.48601  3.39780  3.74458  3.62500  3.53709  2.74524  3.05053  3.38922  5.37683  4.36324     38 g - - -
          2.68618  4.42225  2.77519  2.73123  3.46354  2.40513  3.72494  3.29354  2.67741  2.69355  4.24690  2.90347  2.73739  3.18146  2.89801  2.37887  2.77519  2.98518  4.58477  3.61503
          0.03394  3.79585  4.51819  0.61958  0.77255  0.48576  0.95510
     39   2.91708  4.74495  3.05658  2.81070  3.23529  3.38640  1.31508  3.60785  2.65608  3.11075  4.14924  3.22238  3.93573  3.17650  2.92545  2.98902  3.21864  3.34463  4.70109  3.18872     39 h - - -
          2.68618  4.42225  2.77519  2.73123  3.46354  2.40513  3.72494  3.29354  2.67741  2.69355  4.24690  2.90347  2.73739  3.18146  2.89801  2.37887  2.77519  2.98518  4.58477  3.61503
          0.03394  3.79585  4.51819  0.61958  0.77255  0.48576  0.95510
     40   3.07102  4.55716  4.06533  3.70691  3.10991  3.88283  4.38674  2.31233  3.47532  0.97587  3.16059  3.98955  4.33279  3.86210  3.66310  3.44769  3.36958  2.32936  4.95932  3.66429     40 l - - -
          2.68618  4.42225  2.77519  2.73123  3.46354  2.40513  3.72494  3.29354  2.67741  2.69355  4.24690  2.90347  2.73739  3.18146  2.89801  2.37887  2.77519  2.98518  4.58477  3.61503
          0.03394  3.79585  4.51819  0.61958  0.77255  0.48576  0.95510
     41   1.13028  4.15731  3.38741  3.17741  3.97841  2.98341  4.20816  3.09276  3.19172  2.97759  4.01968  3.34558  3.71559  3.54047  3.44632  2.50918  2.78132  2.76062  5.41337  4.20549     41 a - - -
          2.68618  4.42225  2.77519  2.73123  3.46354  2.40513  3.72494  3.29354  2.67741  2.69355  4.24690  2.90347  2.73739  3.18146  2.89801  2.37887  2.77519  2.98518  4.58477  3.61503
          0.03394  3.79585  4.51819  0.61958  0.77255  0.48576  0.95510
     42   2.90473  4.86144  3.07543  2.71386  4.23027  3.40035  3.72182  3.65519  1.14858  3.23810  4.20559  3.14102  3.90771  2.91909  2.42439  2.95288  3.16474  3.36797  5.31804  4.12045     42 k - - -
          2.68618  4.42225  2.77519  2.73123  3.46354  2.40513  3.72494  3.29354  2.67741  2.69355  4.24690  2.90347  2.73739  3.18146  2.89801  2.37887  2.77519  2.98518  4.58477  3.61503
          0.03394  3.79585  4.51819  0.61958  0.77255  0.48576  0.95510
     43   2.57516  4.35592  3.23299  3.12383  4.26326  0.85784  4.24698  3.84589  3.29441  3.50933  4.48601  3.39780  3.74458  3.62500  3.53709  2.74524  3.05053  3.38922  5.37683  4.36324     43 g - - -
          2.68618  4.42225  2.77519  2.73123  3.46354  2.40513  3.72494  3.29354  2.67741  2.69355  4.24690  2.90347  2.73739  3.18146  2.89801  2.37887  2.77519  2.98518  4.58477  3.61503
          0.03394  3.79585  4.51819  0.61958  0.77255  0.48576  0.95510
     44   1.13028  4.15731  3.38741  3.17741  3.97841  2.98341  4.20816  3.09276  3.19172  2.97759  4.01968  3.34558  3.71559  3.54047  3.44632  2.50918  2.78132  2.76062  5.41337  4.20549     44 a - - -
          2.68618  4.42225  2.77519  2.73123  3.46354  2.40513  3.72494  3.29354  2.67741  2.69355  4.24690  2.90347  2.73739  3.18146  2.89801  2.37887  2.77519  2.98518  4.58477  3.61503
          0.03394  3.79585  4.51819  0.61958  0.77255  0.48576  0.95510
     45   2.37506  4.21928  3.36343  3.11426  3.90438  3.06047  4.13698  3.02232  3.05568  2.88842  3.94560  3.33461  3.75891  3.45489  3.31686  2.57569  1.30895  2.72553  5.34910  4.12161     45 t - - -
          2.68618  4.42225  2.77519  2.73123  3.46354  2.40513  3.72494  3.29354  2.67741  2.69355  4.24690  2.90347  2.73739  3.18146  2.89801  2.37887  2.77519  2.98518  4.58477  3.61503
          0.03394  3.79585  4.51819  0.61958  0.77255  0.48576  0.95510
     46   2.91040  5.02118  1.03459  2.29415  4.38876  3.15538  3.86864  3.96018  2.93912  3.58318  4.56156  2.84580  3.80303  3.10913  3.44324  2.88288  3.24807  3.60825  5.57214  4.27689     46 d - - -
          2.68618  4.42225  2.77519  2.73123  3.46354  2.40513  3.72494  3.29354  2.67741  2.69355  4.24690  2.90347  2.73739  3.18146  2.89801  2.37887  2.77519  2.98518  4.58477  3.61503
          0.03394  3.79585  4.51819  0.61958  0.77255  0.48576  0.95510
     47   1.13028  4.15731  3.38741  3.17741  3.97841  2.98341  4.20816  3.09276  3.19172  2.97759  4.01968  3.34558  3.71559  3.54047  3.44632  2.50918  2.78132  2.76062  5.41337  4.20549     47 a - - -
          2.68618  4.42225  2.77519  2.73123  3.46354  2.40513  3.72494  3.29354  2.67741  2.69355  4.24690  2.90347  2.73739  3.18146  2.89801  2.37887  2.77519  2.98518  4.58477  3.61503
          0.03394  3.79585  4.51819  0.61958  0.77255  0.48576  0.95510
     48   1.13028  4.15731  3.38741  3.17741  3.97841  2.98341  4.20816  3.09276  3.19172  2.97759  4.01968  3.34558  3.71559  3.54047  3.44632  2.50918  2.78132  2.76062  5.41337  4.20549     48 a - - -
          2.68618  4.42225  2.77519  2.73123  3.46354  2.40513  3.72494  3.29354  2.67741  2.69355  4.24690  2.90347  2.73739  3.18146  2.89801  2.37887  2.77519  2.98518  4.58477  3.61503
          0.03394  3.79585  4.51819  0.61958  0.77255  0.48576  0.95510
     49   2.91144  4.47319  3.96799  3.55732  3.17835  3.77684  4.31030  2.34647  3.32892  1.78624  1.53332  3.84376  4.23852  3.71682  3.54291  3.25177  3.21604  2.34324  5.00794  3.76195     49 m - - -
          2.68618  4.42225  2.77519  2.73123  3.46354  2.40513  3.72494  3.29354  2.67741  2.69355  4.24690  2.90347  2.73739  3.18146  2.89801  2.37887  2.77519  2.98518  4.58477  3.61503
          0.03394  3.79585  4.51819  0.61958  0.77255  0.48576  0.95510
     50   2.97152  4.41421  4.22264  3.83718  3.32466  3.98025  4.58086  1.17841  3.66364  1.92884  3.27443  4.09334  4.42066  4.02108  3.86910  3.46981  3.27286  1.84999  5.19813  3.92838     50 i - - -
          2.68618  4.42225  2.77519  2.73123  3.46354  2.40513  3.72494  3.29354  2.67741  2.69355  4.24690  2.90347  2.73739  3.18146  2.89801  2.37887  2.77519  2.98518  4.58477  3.61503
          0.03394  3.79585  4.51819  0.61958  0.77255  0.48576  0.95510
     51   1.13028  4.15731  3.38741  3.17741  3.97841  2.98341  4.20816  3.09276  3.19172  2.97759  4.01968  3.34558  3.71559  3.54047  3.44632  2.50918  2.78132  2.76062  5.41337  4.20549     51 a - - -
          2.68618  4.42225  2.77519  2.73123  3.46354  2.40513  3.72494  3.29354  2.67741  2.69355  4.24690  2.90347  2.73739  3.18146  2.89801  2.37887  2.77519  2.98518  4.58477  3.61503
          0.03394  3.79585  4.51819  0.61958  0.77255  0.48576  0.95510
     52   2.91144  4.47319  3.96799  3.55732  3.17835  3.77684  4.31030  2.34647  3.32892  1.78624  1.53332  3.84376  4.23852  3.71682  3.54291  3.25177  3.21604  2.34324  5.00794  3.76195     52 m - - -
          2.68618  4.42225  2.77519  2.73123  3.46354  2.40513  3.72494  3.29354  2.67741  2.69355  4.24690  2.90347  2.73739  3.18146  2.89801  2.37887  2.77519  2.98518  4.58477  3.61503
          0.03394  3.79585  4.51819  0.61958  0.77255  0.48576  0.95510
     53   2.91040  5.02118  1.03459  2.29415  4.38876  3.15538  3.86864  3.96018  2.93912  3.58318  4.56156  2.84580  3.80303  3.10913  3.44324  2.88288  3.24807  3.60825  5.57214  4.27689     53 d - - -
          2.68618  4.42225  2.77519  2.73123  3.46354  2.40513  3.72494  3.29354  2.67741  2.69355  4.24690  2.90347  2.73739  3.18146  2.89801  2.37887  2.77519  2.98518  4.58477  3.61503
          0.03394  3.79585  4.51819  0.61958  0.77255  0.48576  0.95510
     54   2.50529  1.11030  4.00376  3.72743  3.73826  3.14268  4.39159  2.87105  3.55442  2.78917  3.90878  3.73489  3.84355  3.90392  3.69174  2.77646  2.96590  2.62041  5.16861  4.02596     54 c - - -
          2.68618  4.42225  2.77519  2.73123  3.46354  2.40513  3.72494  3.29354  2.67741  2.69355  4.24690  2.90347  2.73739  3.18146  2.89801  2.37887  2.77519  2.98518  4.58477  3.61503
          0.03394  3.79585  4.51819  0.61958  0.77255  0.48576  0.95510
     55   2.28072  4.19900  3.14304  2.95724  4.00083  2.93045  4.06826  3.51397  3.02571  3.24092  4.17490  3.19308  3.66335  3.38155  3.31277  1.21285  2.75547  3.06599  5.37995  4.08441     55 s - - -
          2.68618  4.42225  2.77519  2.73123  3.46354  2.40513  3.72494  3.29354  2.67741  2.69355  4.24690  2.90347  2.73739  3.18146  2.89801  2.37887  2.77519  2.98518  4.58477  3.61503
          0.03394  3.79585  4.51819  0.61958  0.77255  0.48576  0.95510
     56   2.28072  4.19900  3.14304  2.95724  4.00083  2.93045  4.06826  3.51397  3.02571  3.24092  4.17490  3.19308  3.66335  3.38155  3.31277  1.21285  2.75547  3.06599  5.37995  4.08441     56 s - - -
          2.68618  4.42225  2.77519  2.73123  3.46354  2.40513  3.72494  3.29354  2.67741  2.69355  4.24690  2.90347  2.73739  3.18146  2.89801  2.37887  2.77519  2.98518  4.58477  3.61503
          0.03394  3.79585  4.51819  0.61958  0.77255  0.48576  0.95510
     57   2.97152  4.41421  4.22264  3.83718  3.32466  3.98025  4.58086  1.17841  3.66364  1.92884  3.27443  4.09334  4.42066  4.02108  3.86910  3.46981  3.27286  1.84999  5.19813  3.92838     57 i - - -
          2.68618  4.42225  2.77519  2.73123  3.46354  2.40513  3.72494  3.29354  2.67741  2.69355  4.24690  2.90347  2.73739  3.18146  2.89801  2.37887  2.77519  2.98518  4.58477  3.61503
          0.03394  3.79585  4.51819  0.61958  0.77255  0.48576  0.95510
     58   2.65622  4.42412  3.25549  3.08508  4.08325  3.11607  4.16735  3.61068  3.13612  3.24522  4.29321  3.39853  0.98330  3.52735  3.38874  2.82178  3.09223  3.26464  5.28914  4.20354     58 p - - -
          2.68618  4.42225  2.77519  2.73123  3.46354  2.40513  3.72494  3.29354  2.67741  2.69355  4.24690  2.90347  2.73739  3.18146  2.89801  2.37887  2.77519  2.98518  4.58477  3.61503
          0.03394  3.79585  4.51819  0.61958  0.77255  0.48576  0.95510
     59   3.16360  4.58872  4.13284  3.83446  1.14617  3.86796  3.84818  2.69866  3.74379  2.08748  3.44153  3.93390  4.32968  3.93351  3.88243  3.43640  3.46543  2.68337  4.12325  2.50121     59 f - - -
          2.68618  4.42225  2.77519  2.73123  3.46354  2.40513  3.72494  3.29354  2.67741  2.69355  4.24690  2.90347  2.73739  3.18146  2.89801  2.37887  2.77519  2.98518  4.58477  3.61503
          0.03394  3.79585  4.51819  0.61958  0.77255  0.48576  0.95510
     60   2.91040  5.02118  1.03459  2.29415  4.38876  3.15538  3.86864  3.96018  2.93912  3.58318  4.56156  2.84580  3.80303  3.10913  3.44324  2.88288  3.24807  3.60825  5.57214  4.27689     60 d - - -
          2.68618  4.42225  2.77519  2.73123  3.46354  2.40513  3.72494  3.29354  2.67741  2.69355  4.24690  2.90347  2.73739  3.18146  2.89801  2.37887  2.77519  2.98518  4.58477  3.61503
          0.03394  3.79585  4.51819  0.61958  0.77255  0.48576  0.95510
     61   2.89002  4.97982  2.46164  1.13983  4.31705  3.22719  3.81005  3.75576  2.68114  3.38625  4.36581  2.89548  3.82878  3.02872  3.08035  2.88163  3.19441  3.44836  5.50331  4.22786     61 e - - -
          2.68618  4.42225  2.77519  2.73123  3.46354  2.40513  3.72494  3.29354  2.67741  2.69355  4.24690  2.90347  2.73739  3.18146  2.89801  2.37887  2.77519  2.98518  4.58477  3.61503
          0.03394  3.79585  4.51819  0.61958  0.77255  0.48576  0.95510
     62   2.97152  4.41421  4.22264  3.83718  3.32466  3.98025  4.58086  1.17841  3.66364  1.92884  3.27443  4.09334  4.42066  4.02108  3.86910  3.46981  3.27286  1.84999  5.19813  3.92838     62 i - - -
          2.68618  4.42225  2.77519  2.73123  3.46354  2.40513  3.72494  3.29354  2.67741  2.69355  4.24690  2.90347  2.73739  3.18146  2.89801  2.37887  2.77519  2.98518  4.58477  3.61503
          0.03394  3.79585  4.51819  0.61958  0.77255  0.48576  0.95510
     63   2.90473  4.86144  3.07543  2.71386  4.23027  3.40035  3.72182  3.65519  1.14858  3.23810  4.20559  3.14102  3.90771  2.91909  2.42439  2.95288  3.16474  3.36797  5.31804  4.12045     63 k - - -
          2.68618  4.42225  2.77519  2.73123  3.46354  2.40513  3.72494  3.29354  2.67741  2.69355  4.24690  2.90347  2.73739  3.18146  2.89801  2.37887  2.77519  2.98518  4.58477  3.61503
          0.03394  3.79585  4.51819  0.61958  0.77255  0.48576  0.95510
     64   2.82391  4.80348  2.85654  2.61232  3.96119  3.31750  3.76918  3.58217  2.43905  3.09197  4.12421  3.07053  3.87128  1.37714  2.72383  2.87594  3.12199  3.31731  5.24801  3.93728     64 q - - -
          2.68618  4.42225  2.77519  2.73123  3.46354  2.40513  3.72494  3.29354  2.67741  2.69355  4.24690  2.90347  2.73739  3.18146  2.89801  2.37887  2.77519  2.98518  4.58477  3.61503
          0.03394  3.79585  4.51819  0.61958  0.77255  0.48576  0.95510
     65   2.82391  4.80348  2.85654  2.61232  3.96119  3.31750  3.76918  3.58217  2.43905  3.09197  4.12421  3.07053  3.87128  1.37714  2.72383  2.87594  3.12199  3.31731  5.24801  3.93728     65 q - - -
          2.68618  4.42225  2.77519  2.73123  3.46354  2.40513  3.72494  3.29354  2.67741  2.69355  4.24690  2.90347  2.73739  3.18146  2.89801  2.37887  2.77519  2.98518  4.58477  3.61503
          0.03394  3.79585  4.51819  0.61958  0.77255  0.48576  0.95510
     66   3.07102  4.55716  4.06533  3.70691  3.10991  3.88283  4.38674  2.31233  3.47532  0.97587  3.16059  3.98955  4.33279  3.86210  3.66310  3.44769  3.36958  2.32936  4.95932  3.66429     66 l - - -
          2.68618  4.42225  2.77519  2.73123  3.46354  2.40513  3.72494  3.29354  2.67741  2.69355  4.24690  2.90347  2.73739  3.18146  2.89801  2.37887  2.77519  2.98518  4.58477  3.61503
          0.03394  3.79585  4.51819  0.61958  0.77255  0.48576  0.95510
     67   2.66303  4.65377  2.67206  2.55081  4.00554  3.13494  3.86464  3.70128  2.76297  3.35754  4.31478  1.30149  3.78399  3.13892  3.11357  2.73422  3.04338  3.33127  5.32061  3.96066     67 n - - -
          2.68618  4.42225  2.77519  2.73123  3.46354  2.40513  3.72494  3.29354  2.67741  2.69355  4.24690  2.90347  2.73739  3.18146  2.89801  2.37887  2.77519  2.98518  4.58477  3.61503
          0.03394  3.79585  4.51819  0.61958  0.77255  0.48576  0.95510
     68   2.82391  4.80348  2.85654  2.61232  3.96119  3.31750  3.76918  3.58217  2.43905  3.09197  4.12421  3.07053  3.87128  1.37714  2.72383  2.87594  3.12199  3.31731  5.24801  3.93728     68 q - - -
          2.68618  4.42225  2.77519  2.73123  3.46354  2.40513  3.72494  3.29354  2.67741  2.69355  4.24690  2.90347  2.73739  3.18146  2.89801  2.37887  2.77519  2.98518  4.58477  3.61503
          0.03394  3.79585  4.51819  0.61958  0.77255  0.48576  0.95510
     69   2.92233  4.76304  3.40551  2.93532  4.09822  3.42248  3.77472  3.63624  2.21532  3.16631  4.17040  3.29997  3.93052  3.00054  1.10248  3.01132  3.19466  3.36399  5.21352  4.04414     69 r - - -
          2.68618  4.42225  2.77519  2.73123  3.46354  2.40513  3.72494  3.29354  2.67741  2.69355  4.24690  2.90347  2.73739  3.18146  2.89801  2.37887  2.77519  2.98518  4.58477  3.61503
          0.03394  3.79585  4.51819  0.61958  0.77255  0.48576  0.95510
     70   3.16360  4.58872  4.13284  3.83446  1.14617  3.86796  3.84818  2.69866  3.74379  2.08748  3.44153  3.93390  4.32968  3.93351  3.88243  3.43640  3.46543  2.68337  4.12325  2.50121     70 f - - -
          2.68618  4.42225  2.77519  2.73123  3.46354  2.40513  3.72494  3.29354  2.67741  2.69355  4.24690  2.90347  2.73739  3.18146  2.89801  2.37887  2.77519  2.98518  4.58477  3.61503
          0.03394  3.79585  4.51819  0.61958  0.77255  0.48576  0.95510
     71   2.66303  4.65377  2.67206  2.55081  4.00554  3.13494  3.86464  3.70128  2.76297  3.35754  4.31478  1.30149  3.78399  3.13892  3.11357  2.73422  3.04338  3.33127  5.32061  3.96066     71 n - - -
          2.68618  4.42225  2.77519  2.73123  3.46354  2.40513  3.72494  3.29354  2.67741  2.69355  4.24690  2.90347  2.73739  3.18146  2.89801  2.37887  2.77519  2.98518  4.58477  3.61503
          0.03394  3.79585  4.51819  0.61958  0.77255  0.48576  0.95510
     72   2.89002  4.97982  2.46164  1.13983  4.31705  3.22719  3.81005  3.75576  2.68114  3.38625  4.36581  2.89548  3.82878  3.02872  3.08035  2.88163  3.19441  3.44836  5.50331  4.22786     72 e - - -
          2.68618  4.42225  2.77519  2.73123  3.46354  2.40513  3.72494  3.29354  2.67741  2.69355  4.24690  2.90347  2.73739  3.18146  2.89801  2.37887  2.77519  2.98518  4.58477  3.61503
          0.03394  3.79585  4.51819  0.61958  0.77255  0.48576  0.95510
     73   2.74801  4.31390  4.01740  3.68015  3.49623  3.64235  4.49576  2.06134  3.54665  2.19812  3.47515  3.88167  4.20856  3.91289  3.76614  3.14265  3.11235  1.12783  5.26699  3.99291     73 v - - -
          2.68618  4.42225  2.77519  2.73123  3.46354  2.40513  3.72494  3.29354  2.67741  2.69355  4.24690  2.90347  2.73739  3.18146  2.89801  2.37887  2.77519  2.98518  4.58477  3.61503
          0.03394  3.79585  4.51819  0.61958  0.77255  0.48576  0.95510
     74   2.91040  5.02118  1.03459  2.29415  4.38876  3.15538  3.86864  3.96018  2.93912  3.58318  4.56156  2.84580  3.80303  3.10913  3.44324  2.88288  3.24807  3.60825  5.57214  4.27689     74 d - - -
          2.68618  4.42225  2.77519  2.73123  3.46354  2.40513  3.72494  3.29354  2.67741  2.69355  4.24690  2.90347  2.73739  3.18146  2.89801  2.37887  2.77519  2.98518  4.58477  3.61503
          0.03394  3.79585  4.51819  0.61958  0.77255  0.48576  0.95510
     75   2.90473  4.86144  3.07543  2.71386  4.23027  3.40035  3.72182  3.65519  1.14858  3.23810  4.20559  3.14102  3.90771  2.91909  2.42439  2.95288  3.16474  3.36797  5.31804  4.12045     75 k - - -
          2.68618  4.42225  2.77519  2.73123  3.46354  2.40513  3.72494  3.29354  2.67741  2.69355  4.24690  2.90347  2.73739  3.18146  2.89801  2.37887  2.77519  2.98518  4.58477  3.61503
          0.03394  3.79585  4.51819  0.61958  0.77255  0.48576  0.95510
     76   2.90473  4.86144  3.07543  2.71386  4.23027  3.40035  3.72182  3.65519  1.14858  3.23810  4.20559  3.14102  3.90771  2.91909  2.42439  2.95288  3.16474  3.36797  5.31804  4.12045     76 k - - -
          2.68618  4.42225  2.77519  2.73123  3.46354  2.40513  3.72494  3.29354  2.67741  2.69355  4.24690  2.90347  2.73739  3.18146  2.89801  2.37887  2.77519  2.98518  4.58477  3.61503
          0.03394  3.79585  4.51819  0.61958  0.77255  0.48576  0.95510
     77   3.07102  4.55716  4.06533  3.70691  3.10991  3.88283  4.38674  2.31233  3.47532  0.97587  3.16059  3.98955  4.33279  3.86210  3.66310  3.44769  3.36958  2.32936  4.95932  3.66429     77 l - - -
          2.68618  4.42225  2.77519  2.73123  3.46354  2.40513  3.72494  3.29354  2.67741  2.69355  4.24690  2.90347  2.73739  3.18146  2.89801  2.37887  2.77519  2.98518  4.58477  3.61503
          0.03394  3.79585  4.51819  0.61958  0.77255  0.48576  0.95510
     78   2.82391  4.80348  2.85654  2.61232  3.96119  3.31750  3.76918  3.58217  2.43905  3.09197  4.12421  3.07053  3.87128  1.37714  2.72383  2.87594  3.12199  3.31731  5.24801  3.93728     78 q - - -
          2.68618  4.42225  2.77519  2.73123  3.46354  2.40513  3.72494  3.29354  2.67741  2.69355  4.24690  2.90347  2.73739  3.18146  2.89801  2.37887  2.77519  2.98518  4.58477  3.61503
          0.03394  3.79585  4.51819  0.61958  0.77255  0.48576  0.95510
     79   2.90473  4.86144  3.07543  2.71386  4.23027  3.40035  3.72182  3.65519  1.14858  3.23810  4.20559  3.14102  3.90771  2.91909  2.42439  2.95288  3.16474  3.36797  5.31804  4.12045     79 k - - -
          2.68618  4.42225  2.77519  2.73123  3.46354  2.40513  3.72494  3.29354  2.67741  2.69355  4.24690  2.90347  2.73739  3.18146  2.89801  2.37887  2.77519  2.98518  4.58477  3.61503
          0.03394  3.79585  4.51819  0.61958  0.77255  0.48576  0.95510
     80   2.57516  4.35592  3.23299  3.12383  4.26326  0.85784  4.24698  3.84589  3.29441  3.50933  4.48601  3.39780  3.74458  3.62500  3.53709  2.74524  3.05053  3.38922  5.37683  4.36324     80 g - - -
          2.68618  4.42225  2.77519  2.73123  3.46354  2.40513  3.72494  3.29354  2.67741  2.69355  4.24690  2.90347  2.73739  3.18146  2.89801  2.37887  2.77519  2.98518  4.58477  3.61503
          0.03394  3.79585  4.51819  0.61958  0.77255  0.48576  0.95510
     81   1.13028  4.15731  3.38741  3.17741  3.97841  2.98341  4.20816  3.09276  3.19172  2.97759  4.01968  3.34558  3.71559  3.54047  3.44632  2.50918  2.78132  2.76062  5.41337  4.20549     81 a - - -
          2.68618  4.42225  2.77519  2.73123  3.46354  2.40513  3.72494  3.29354  2.67741  2.69355  4.24690  2.90347  2.73739  3.18146  2.89801  2.37887  2.77519  2.98518  4.58477  3.61503
          0.03394  3.79585  4.51819  0.61958  0.77255  0.48576  0.95510
     82   2.89002  4.97982  2.46164  1.13983  4.31705  3.22719  3.81005  3.75576  2.68114  3.38625  4.36581  2.89548  3.82878  3.02872  3.08035  2.88163  3.19441  3.44836  5.50331  4.22786     82 e - - -
          2.68618  4.42225  2.77519  2.73123  3.46354  2.40513  3.72494  3.29354  2.67741  2.69355  4.24690  2.90347  2.73739  3.18146  2.89801  2.37887  2.77519  2.98518  4.58477  3.61503
          0.03394  3.79585  4.51819  0.61958  0.77255  0.48576  0.95510
     83   1.13028  4.15731  3.38741  3.17741  3.97841  2.98341  4.20816  3.09276  3.19172  2.97759  4.01968  3.34558  3.71559  3.54047  3.44632  2.50918  2.78132  2.76062  5.41337  4.20549     83 a - - -
          2.68618  4.42225  2.77519  2.73123  3.46354  2.40513  3.72494  3.29354  2.67741  2.69355  4.24690  2.90347  2.73739  3.18146  2.89801  2.37887  2.77519  2.98518  4.58477  3.61503
          0.03394  3.79585  4.51819  0.61958  0.77255  0.48576  0.95510
     84   3.07102  4.55716  4.06533  3.70691  3.10991  3.88283  4.38674  2.31233  3.47532  0.97587  3.16059  3.98955  4.33279  3.86210  3.66310  3.44769  3.36958  2.32936  4.95932  3.66429     84 l - - -
          2.68618  4.42225  2.77519  2.73123  3.46354  2.40513  3.72494  3.29354  2.67741  2.69355  4.24690  2.90347  2.73739  3.18146  2.89801  2.37887  2.77519  2.98518  4.58477  3.61503
          0.03394  3.79585  4.51819  0.61958  0.77255  0.48576  0.95510
     85   2.89002  4.97982  2.46164  1.13983  4.31705  3.22719  3.81005  3.75576  2.68114  3.38625  4.36581  2.89548  3.82878  3.02872  3.08035  2.88163  3.19441  3.44836  5.50331  4.22786     85 e - - -
          2.68618  4.42225  2.77519  2.73123  3.46354  2.40513  3.72494  3.29354  2.67741  2.69355  4.24690  2.90347  2.73739  3.18146  2.89801  2.37887  2.77519  2.98518  4.58477  3.61503
          0.03394  3.79585  4.51819  0.61958  0.77255  0.48576  0.95510
     86   2.66303  4.65377  2.67206  2.55081  4.00554  3.13494  3.86464  3.70128  2.76297  3.35754  4.31478  1.30149  3.78399  3.13892  3.11357  2.73422  3.04338  3.33127  5.32061  3.96066     86 n - - -
          2.68618  4.42225  2.77519  2.73123  3.46354  2.40513  3.72494  3.29354  2.67741  2.69355  4.24690  2.90347  2.73739  3.18146  2.89801  2.37887  2.77519  2.98518  4.58477  3.61503
          0.03394  3.79585  4.51819  0.61958  0.77255  0.48576  0.95510
     87   2.74801  4.31390  4.01740  3.68015  3.49623  3.64235  4.49576  2.06134  3.54665  2.19812  3.47515  3.88167  4.20856  3.91289  3.76614  3.14265  3.11235  1.12783  5.26699  3.99291     87 v - - -
          2.68618  4.42225  2.77519  2.73123  3.46354  2.40513  3.72494  3.29354  2.67741  2.69355  4.24690  2.90347  2.73739  3.18146  2.89801  2.37887  2.77519  2.98518  4.58477  3.61503
          0.03394  3.79585  4.51819  0.61958  0.77255  0.48576  0.95510
     88   2.37506  4.21928  3.36343  3.11426  3.90438  3.06047  4.13698  3.02232  3.05568  2.88842  3.94560  3.33461  3.75891  3.45489  3.31686  2.57569  1.30895  2.72553  5.34910  4.12161     88 t - - -
          2.68618  4.42225  2.77519  2.73123  3.46354  2.40513  3.72494  3.29354  2.67741  2.69355  4.24690  2.90347  2.73739  3.18146  2.89801  2.37887  2.77519  2.98518  4.58477  3.61503
          0.03394  3.79585  4.51819  0.61958  0.77255  0.48576  0.95510
     89   2.89002  4.97982  2.46164  1.13983  4.31705  3.22719  3.81005  3.75576  2.68114  3.38625  4.36581  2.89548  3.82878  3.02872  3.08035  2.88163  3.19441  3.44836  5.50331  4.22786     89 e - - -
          2.68618  4.42225  2.77519  2.73123  3.46354  2.40513  3.72494  3.29354  2.67741  2.69355  4.24690  2.90347  2.73739  3.18146  2.89801  2.37887  2.77519  2.98518  4.58477  3.61503
          0.03394  3.79585  4.51819  0.61958  0.77255  0.48576  0.95510
     90   3.07102  4.55716  4.06533  3.70691  3.10991  3.88283  4.38674  2.31233  3.47532  0.97587  3.16059  3.98955  4.33279  3.86210  3.66310  3.44769  3.36958  2.32936  4.95932  3.66429     90 l - - -
          2.68618  4.42225  2.77519  2.73123  3.46354  2.40513  3.72494  3.29354  2.67741  2.69355  4.24690  2.90347  2.73739  3.18146  2.89801  2.37887  2.77519  2.98518  4.58477  3.61503
          0.03394  3.79585  4.51819  0.61958  0.77255  0.48576  0.95510
     91   1.13028  4.15731  3.38741  3.17741  3.97841  2.98341  4.20816  3.09276  3.19172  2.97759  4.01968  3.34558  3.71559  3.54047  3.44632  2.50918  2.78132  2.76062  5.41337  4.20549     91 a - - -
          2.68618  4.42225  2.77519  2.73123  3.46354  2.40513  3.72494  3.29354  2.67741  2.69355  4.24690  2.90347  2.73739  3.18146  2.89801  2.37887  2.77519  2.98518  4.58477  3.61503
          0.03394  3.79585  4.51819  0.61958  0.77255  0.48576  0.95510
     92   2.89002  4.97982  2.46164  1.13983  4.31705  3.22719  3.81005  3.75576  2.68114  3.38625  4.36581  2.89548  3.82878  3.02872  3.08035  2.88163  3.19441  3.44836  5.50331  4.22786     92 e - - -
          2.68618  4.42225  2.77519  2.73123  3.46354  2.40513  3.72494  3.29354  2.67741  2.69355  4.24690  2.90347  2.73739  3.18146  2.89801  2.37887  2.77519  2.98518  4.58477  3.61503
          0.03394  3.79585  4.51819  0.61958  0.77255  0.48576  0.95510
     93   2.90473  4.86144  3.07543  2.71386  4.23027  3.40035  3.72182  3.65519  1.14858  3.23810  4.20559  3.14102  3.90771  2.91909  2.42439  2.95288  3.16474  3.36797  5.31804  4.12045     93 k - - -
          2.68618  4.42225  2.77519  2.73123  3.46354  2.40513  3.72494  3.29354  2.67741  2.69355  4.24690  2.90347  2.73739  3.18146  2.89801  2.37887  2.77519  2.98518  4.58477  3.61503
          0.03394  3.79585  4.51819  0.61958  0.77255  0.48576  0.95510
     94   2.37506  4.21928  3.36343  3.11426  3.90438  3.06047  4.13698  3.02232  3.05568  2.88842  3.94560  3.33461  3.75891  3.45489  3.31686  2.57569  1.30895  2.72553  5.34910  4.12161     94 t - - -
          2.68618  4.42225  2.77519  2.73123  3.46354  2.40513  3.72494  3.29354  2.67741  2.69355  4.24690  2.90347  2.73739  3.18146  2.89801  2.37887  2.77519  2.98518  4.58477  3.61503
          0.03394  3.79585  4.51819  0.61958  0.77255  0.48576  0.95510
     95   3.14008  4.66011  3.72657  3.44335  2.30224  3.74197  3.58859  3.16031  3.30306  2.63360  3.84391  3.63166  4.21853  3.62755  3.50176  3.28379  3.42693  3.02751  3.94245  1.10351     95 y - - -
          2.68618  4.42225  2.77519  2.73123  3.46354  2.40513  3.72494  3.29354  2.67741  2.69355  4.24690  2.90347  2.73739  3.18146  2.89801  2.37887  2.77519  2.98518  4.58477  3.61503
          0.03394  3.79585  4.51819  0.61958  0.77255  0.48576  0.95510
     96   2.28072  4.19900  3.14304  2.95724  4.00083  2.93045  4.06826  3.51397  3.02571  3.24092  4.17490  3.19308  3.66335  3.38155  3.31277  1.21285  2.75547  3.06599  5.37995  4.08441     96 s - - -
          2.68618  4.42225  2.77519  2.73123  3.46354  2.40513  3.72494  3.29354  2.67741  2.69355  4.24690  2.90347  2.73739  3.18146  2.89801  2.37887  2.77519  2.98518  4.58477  3.61503
          0.03394  3.79585  4.51819  0.61958  0.77255  0.48576  0.95510
     97   2.28072  4.19900  3.14304  2.95724  4.00083  2.93045  4.06826  3.51397  3.02571  3.24092  4.17490  3.19308  3.66335  3.38155  3.31277  1.21285  2.75547  3.06599  5.37995  4.08441     97 s - - -
          2.68618  4.42225  2.77519  2.73123  3.46354  2.40513  3.72494  3.29354  2.67741  2.69355  4.24690  2.90347  2.73739  3.18146  2.89801  2.37887  2.77519  2.98518  4.58477  3.61503
          0.03394  3.79585  4.51819  0.61958  0.77255  0.48576  0.95510
     98   2.74801  4.31390  4.01740  3.68015  3.49623  3.64235  4.49576  2.06134  3.54665  2.19812  3.47515  3.88167  4.20856  3.91289  3.76614  3.14265  3.11235  1.12783  5.26699  3.99291     98 v - - -
          2.68618  4.42225  2.77519  2.73123  3.46354  2.40513  3.72494  3.29354  2.67741  2.69355  4.24690  2.90347  2.73739  3.18146  2.89801  2.37887  2.77519  2.98518  4.58477  3.61503
          0.03394  3.79585  4.51819  0.61958  0.77255  0.48576  0.95510
     99   2.89002  4.97982  2.46164  1.13983  4.31705  3.22719  3.81005  3.75576  2.68114  3.38625  4.36581  2.89548  3.82878  3.02872  3.08035  2.88163  3.19441  3.44836  5.50331  4.22786     99 e - - -
          2.68618  4.42225  2.77519  2.73123  3.46354  2.40513  3.72494  3.29354  2.67741  2.69355  4.24690  2.90347  2.73739  3.18146  2.89801  2.37887  2.77519  2.98518  4.58477  3.61503
          0.03394  3.79585  4.51819  0.61958  0.77255  0.48576  0.95510
    100   2.90473  4.86144  3.07543  2.71386  4.23027  3.40035  3.72182  3.65519  1.14858  3.23810  4.20559  3.14102  3.90771  2.91909  2.42439  2.95288  3.16474  3.36797  5.31804  4.12045    100 k - - -
          2.68618  4.42225  2.77519  2.73123  3.46354  2.40513  3.72494  3.29354  2.67741  2.69355  4.24690  2.90347  2.73739  3.18146  2.89801  2.37887  2.77519  2.98518  4.58477  3.61503
          0.03394  3.79585  4.51819  0.61958  0.77255  0.48576  0.95510
    101   2.91144  4.47319  3.96799  3.55732  3.17835  3.77684  4.31030  2.34647  3.32892  1.78624  1.53332  3.84376  4.23852  3.71682  3.54291  3.25177  3.21604  2.34324  5.00794  3.76195    101 m - - -
          2.68618  4.42225  2.77519  2.73123  3.46354  2.40513  3.72494  3.29354  2.67741  2.69355  4.24690  2.90347  2.73739  3.18146  2.89801  2.37887  2.77519  2.98518  4.58477  3.61503
          0.03394  3.79585  4.51819  0.61958  0.77255  0.48576  0.95510
    102   2.92233  4.76304  3.40551  2.93532  4.09822  3.42248  3.77472  3.63624  2.21532  3.16631  4.17040  3.29997  3.93052  3.00054  1.10248  3.01132  3.19466  3.36399  5.21352  4.04414    102 r - - -
          2.68618  4.42225  2.77519  2.73123  3.46354  2.40513  3.72494  3.29354  2.67741  2.69355  4.24690  2.90347  2.73739  3.18146  2.89801  2.37887  2.77519  2.98518  4.58477  3.61503
          0.03394  3.79585  4.51819  0.61958  0.77255  0.48576  0.95510
    103   2.74801  4.31390  4.01740  3.68015  3.49623  3.64235  4.49576  2.06134  3.54665  2.19812  3.47515  3.88167  4.20856  3.91289  3.76614  3.14265  3.11235  1.12783  5.26699  3.99291    103 v - - -
          2.68618  4.42225  2.77519  2.73123  3.46354  2.40513  3.72494  3.29354  2.67741  2.69355  4.24690  2.90347  2.73739  3.18146  2.89801  2.37887  2.77519  2.98518  4.58477  3.61503
          0.03394  3.79585  4.51819  0.61958  0.77255  0.48576  0.95510
    104   2.89002  4.97982  2.46164  1.13983  4.31705  3.22719  3.81005  3.75576  2.68114  3.38625  4.36581  2.89548  3.82878  3.02872  3.08035  2.88163  3.19441  3.44836  5.50331  4.22786    104 e - - -
          2.68618  4.42225  2.77519  2.73123  3.46354  2.40513  3.72494  3.29354  2.67741  2.69355  4.24690  2.90347  2.73739  3.18146  2.89801  2.37887  2.77519  2.98518  4.58477  3.61503
          0.03394  3.79585  4.51819  0.61958  0.77255  0.48576  0.95510
    105   2.91144  4.47319  3.96799  3.55732  3.17835  3.77684  4.31030  2.34647  3.32892  1.78624  1.53332  3.84376  4.23852  3.71682  3.54291  3.25177  3.21604  2.34324  5.00794  3.76195    105 m - - -
          2.68618  4.42225  2.77519  2.73123  3.46354  2.40513  3.72494  3.29354  2.67741  2.69355  4.24690  2.90347  2.73739  3.18146  2.89801  2.37887  2.77519  2.98518  4.58477  3.61503
          0.03394  3.79585  4.51819  0.61958  0.77255  0.48576  0.95510
    106   2.92233  4.76304  3.40551  2.93532  4.09822  3.42248  3.77472  3.63624  2.21532  3.16631  4.17040  3.29997  3.93052  3.00054  1.10248  3.01132  3.19466  3.36399  5.21352  4.04414    106 r - - -
          2.68618  4.42225  2.77519  2.73123  3.46354  2.40513  3.72494  3.29354  2.67741  2.69355  4.24690  2.90347  2.73739  3.18146  2.89801  2.37887  2.77519  2.98518  4.58477  3.61503
          0.03394  3.79585  4.51819  0.61958  0.77255  0.48576  0.95510
    107   2.89002  4.97982  2.46164  1.13983  4.31705  3.22719  3.81005  3.75576  2.68114  3.38625  4.36581  2.89548  3.82878  3.02872  3.08035  2.88163  3.19441  3.44836  5.50331  4.22786    107 e - - -
          2.68618  4.42225  2.77519  2.73123  3.46354  2.40513  3.72494  3.29354  2.67741  2.69355  4.24690  2.90347  2.73739  3.18146  2.89801  2.37887  2.77519  2.98518  4.58477  3.61503
          0.03394  3.79585  4.51819  0.61958  0.77255  0.48576  0.95510
    108   2.57516  4.35592  3.23299  3.12383  4.26326  0.85784  4.24698  3.84589  3.29441  3.50933  4.48601  3.39780  3.74458  3.62500  3.53709  2.74524  3.05053  3.38922  5.37683  4.36324    108 g - - -
          2.68618  4.42225  2.77519  2.73123  3.46354  2.40513  3.72494  3.29354  2.67741  2.69355  4.24690  2.90347  2.73739  3.18146  2.89801  2.37887  2.77519  2.98518  4.58477  3.61503
          0.03394  3.79585  4.51819  0.61958  0.77255  0.48576  0.95510
    109   3.16360  4.58872  4.13284  3.83446  1.14617  3.86796  3.84818  2.69866  3.74379  2.08748  3.44153  3.93390  4.32968  3.93351  3.88243  3.43640  3.46543  2.68337  4.12325  2.50121    109 f - - -
          2.68618  4.42225  2.77519  2.73123  3.46354  2.40513  3.72494  3.29354  2.67741  2.69355  4.24690  2.90347  2.73739  3.18146  2.89801  2.37887  2.77519  2.98518  4.58477  3.61503
          0.03394  3.79585  4.51819  0.61958  0.77255  0.48576  0.95510
    110   2.66303  4.65377  2.67206  2.55081  4.00554  3.13494  3.86464  3.70128  2.76297  3.35754  4.31478  1.30149  3.78399  3.13892  3.11357  2.73422  3.04338  3.33127  5.32061  3.96066    110 n - - -
          2.68618  4.42225  2.77519  2.73123  3.46354  2.40513  3.72494  3.29354  2.67741  2.69355  4.24690  2.90347  2.73739  3.18146  2.89801  2.37887  2.77519  2.98518  4.58477  3.61503
          0.03394  3.79585  4.51819  0.61958  0.77255  0.48576  0.95510
    111   2.91708  4.74495  3.05658  2.81070  3.23529  3.38640  1.31508  3.60785  2.65608  3.11075  4.14924  3.22238  3.93573  3.17650  2.92545  2.98902  3.21864  3.34463  4.70109  3.18872    111 h - - -
          2.68618  4.42225  2.77519  2.73123  3.46354  2.40513  3.72494  3.29354  2.67741  2.69355  4.24690  2.90347  2.73739  3.18146  2.89801  2.37887  2.77519  2.98518  4.58477  3.61503
          0.03394  3.79585  4.51819  0.61958  0.77255  0.48576  0.95510
    112   2.74801  4.31390  4.01740  3.68015  3.49623  3.64235  4.49576  2.06134  3.54665  2.19812  3.47515  3.88167  4.20856  3.91289  3.76614  3.14265  3.11235  1.12783  5.26699  3.99291    112 v - - -
          2.68618  4.42225  2.77519  2.73123  3.46354  2.40513  3.72494  3.29354  2.67741  2.69355  4.24690  2.90347  2.73739  3.18146  2.89801  2.37887  2.77519  2.98518  4.58477  3.61503
          0.03394  3.79585  4.51819  0.61958  0.77255  0.48576  0.95510
    113   2.97152  4.41421  4.22264  3.83718  3.32466  3.98025  4.58086  1.17841  3.66364  1.92884  3.27443  4.09334  4.42066  4.02108  3.86910  3.46981  3.27286  1.84999  5.19813  3.92838    113 i - - -
          2.68618  4.42225  2.77519  2.73123  3.46354  2.40513  3.72494  3.29354  2.67741  2.69355  4.24690  2.90347  2.73739  3.18146  2.89801  2.37887  2.77519  2.98518  4.58477  3.61503
          0.03394  3.79585  4.51819  0.61958  0.77255  0.48576  0.95510
    114   1.13028  4.15731  3.38741  3.17741  3.97841  2.98341  4.20816  3.09276  3.19172  2.97759  4.01968  3.34558  3.71559  3.54047  3.44632  2.50918  2.78132  2.76062  5.41337  4.20549    114 a - - -
          2.68618  4.42225  2.77519  2.73123  3.46354  2.40513  3.72494  3.29354  2.67741  2.69355  4.24690  2.90347  2.73739  3.18146  2.89801  2.37887  2.77519  2.98518  4.58477  3.61503
          0.03394  3.79585  4.51819  0.61958  0.77255  0.48576  0.95510
    115   2.37506  4.21928  3.36343  3.11426  3.90438  3.06047  4.13698  3.02232  3.05568  2.88842  3.94560  3.33461  3.75891  3.45489  3.31686  2.57569  1.30895  2.72553  5.34910  4.12161    115 t - - -
          2.68618  4.42225  2.77519  2.73123  3.46354  2.40513  3.72494  3.29354  2.67741  2.69355  4.24690  2.90347  2.73739  3.18146  2.89801  2.37887  2.77519  2.98518  4.58477  3.61503
          0.03394  3.79585  4.51819  0.61958  0.77255  0.48576  0.95510
    116   2.97152  4.41421  4.22264  3.83718  3.32466  3.98025  4.58086  1.17841  3.66364  1.92884  3.27443  4.09334  4.42066  4.02108  3.86910  3.46981  3.27286  1.84999  5.19813  3.92838    116 i - - -
          2.68618  4.42225  2.77519  2.73123  3.46354  2.40513  3.72494  3.29354  2.67741  2.69355  4.24690  2.90347  2.73739  3.18146  2.89801  2.37887  2.77519  2.98518  4.58477  3.61503
          0.03394  3.79585  4.51819  0.61958  0.77255  0.48576  0.95510
    117   2.89002  4.97982  2.46164  1.13983  4.31705  3.22719  3.81005  3.75576  2.68114  3.38625  4.36581  2.89548  3.82878  3.02872  3.08035  2.88163  3.19441  3.44836  5.50331  4.22786    117 e - - -
          2.68618  4.42225  2.77519  2.73123  3.46354  2.40513  3.72494  3.29354  2.67741  2.69355  4.24690  2.90347  2.73739  3.18146  2.89801  2.37887  2.77519  2.98518  4.58477  3.61503
          0.03394  3.79585  4.51819  0.61958  0.77255  0.48576  0.95510
    118   2.66303  4.65377  2.67206  2.55081  4.00554  3.13494  3.86464  3.70128  2.76297  3.35754  4.31478  1.30149  3.78399  3.13892  3.11357  2.73422  3.04338  3.33127  5.32061  3.96066    118 n - - -
          2.68618  4.42225  2.77519  2.73123  3.46354  2.40513  3.72494  3.29354  2.67741  2.69355  4.24690  2.90347  2.73739  3.18146  2.89801  2.37887  2.77519  2.98518  4.58477  3.61503
          0.03394  3.79585  4.51819  0.61958  0.77255  0.48576  0.95510
    119   1.13028  4.15731  3.38741  3.17741  3.97841  2.98341  4.20816  3.09276  3.19172  2.97759  4.01968  3.34558  3.71559  3.54047  3.44632  2.50918  2.78132  2.76062  5.41337  4.20549    119 a - - -
          2.68618  4.42225  2.77519  2.73123  3.46354  2.40513  3.72494  3.29354  2.67741  2.69355  4.24690  2.90347  2.73739  3.18146  2.89801  2.37887  2.77519  2.98518  4.58477  3.61503
          0.03394  3.79585  4.51819  0.61958  0.77255  0.48576  0.95510
    120   2.66303  4.65377  2.67206  2.55081  4.00554  3.13494  3.86464  3.70128  2.76297  3.35754  4.31478  1.30149  3.78399  3.13892  3.11357  2.73422  3.04338  3.33127  5.32061  3.96066    120 n - - -
          2.68618  4.42225  2.77519  2.73123  3.46354  2.40513  3.72494  3.29354  2.67741  2.69355  4.24690  2.90347  2.73739  3.18146  2.89801  2.37887  2.77519  2.98518  4.58477  3.61503
          0.03394  3.79585  4.51819  0.61958  0.77255  0.48576  0.95510
    121   2.37506  4.21928  3.36343  3.11426  3.90438  3.06047  4.13698  3.02232  3.05568  2.88842  3.94560  3.33461  3.75891  3.45489  3.31686  2.57569  1.30895  2.72553  5.34910  4.12161    121 t - - -
          2.68618  4.42225  2.77519  2.73123  3.46354  2.40513  3.72494  3.29354  2.67741  2.69355  4.24690  2.90347  2.73739  3.18146  2.89801  2.37887  2.77519  2.98518  4.58477  3.61503
          0.03394  3.79585  4.51819  0.61958  0.77255  0.48576  0.95510
    122   2.90473  4.86144  3.07543  2.71386  4.23027  3.40035  3.72182  3.65519  1.14858  3.23810  4.20559  3.14102  3.90771  2.91909  2.42439  2.95288  3.16474  3.36797  5.31804  4.12045    122 k - - -
          2.68618  4.42225  2.77519  2.73123  3.46354  2.40513  3.72494  3.29354  2.67741  2.69355  4.24690  2.90347  2.73739  3.18146  2.89801  2.37887  2.77519  2.98518  4.58477  3.61503
          0.03394  3.79585  4.51819  0.61958  0.77255  0.48576  0.95510
    123   2.82391  4.80348  2.85654  2.61232  3.96119  3.31750  3.76918  3.58217  2.43905  3.09197  4.12421  3.07053  3.87128  1.37714  2.72383  2.87594  3.12199  3.31731  5.24801  3.93728    123 q - - -
          2.68618  4.42225  2.77519  2.73123  3.46354  2.40513  3.72494  3.29354  2.67741  2.69355  4.24690  2.90347  2.73739  3.18146  2.89801  2.37887  2.77519  2.98518  4.58477  3.61503
          0.03394  3.79585  4.51819  0.61958  0.77255  0.48576  0.95510
    124   2.97152  4.41421  4.22264  3.83718  3.32466  3.98025  4.58086  1.17841  3.66364  1.92884  3.27443  4.09334  4.42066  4.02108  3.86910  3.46981  3.27286  1.84999  5.19813  3.92838    124 i - - -
          2.68618  4.42225  2.77519  2.73123  3.46354  2.40513  3.72494  3.29354  2.67741  2.69355  4.24690  2.90347  2.73739  3.18146  2.89801  2.37887  2.77519  2.98518  4.58477  3.61503
          0.03394  3.79585  4.51819  0.61958  0.77255  0.48576  0.95510
    125   2.97152  4.41421  4.22264  3.83718  3.32466  3.98025  4.58086  1.17841  3.66364  1.92884  3.27443  4.09334  4.42066  4.02108  3.86910  3.46981  3.27286  1.84999  5.19813  3.92838    125 i - - -
          2.68618  4.42225  2.77519  2.73123  3.46354  2.40513  3.72494  3.29354  2.67741  2.69355  4.24690  2.90347  2.73739  3.18146  2.89801  2.37887  2.77519  2.98518  4.58477  3.61503
          0.03394  3.79585  4.51819  0.61958  0.77255  0.48576  0.95510
    126   2.37506  4.21928  3.36343  3.11426  3.90438  3.06047  4.13698  3.02232  3.05568  2.88842  3.94560  3.33461  3.75891  3.45489  3.31686  2.57569  1.30895  2.72553  5.34910  4.12161    126 t - - -
          2.68618  4.42225  2.77519  2.73123  3.46354  2.40513  3.72494  3.29354  2.67741  2.69355  4.24690  2.90347  2.73739  3.18146  2.89801  2.37887  2.77519  2.98518  4.58477  3.61503
          0.03394  3.79585  4.51819  0.61958  0.77255  0.48576  0.95510
    127   2.57516  4.35592  3.23299  3.12383  4.26326  0.85784  4.24698  3.84589  3.29441  3.50933  4.48601  3.39780  3.74458  3.62500  3.53709  2.74524  3.05053  3.38922  5.37683  4.36324    127 g - - -
          2.68618  4.42225  2.77519  2.73123  3.46354  2.40513  3.72494  3.29354  2.67741  2.69355  4.24690  2.90347  2.73739  3.18146  2.89801  2.37887  2.77519  2.98518  4.58477  3.61503
          0.03394  3.79585  4.51819  0.61958  0.77255  0.48576  0.95510
    128   2.97152  4.41421  4.22264  3.83718  3.32466  3.98025  4.58086  1.17841  3.66364  1.92884  3.27443  4.09334  4.42066  4.02108  3.86910  3.46981  3.27286  1.84999  5.19813  3.92838    128 i - - -
          2.68618  4.42225  2.77519  2.73123  3.46354  2.40513  3.72494  3.29354  2.67741  2.69355  4.24690  2.90347  2.73739  3.18146  2.89801  2.37887  2.77519  2.98518  4.58477  3.61503
          0.03394  3.79585  4.51819  0.61958  0.77255  0.48576  0.95510
    129   2.66303  4.65377  2.67206  2.55081  4.00554  3.13494  3.86464  3.70128  2.76297  3.35754  4.31478  1.30149  3.78399  3.13892  3.11357  2.73422  3.04338  3.33127  5.32061  3.96066    129 n - - -
          2.68618  4.42225  2.77519  2.73123  3.46354  2.40513  3.72494  3.29354  2.67741  2.69355  4.24690  2.90347  2.73739  3.18146  2.89801  2.37887  2.77519  2.98518  4.58477  3.61503
          0.03394  3.79585  4.51819  0.61958  0.77255  0.48576  0.95510
    130   2.82391  4.80348  2.85654  2.61232  3.96119  3.31750  3.76918  3.58217  2.43905  3.09197  4.12421  3.07053  3.87128  1.37714  2.72383  2.87594  3.12199  3.31731  5.24801  3.93728    130 q - - -
          2.68618  4.42225  2.77519  2.73123  3.46354  2.40513  3.72494  3.29354  2.67741  2.69355  4.24690  2.90347  2.73739  3.18146  2.89801  2.37887  2.77519  2.98518  4.58477  3.61503
          0.03394  3.79585  4.51819  0.61958  0.77255  0.48576  0.95510
    131   2.97152  4.41421  4.22264  3.83718  3.32466  3.98025  4.58086  1.17841  3.66364  1.92884  3.27443  4.09334  4.42066  4.02108  3.86910  3.46981  3.27286  1.84999  5.19813  3.92838    131 i - - -
          2.68618  4.42225  2.77519  2.73123  3.46354  2.40513  3.72494  3.29354  2.67741  2.69355  4.24690  2.90347  2.73739  3.18146  2.89801  2.37887  2.77519  2.98518  4.58477  3.61503
          0.03394  3.79585  4.51819  0.61958  0.77255  0.48576  0.95510
    132   2.97152  4.41421  4.22264  3.83718  3.32466  3.98025  4.58086  1.17841  3.66364  1.92884  3.27443  4.09334  4.42066  4.02108  3.86910  3.46981  3.27286  1.84999  5.19813  3.92838    132 i - - -
          2.68618  4.42225  2.77519  2.73123  3.46354  2.40513  3.72494  3.29354  2.67741  2.69355  4.24690  2.90347  2.73739  3.18146  2.89801  2.37887  2.77519  2.98518  4.58477  3.61503
          0.03394  3.79585  4.51819  0.61958  0.77255  0.48576  0.95510
    133   2.82391  4.80348  2.85654  2.61232  3.96119  3.31750  3.76918  3.58217  2.43905  3.09197  4.12421  3.07053  3.87128  1.37714  2.72383  2.87594  3.12199  3.31731  5.24801  3.93728    133 q - - -
          2.68618  4.42225  2.77519  2.73123  3.46354  2.40513  3.72494  3.29354  2.67741  2.69355  4.24690  2.90347  2.73739  3.18146  2.89801  2.37887  2.77519  2.98518  4.58477  3.61503
          0.03394  3.79585  4.51819  0.61958  0.77255  0.48576  0.95510
    134   3.14008  4.66011  3.72657  3.44335  2.30224  3.74197  3.58859  3.16031  3.30306  2.63360  3.84391  3.63166  4.21853  3.62755  3.50176  3.28379  3.42693  3.02751  3.94245  1.10351    134 y - - -
          2.68618  4.42225  2.77519  2.73123  3.46354  2.40513  3.72494  3.29354  2.67741  2.69355  4.24690  2.90347  2.73739  3.18146  2.89801  2.37887  2.77519  2.98518  4.58477  3.61503
          0.03394  3.79585  4.51819  0.61958  0.77255  0.48576  0.95510
    135   3.16360  4.58872  4.13284  3.83446  1.14617  3.86796  3.84818  2.69866  3.74379  2.08748  3.44153  3.93390  4.32968  3.93351  3.88243  3.43640  3.46543  2.68337  4.12325  2.50121    135 f - - -
          2.68618  4.42225  2.77519  2.73123  3.46354  2.40513  3.72494  3.29354  2.67741  2.69355  4.24690  2.90347  2.73739  3.18146  2.89801  2.37887  2.77519  2.98518  4.58477  3.61503
          0.03394  3.79585  4.51819  0.61958  0.77255  0.48576  0.95510
    136   2.66303  4.65377  2.67206  2.55081  4.00554  3.13494  3.86464  3.70128  2.76297  3.35754  4.31478  1.30149  3.78399  3.13892  3.11357  2.73422  3.04338  3.33127  5.32061  3.96066    136 n - - -
          2.68618  4.42225  2.77519  2.73123  3.46354  2.40513  3.72494  3.29354  2.67741  2.69355  4.24690  2.90347  2.73739  3.18146  2.89801  2.37887  2.77519  2.98518  4.58477  3.61503
          0.03394  3.79585  4.51819  0.61958  0.77255  0.48576  0.95510
    137   2.91040  5.02118  1.03459  2.29415  4.38876  3.15538  3.86864  3.96018  2.93912  3.58318  4.56156  2.84580  3.80303  3.10913  3.44324  2.88288  3.24807  3.60825  5.57214  4.27689    137 d - - -
          2.68618  4.42225  2.77519  2.73123  3.46354  2.40513  3.72494  3.29354  2.67741  2.69355  4.24690  2.90347  2.73739  3.18146  2.89801  2.37887  2.77519  2.98518  4.58477  3.61503
          0.03394  3.79585  4.51819  0.61958  0.77255  0.48576  0.95510
    138   2.89002  4.97982  2.46164  1.13983  4.31705  3.22719  3.81005  3.75576  2.68114  3.38625  4.36581  2.89548  3.82878  3.02872  3.08035  2.88163  3.19441  3.44836  5.50331  4.22786    138 e - - -
          2.68618  4.42225  2.77519  2.73123  3.46354  2.40513  3.72494  3.29354  2.67741  2.69355  4.24690  2.90347  2.73739  3.18146  2.89801  2.37887  2.77519  2.98518  4.58477  3.61503
          0.03394  3.79585  4.51819  0.61958  0.77255  0.48576  0.95510
    139   2.92233  4.76304  3.40551  2.93532  4.09822  3.42248  3.77472  3.63624  2.21532  3.16631  4.17040  3.29997  3.93052  3.00054  1.10248  3.01132  3.19466  3.36399  5.21352  4.04414    139 r - - -
          2.68618  4.42225  2.77519  2.73123  3.46354  2.40513  3.72494  3.29354  2.67741  2.69355  4.24690  2.90347  2.73739  3.18146  2.89801  2.37887  2.77519  2.98518  4.58477  3.61503
          0.03394  3.79585  4.51819  0.61958  0.77255  0.48576  0.95510
    140   2.89002  4.97982  2.46164  1.13983  4.31705  3.22719  3.81005  3.75576  2.68114  3.38625  4.36581  2.89548  3.82878  3.02872  3.08035  2.88163  3.19441  3.44836  5.50331  4.22786    140 e - - -
          2.68618  4.42225  2.77519  2.73123  3.46354  2.40513  3.72494  3.29354  2.67741  2.69355  4.24690  2.90347  2.73739  3.18146  2.89801  2.37887  2.77519  2.98518  4.58477  3.61503
          0.03394  3.79585  4.51819  0.61958  0.77255  0.48576  0.95510
    141   2.66303  4.65377  2.67206  2.55081  4.00554  3.13494  3.86464  3.70128  2.76297  3.35754  4.31478  1.30149  3.78399  3.13892  3.11357  2.73422  3.04338  3.33127  5.32061  3.96066    141 n - - -
          2.68618  4.42225  2.77519  2.73123  3.46354  2.40513  3.72494  3.29354  2.67741  2.69355  4.24690  2.90347  2.73739  3.18146  2.89801  2.37887  2.77519  2.98518  4.58477  3.61503
          0.03394  3.79585  4.51819  0.61958  0.77255  0.48576  0.95510
    142   2.97152  4.41421  4.22264  3.83718  3.32466  3.98025  4.58086  1.17841  3.66364  1.92884  3.27443  4.09334  4.42066  4.02108  3.86910  3.46981  3.27286  1.84999  5.19813  3.92838    142 i - - -
          2.68618  4.42225  2.77519  2.73123  3.46354  2.40513  3.72494  3.29354  2.67741  2.69355  4.24690  2.90347  2.73739  3.18146  2.89801  2.37887  2.77519  2.98518  4.58477  3.61503
          0.03394  3.79585  4.51819  0.61958  0.77255  0.48576  0.95510
    143   2.66303  4.65377  2.67206  2.55081  4.00554  3.13494  3.86464  3.70128  2.76297  3.35754  4.31478  1.30149  3.78399  3.13892  3.11357  2.73422  3.04338  3.33127  5.32061  3.96066    143 n - - -
          2.68618  4.42225  2.77519  2.73123  3.46354  2.40513  3.72494  3.29354  2.67741  2.69355  4.24690  2.90347  2.73739  3.18146  2.89801  2.37887  2.77519  2.98518  4.58477  3.61503
          0.03394  3.79585  4.51819  0.61958  0.77255  0.48576  0.95510
    144   2.66303  4.65377  2.67206  2.55081  4.00554  3.13494  3.86464  3.70128  2.76297  3.35754  4.31478  1.30149  3.78399  3.13892  3.11357  2.73422  3.04338  3.33127  5.32061  3.96066    144 n - - -
          2.68618  4.42225  2.77519  2.73123  3.46354  2.40513  3.72494  3.29354  2.67741  2.69355  4.24690  2.90347  2.73739  3.18146  2.89801  2.37887  2.77519  2.98518  4.58477  3.61503
          0.03394  3.79585  4.51819  0.61958  0.77255  0.48576  0.95510
    145   2.92233  4.76304  3.40551  2.93532  4.09822  3.42248  3.77472  3.63624  2.21532  3.16631  4.17040  3.29997  3.93052  3.00054  1.10248  3.01132  3.19466  3.36399  5.21352  4.04414    145 r - - -
          2.68618  4.42225  2.77519  2.73123  3.46354  2.40513  3.72494  3.29354  2.67741  2.69355  4.24690  2.90347  2.73739  3.18146  2.89801  2.37887  2.77519  2.98518  4.58477  3.61503
          0.03394  3.79585  4.51819  0.61958  0.77255  0.48576  0.95510
    146   2.82391  4.80348  2.85654  2.61232  3.96119  3.31750  3.76918  3.58217  2.43905  3.09197  4.12421  3.07053  3.87128  1.37714  2.72383  2.87594  3.12199  3.31731  5.24801  3.93728    146 q - - -
          2.68618  4.42225  2.77519  2.73123  3.46354  2.40513  3.72494  3.29354  2.67741  2.69355  4.24690  2.90347  2.73739  3.18146  2.89801  2.37887  2.77519  2.98518  4.58477  3.61503
          0.03394  3.79585  4.51819  0.61958  0.77255  0.48576  0.95510
    147   2.90473  4.86144  3.07543  2.71386  4.23027  3.40035  3.72182  3.65519  1.14858  3.23810  4.20559  3.14102  3.90771  2.91909  2.42439  2.95288  3.16474  3.36797  5.31804  4.12045    147 k - - -
          2.68618  4.42225  2.77519  2.73123  3.46354  2.40513  3.72494  3.29354  2.67741  2.69355  4.24690  2.90347  2.73739  3.18146  2.89801  2.37887  2.77519  2.98518  4.58477  3.61503
          0.03394  3.79585  4.51819  0.61958  0.77255  0.48576  0.95510
    148   2.89002  4.97982  2.46164  1.13983  4.31705  3.22719  3.81005  3.75576  2.68114  3.38625  4.36581  2.89548  3.82878  3.02872  3.08035  2.88163  3.19441  3.44836  5.50331  4.22786    148 e - - -
          2.68618  4.42225  2.77519  2.73123  3.46354  2.40513  3.72494  3.29354  2.67741  2.69355  4.24690  2.90347  2.73739  3.18146  2.89801  2.37887  2.77519  2.98518  4.58477  3.61503
          0.03394  3.79585  4.51819  0.61958  0.77255  0.48576  0.95510
    149   2.91040  5.02118  1.03459  2.29415  4.38876  3.15538  3.86864  3.96018  2.93912  3.58318  4.56156  2.84580  3.80303  3.10913  3.44324  2.88288  3.24807  3.60825  5.57214  4.27689    149 d - - -
          2.68618  4.42225  2.77519  2.73123  3.46354  2.40513  3.72494  3.29354  2.67741  2.69355  4.24690  2.90347  2.73739  3.18146  2.89801  2.37887  2.77519  2.98518  4.58477  3.61503
          0.03394  3.79585  4.51819  0.61958  0.77255  0.48576  0.95510
    150   3.14008  4.66011  3.72657  3.44335  2.30224  3.74197  3.58859  3.16031  3.30306  2.63360  3.84391  3.63166  4.21853  3.62755  3.50176  3.28379  3.42693  3.02751  3.94245  1.10351    150 y - - -
          2.68618  4.42225  2.77519  2.73123  3.46354  2.40513  3.72494  3.29354  2.67741  2.69355  4.24690  2.90347  2.73739  3.18146  2.89801  2.37887  2.77519  2.98518  4.58477  3.61503
          0.03394  3.79585  4.51819  0.61958  0.77255  0.48576  0.95510
    151   2.74801  4.31390  4.01740  3.68015  3.49623  3.64235  4.49576  2.06134  3.54665  2.19812  3.47515  3.88167  4.20856  3.91289  3.76614  3.14265  3.11235  1.12783  5.26699  3.99291    151 v - - -
          2.68618  4.42225  2.77519  2.73123  3.46354  2.40513  3.72494  3.29354  2.67741  2.69355  4.24690  2.90347  2.73739  3.18146  2.89801  2.37887  2.77519  2.98518  4.58477  3.61503
          0.03394  3.79585  4.51819  0.61958  0.77255  0.48576  0.95510
    152   1.13028  4.15731  3.38741  3.17741  3.97841  2.98341  4.20816  3.09276  3.19172  2.97759  4.01968  3.34558  3.71559  3.54047  3.44632  2.50918  2.78132  2.76062  5.41337  4.20549    152 a - - -
          2.68618  4.42225  2.77519  2.73123  3.46354  2.40513  3.72494  3.29354  2.67741  2.69355  4.24690  2.90347  2.73739  3.18146  2.89801  2.37887  2.77519  2.98518  4.58477  3.61503
          0.03394  3.79585  4.51819  0.61958  0.77255  0.48576  0.95510
    153   2.90473  4.86144  3.07543  2.71386  4.23027  3.40035  3.72182  3.65519  1.14858  3.23810  4.20559  3.14102  3.90771  2.91909  2.42439  2.95288  3.16474  3.36797  5.31804  4.12045    153 k - - -
          2.68618  4.42225  2.77519  2.73123  3.46354  2.40513  3.72494  3.29354  2.67741  2.69355  4.24690  2.90347  2.73739  3.18146  2.89801  2.37887  2.77519  2.98518  4.58477  3.61503
          0.03394  3.79585  4.51819  0.61958  0.77255  0.48576  0.95510
    154   3.07102  4.55716  4.06533  3.70691  3.10991  3.88283  4.38674  2.31233  3.47532  0.97587  3.16059  3.98955  4.33279  3.86210  3.66310  3.44769  3.36958  2.32936  4.95932  3.66429    154 l - - -
          2.68618  4.42225  2.77519  2.73123  3.46354  2.40513  3.72494  3.29354  2.67741  2.69355  4.24690  2.90347  2.73739  3.18146  2.89801  2.37887  2.77519  2.98518  4.58477  3.61503
          0.03394  3.79585  4.51819  0.61958  0.77255  0.48576  0.95510
    155   2.82391  4.80348  2.85654  2.61232  3.96119  3.31750  3.76918  3.58217  2.43905  3.09197  4.12421  3.07053  3.87128  1.37714  2.72383  2.87594  3.12199  3.31731  5.24801  3.93728    155 q - - -
          2.68618  4.42225  2.77519  2.73123  3.46354  2.40513  3.72494  3.29354  2.67741  2.69355  4.24690  2.90347  2.73739  3.18146  2.89801  2.37887  2.77519  2.98518  4.58477  3.61503
          0.03394  3.79585  4.51819  0.61958  0.77255  0.48576  0.95510
    156   2.89002  4.97982  2.46164  1.13983  4.31705  3.22719  3.81005  3.75576  2.68114  3.38625  4.36581  2.89548  3.82878  3.02872  3.08035  2.88163  3.19441  3.44836  5.50331  4.22786    156 e - - -
          2.68618  4.42225  2.77519  2.73123  3.46354  2.40513  3.72494  3.29354  2.67741  2.69355  4.24690  2.90347  2.73739  3.18146  2.89801  2.37887  2.77519  2.98518  4.58477  3.61503
          0.03394  3.79585  4.51819  0.61958  0.77255  0.48576  0.95510
    157   2.65622  4.42412  3.25549  3.08508  4.08325  3.11607  4.16735  3.61068  3.13612  3.24522  4.29321  3.39853  0.98330  3.52735  3.38874  2.82178  3.09223  3.26464  5.28914  4.20354    157 p - - -
          2.68618  4.42225  2.77519  2.73123  3.46354  2.40513  3.72494  3.29354  2.67741  2.69355  4.24690  2.90347  2.73739  3.18146  2.89801  2.37887  2.77519  2.98518  4.58477  3.61503
          0.03394  3.79585  4.51819  0.61958  0.77255  0.48576  0.95510
    158   1.13028  4.15731  3.38741  3.17741  3.97841  2.98341  4.20816  3.09276  3.19172  2.97759  4.01968  3.34558  3.71559  3.54047  3.44632  2.50918  2.78132  2.76062  5.41337  4.20549    158 a - - -
          2.68618  4.42225  2.77519  2.73123  3.46354  2.40513  3.72494  3.29354  2.67741  2.69355  4.24690  2.90347  2.73739  3.18146  2.89801  2.37887  2.77519  2.98518  4.58477  3.61503
          0.03394  3.79585  4.51819  0.61958  0.77255  0.48576  0.95510
    159   2.28072  4.19900  3.14304  2.95724  4.00083  2.93045  4.06826  3.51397  3.02571  3.24092  4.17490  3.19308  3.66335  3.38155  3.31277  1.21285  2.75547  3.06599  5.37995  4.08441    159 s - - -
          2.68618  4.42225  2.77519  2.73123  3.46354  2.40513  3.72494  3.29354  2.67741  2.69355  4.24690  2.90347  2.73739  3.18146  2.89801  2.37887  2.77519  2.98518  4.58477  3.61503
          0.03394  3.79585  4.51819  0.61958  0.77255  0.48576  0.95510
    160   2.57516  4.35592  3.23299  3.12383  4.26326  0.85784  4.24698  3.84589  3.29441  3.50933  4.48601  3.39780  3.74458  3.62500  3.53709  2.74524  3.05053  3.38922  5.37683  4.36324    160 g - - -
          2.68618  4.42225  2.77519  2.73123  3.46354  2.40513  3.72494  3.29354  2.67741  2.69355  4.24690  2.90347  2.73739  3.18146  2.89801  2.37887  2.77519  2.98518  4.58477  3.61503
          0.03394  3.79585  4.51819  0.61958  0.77255  0.48576  0.95510
    161   2.66303  4.65377  2.67206  2.55081  4.00554  3.13494  3.86464  3.70128  2.76297  3.35754  4.31478  1.30149  3.78399  3.13892  3.11357  2.73422  3.04338  3.33127  5.32061  3.96066    161 n - - -
          2.68618  4.42225  2.77519  2.73123  3.46354  2.40513  3.72494  3.29354  2.67741  2.69355  4.24690  2.90347  2.73739  3.18146  2.89801  2.37887  2.77519  2.98518  4.58477  3.61503
          0.03394  3.79585  4.51819  0.61958  0.77255  0.48576  0.95510
    162   3.16360  4.58872  4.13284  3.83446  1.14617  3.86796  3.84818  2.69866  3.74379  2.08748  3.44153  3.93390  4.32968  3.93351  3.88243  3.43640  3.46543  2.68337  4.12325  2.50121    162 f - - -
          2.68618  4.42225  2.77519  2.73123  3.46354  2.40513  3.72494  3.29354  2.67741  2.69355  4.24690  2.90347  2.73739  3.18146  2.89801  2.37887  2.77519  2.98518  4.58477  3.61503
          0.03394  3.79585  4.51819  0.61958  0.77255  0.48576  0.95510
    163   3.07102  4.55716  4.06533  3.70691  3.10991  3.88283  4.38674  2.31233  3.47532  0.97587  3.16059  3.98955  4.33279  3.86210  3.66310  3.44769  3.36958  2.32936  4.95932  3.66429    163 l - - -
          2.68618  4.42225  2.77519  2.73123  3.46354  2.40513  3.72494  3.29354  2.67741  2.69355  4.24690  2.90347  2.73739  3.18146  2.89801  2.37887  2.77519  2.98518  4.58477  3.61503
          0.03394  3.79585  4.51819  0.61958  0.77255  0.48576  0.95510
    164   3.07102  4.55716  4.06533  3.70691  3.10991  3.88283  4.38674  2.31233  3.47532  0.97587  3.16059  3.98955  4.33279  3.86210  3.66310  3.44769  3.36958  2.32936  4.95932  3.66429    164 l - - -
          2.68618  4.42225  2.77519  2.73123  3.46354  2.40513  3.72494  3.29354  2.67741  2.69355  4.24690  2.90347  2.73739  3.18146  2.89801  2.37887  2.77519  2.98518  4.58477  3.61503
          0.03394  3.79585  4.51819  0.61958  0.77255  0.48576  0.95510
    165   3.14008  4.66011  3.72657  3.44335  2.30224  3.74197  3.58859  3.16031  3.30306  2.63360  3.84391  3.63166  4.21853  3.62755  3.50176  3.28379  3.42693  3.02751  3.94245  1.10351    165 y - - -
          2.68618  4.42225  2.77519  2.73123  3.46354  2.40513  3.72494  3.29354  2.67741  2.69355  4.24690  2.90347  2.73739  3.18146  2.89801  2.37887  2.77519  2.98518  4.58477  3.61503
          0.03394  3.79585  4.51819  0.61958  0.77255  0.48576  0.95510
    166   3.07102  4.55716  4.06533  3.70691  3.10991  3.88283  4.38674  2.31233  3.47532  0.97587  3.16059  3.98955  4.33279  3.86210  3.66310  3.44769  3.36958  2.32936  4.95932  3.66429    166 l - - -
          2.68618  4.42225  2.77519  2.73123  3.46354  2.40513  3.72494  3.29354  2.67741  2.69355  4.24690  2.90347  2.73739  3.18146  2.89801  2.37887  2.77519  2.98518  4.58477  3.61503
          0.03394  3.79585  4.51819  0.61958  0.77255  0.48576  0.95510
    167   2.92233  4.76304  3.40551  2.93532  4.09822  3.42248  3.77472  3.63624  2.21532  3.16631  4.17040  3.29997  3.93052  3.00054  1.10248  3.01132  3.19466  3.36399  5.21352  4.04414    167 r - - -
          2.68618  4.42225  2.77519  2.73123  3.46354  2.40513  3.72494  3.29354  2.67741  2.69355  4.24690  2.90347  2.73739  3.18146  2.89801  2.37887  2.77519  2.98518  4.58477  3.61503
          0.03394  3.79585  4.51819  0.61958  0.77255  0.48576  0.95510
    168   2.90473  4.86144  3.07543  2.71386  4.23027  3.40035  3.72182  3.65519  1.14858  3.23810  4.20559  3.14102  3.90771  2.91909  2.42439  2.95288  3.16474  3.36797  5.31804  4.12045    168 k - - -
          2.68618  4.42225  2.77519  2.73123  3.46354  2.40513  3.72494  3.29354  2.67741  2.69355  4.24690  2.90347  2.73739  3.18146  2.89801  2.37887  2.77519  2.98518  4.58477  3.61503
          0.03394  3.79585  4.51819  0.61958  0.77255  0.48576  0.95510
    169   2.28072  4.19900  3.14304  2.95724  4.00083  2.93045  4.06826  3.51397  3.02571  3.24092  4.17490  3.19308  3.66335  3.38155  3.31277  1.21285  2.75547  3.06599  5.37995  4.08441    169 s - - -
          2.68618  4.42225  2.77519  2.73123  3.46354  2.40513  3.72494  3.29354  2.67741  2.69355  4.24690  2.90347  2.73739  3.18146  2.89801  2.37887  2.77519  2.98518  4.58477  3.61503
          0.03394  3.79585  4.51819  0.61958  0.77255  0.48576  0.95510
    170   2.92233  4.76304  3.40551  2.93532  4.09822  3.42248  3.77472  3.63624  2.21532  3.16631  4.17040  3.29997  3.93052  3.00054  1.10248  3.01132  3.19466  3.36399  5.21352  4.04414    170 r - - -
          2.68618  4.42225  2.77519  2.73123  3.46354  2.40513  3.72494  3.29354  2.67741  2.69355  4.24690  2.90347  2.73739  3.18146  2.89801  2.37887  2.77519  2.98518  4.58477  3.61503
          0.03394  3.79585  4.51819  0.61958  0.77255  0.48576  0.95510
    171   2.37506  4.21928  3.36343  3.11426  3.90438  3.06047  4.13698  3.02232  3.05568  2.88842  3.94560  3.33461  3.75891  3.45489  3.31686  2.57569  1.30895  2.72553  5.34910  4.12161    171 t - - -
          2.68618  4.42225  2.77519  2.73123  3.46354  2.40513  3.72494  3.29354  2.67741  2.69355  4.24690  2.90347  2.73739  3.18146  2.89801  2.37887  2.77519  2.98518  4.58477  3.61503
          0.03394  3.79585  4.51819  0.61958  0.77255  0.48576  0.95510
    172   2.28072  4.19900  3.14304  2.95724  4.00083  2.93045  4.06826  3.51397  3.02571  3.24092  4.17490  3.19308  3.66335  3.38155  3.31277  1.21285  2.75547  3.06599  5.37995  4.08441    172 s - - -
          2.68618  4.42225  2.77519  2.73123  3.46354  2.40513  3.72494  3.29354  2.67741  2.69355  4.24690  2.90347  2.73739  3.18146  2.89801  2.37887  2.77519  2.98518  4.58477  3.61503
          0.03394  3.79585  4.51819  0.61958  0.77255  0.48576  0.95510
    173   2.89002  4.97982  2.46164  1.13983  4.31705  3.22719  3.81005  3.75576  2.68114  3.38625  4.36581  2.89548  3.82878  3.02872  3.08035  2.88163  3.19441  3.44836  5.50331  4.22786    173 e - - -
          2.68618  4.42225  2.77519  2.73123  3.46354  2.40513  3.72494  3.29354  2.67741  2.69355  4.24690  2.90347  2.73739  3.18146  2.89801  2.37887  2.77519  2.98518  4.58477  3.61503
          0.03394  3.79585  4.51819  0.61958  0.77255  0.48576  0.95510
    174   2.91040  5.02118  1.03459  2.29415  4.38876  3.15538  3.86864  3.96018  2.93912  3.58318  4.56156  2.84580  3.80303  3.10913  3.44324  2.88288  3.24807  3.60825  5.57214  4.27689    174 d - - -
          2.68618  4.42225  2.77519  2.73123  3.46354  2.40513  3.72494  3.29354  2.67741  2.69355  4.24690  2.90347  2.73739  3.18146  2.89801  2.37887  2.77519  2.98518  4.58477  3.61503
          0.03394  3.79585  4.51819  0.61958  0.77255  0.48576  0.95510
    175   2.57516  4.35592  3.23299  3.12383  4.26326  0.85784  4.24698  3.84589  3.29441  3.50933  4.48601  3.39780  3.74458  3.62500  3.53709  2.74524  3.05053  3.38922  5.37683  4.36324    175 g - - -
          2.68618  4.42225  2.77519  2.73123  3.46354  2.40513  3.72494  3.29354  2.67741  2.69355  4.24690  2.90347  2.73739  3.18146  2.89801  2.37887  2.77519  2.98518  4.58477  3.61503
          0.03394  3.79585  4.51819  0.61958  0.77255  0.48576  0.95510
    176   2.28072  4.19900  3.14304  2.95724  4.00083  2.93045  4.06826  3.51397  3.02571  3.24092  4.17490  3.19308  3.66335  3.38155  3.31277  1.21285  2.75547  3.06599  5.37995  4.08441    176 s - - -
          2.68618  4.42225  2.77519  2.73123  3.46354  2.40513  3.72494  3.29354  2.67741  2.69355  4.24690  2.90347  2.73739  3.18146  2.89801  2.37887  2.77519  2.98518  4.58477  3.61503
          0.03394  3.79585  4.51819  0.61958  0.77255  0.48576  0.95510
    177   3.07102  4.55716  4.06533  3.70691  3.10991  3.88283  4.38674  2.31233  3.47532  0.97587  3.16059  3.98955  4.33279  3.86210  3.66310  3.44769  3.36958  2.32936  4.95932  3.66429    177 l - - -
          2.68618  4.42225  2.77519  2.73123  3.46354  2.40513  3.72494  3.29354  2.67741  2.69355  4.24690  2.90347  2.73739  3.18146  2.89801  2.37887  2.77519  2.98518  4.58477  3.61503
          0.03394  3.79585  4.51819  0.61958  0.77255  0.48576  0.95510
    178   2.91708  4.74495  3.05658  2.81070  3.23529  3.38640  1.31508  3.60785  2.65608  3.11075  4.14924  3.22238  3.93573  3.17650  2.92545  2.98902  3.21864  3.34463  4.70109  3.18872    178 h - - -
          2.68618  4.42225  2.77519  2.73123  3.46354  2.40513  3.72494  3.29354  2.67741  2.69355  4.24690  2.90347  2.73739  3.18146  2.89801  2.37887  2.77519  2.98518  4.58477  3.61503
          0.03394  3.79585  4.51819  0.61958  0.77255  0.48576  0.95510
    179   2.28072  4.19900  3.14304  2.95724  4.00083  2.93045  4.06826  3.51397  3.02571  3.24092  4.17490  3.19308  3.66335  3.38155  3.31277  1.21285  2.75547  3.06599  5.37995  4.08441    179 s - - -
          2.68618  4.42225  2.77519  2.73123  3.46354  2.40513  3.72494  3.29354  2.67741  2.69355  4.24690  2.90347  2.73739  3.18146  2.89801  2.37887  2.77519  2.98518  4.58477  3.61503
          0.03394  3.79585  4.51819  0.61958  0.77255  0.48576  0.95510
    180   3.07102  4.55716  4.06533  3.70691  3.10991  3.88283  4.38674  2.31233  3.47532  0.97587  3.16059  3.98955  4.33279  3.86210  3.66310  3.44769  3.36958  2.32936  4.95932  3.66429    180 l - - -
          2.68618  4.42225  2.77519  2.73123  3.46354  2.40513  3.72494  3.29354  2.67741  2.69355  4.24690  2.90347  2.73739  3.18146  2.89801  2.37887  2.77519  2.98518  4.58477  3.61503
          0.03394  3.79585  4.51819  0.61958  0.77255  0.48576  0.95510
    181   3.07102  4.55716  4.06533  3.70691  3.10991  3.88283  4.38674  2.31233  3.47532  0.97587  3.16059  3.98955  4.33279  3.86210  3.66310  3.44769  3.36958  2.32936  4.95932  3.66429    181 l - - -
          2.68618  4.42225  2.77519  2.73123  3.46354  2.40513  3.72494  3.29354  2.67741  2.69355  4.24690  2.90347  2.73739  3.18146  2.89801  2.37887  2.77519  2.98518  4.58477  3.61503
          0.03394  3.79585  4.51819  0.61958  0.77255  0.48576  0.95510
    182   3.16360  4.58872  4.13284  3.83446  1.14617  3.86796  3.84818  2.69866  3.74379  2.08748  3.44153  3.93390  4.32968  3.93351  3.88243  3.43640  3.46543  2.68337  4.12325  2.50121    182 f - - -
          2.68618  4.42225  2.77519  2.73123  3.46354  2.40513  3.72494  3.29354  2.67741  2.69355  4.24690  2.90347  2.73739  3.18146  2.89801  2.37887  2.77519  2.98518  4.58477  3.61503
          0.03394  3.79585  4.51819  0.61958  0.77255  0.48576  0.95510
    183   2.90473  4.86144  3.07543  2.71386  4.23027  3.40035  3.72182  3.65519  1.14858  3.23810  4.20559  3.14102  3.90771  2.91909  2.42439  2.95288  3.16474  3.36797  5.31804  4.12045    183 k - - -
          2.68618  4.42225  2.77519  2.73123  3.46354  2.40513  3.72494  3.29354  2.67741  2.69355  4.24690  2.90347  2.73739  3.18146  2.89801  2.37887  2.77519  2.98518  4.58477  3.61503
          0.03394  3.79585  4.51819  0.61958  0.77255  0.48576  0.95510
    184   2.97152  4.41421  4.22264  3.83718  3.32466  3.98025  4.58086  1.17841  3.66364  1.92884  3.27443  4.09334  4.42066  4.02108  3.86910  3.46981  3.27286  1.84999  5.19813  3.92838    184 i - - -
          2.68618  4.42225  2.77519  2.73123  3.46354  2.40513  3.72494  3.29354  2.67741  2.69355  4.24690  2.90347  2.73739  3.18146  2.89801  2.37887  2.77519  2.98518  4.58477  3.61503
          0.03394  3.79585  4.51819  0.61958  0.77255  0.48576  0.95510
    185   2.97152  4.41421  4.22264  3.83718  3.32466  3.98025  4.58086  1.17841  3.66364  1.92884  3.27443  4.09334  4.42066  4.02108  3.86910  3.46981  3.27286  1.84999  5.19813  3.92838    185 i - - -
          2.68618  4.42225  2.77519  2.73123  3.46354  2.40513  3.72494  3.29354  2.67741  2.69355  4.24690  2.90347  2.73739  3.18146  2.89801  2.37887  2.77519  2.98518  4.58477  3.61503
          0.03394  3.79585  4.51819  0.61958  0.77255  0.48576  0.95510
    186   2.66303  4.65377  2.67206  2.55081  4.00554  3.13494  3.86464  3.70128  2.76297  3.35754  4.31478  1.30149  3.78399  3.13892  3.11357  2.73422  3.04338  3.33127  5.32061  3.96066    186 n - - -
          2.68618  4.42225  2.77519  2.73123  3.46354  2.40513  3.72494  3.29354  2.67741  2.69355  4.24690  2.90347  2.73739  3.18146  2.89801  2.37887  2.77519  2.98518  4.58477  3.61503
          0.03394  3.79585  4.51819  0.61958  0.77255  0.48576  0.95510
    187   2.82391  4.80348  2.85654  2.61232  3.96119  3.31750  3.76918  3.58217  2.43905  3.09197  4.12421  3.07053  3.87128  1.37714  2.72383  2.87594  3.12199  3.31731  5.24801  3.93728    187 q - - -
          2.68618  4.42225  2.77519  2.73123  3.46354  2.40513  3.72494  3.29354  2.67741  2.69355  4.24690  2.90347  2.73739  3.18146  2.89801  2.37887  2.77519  2.98518  4.58477  3.61503
          0.03394  3.79585  4.51819  0.61958  0.77255  0.48576  0.95510
    188   2.89002  4.97982  2.46164  1.13983  4.31705  3.22719  3.81005  3.75576  2.68114  3.38625  4.36581  2.89548  3.82878  3.02872  3.08035  2.88163  3.19441  3.44836  5.50331  4.22786    188 e - - -
          2.68618  4.42225  2.77519  2.73123  3.46354  2.40513  3.72494  3.29354  2.67741  2.69355  4.24690  2.90347  2.73739  3.18146  2.89801  2.37887  2.77519  2.98518  4.58477  3.61503
          0.03394  3.79585  4.51819  0.61958  0.77255  0.48576  0.95510
    189   3.07102  4.55716  4.06533  3.70691  3.10991  3.88283  4.38674  2.31233  3.47532  0.97587  3.16059  3.98955  4.33279  3.86210  3.66310  3.44769  3.36958  2.32936  4.95932  3.66429    189 l - - -
          2.68618  4.42225  2.77519  2.73123  3.46354  2.40513  3.72494  3.29354  2.67741  2.69355  4.24690  2.90347  2.73739  3.18146  2.89801  2.37887  2.77519  2.98518  4.58477  3.61503
          0.03394  3.79585  4.51819  0.61958  0.77255  0.48576  0.95510
    190   1.13028  4.15731  3.38741  3.17741  3.97841  2.98341  4.20816  3.09276  3.19172  2.97759  4.01968  3.34558  3.71559  3.54047  3.44632  2.50918  2.78132  2.76062  5.41337  4.20549    190 a - - -
          2.68618  4.42225  2.77519  2.73123  3.46354  2.40513  3.72494  3.29354  2.67741  2.69355  4.24690  2.90347  2.73739  3.18146  2.89801  2.37887  2.77519  2.98518  4.58477  3.61503
          0.03394  3.79585  4.51819  0.61958  0.77255  0.48576  0.95510
    191   2.97152  4.41421  4.22264  3.83718  3.32466  3.98025  4.58086  1.17841  3.66364  1.92884  3.27443  4.09334  4.42066  4.02108  3.86910  3.46981  3.27286  1.84999  5.19813  3.92838    191 i - - -
          2.68618  4.42225  2.77519  2.73123  3.46354  2.40513  3.72494  3.29354  2.67741  2.69355  4.24690  2.90347  2.73739  3.18146  2.89801  2.37887  2.77519  2.98518  4.58477  3.61503
          0.03394  3.79585  4.51819  0.61958  0.77255  0.48576  0.95510
    192   2.65622  4.42412  3.25549  3.08508  4.08325  3.11607  4.16735  3.61068  3.13612  3.24522  4.29321  3.39853  0.98330  3.52735  3.38874  2.82178  3.09223  3.26464  5.28914  4.20354    192 p - - -
          2.68618  4.42225  2.77519  2.73123  3.46354  2.40513  3.72494  3.29354  2.67741  2.69355  4.24690  2.90347  2.73739  3.18146  2.89801  2.37887  2.77519  2.98518  4.58477  3.61503
          0.03394  3.79585  4.51819  0.61958  0.77255  0.48576  0.95510
    193   2.66303  4.65377  2.67206  2.55081  4.00554  3.13494  3.86464  3.70128  2.76297  3.35754  4.31478  1.30149  3.78399  3.13892  3.11357  2.73422  3.04338  3.33127  5.32061  3.96066    193 n - - -
          2.68618  4.42225  2.77519  2.73123  3.46354  2.40513  3.72494  3.29354  2.67741  2.69355  4.24690  2.90347  2.73739  3.18146  2.89801  2.37887  2.77519  2.98518  4.58477  3.61503
          0.03394  3.79585  4.51819  0.61958  0.77255  0.48576  0.95510
    194   2.66303  4.65377  2.67206  2.55081  4.00554  3.13494  3.86464  3.70128  2.76297  3.35754  4.31478  1.30149  3.78399  3.13892  3.11357  2.73422  3.04338  3.33127  5.32061  3.96066    194 n - - -
          2.68618  4.42225  2.77519  2.73123  3.46354  2.40513  3.72494  3.29354  2.67741  2.69355  4.24690  2.90347  2.73739  3.18146  2.89801  2.37887  2.77519  2.98518  4.58477  3.61503
          0.03394  3.79585  4.51819  0.61958  0.77255  0.48576  0.95510
    195   1.13028  4.15731  3.38741  3.17741  3.97841  2.98341  4.20816  3.09276  3.19172  2.97759  4.01968  3.34558  3.71559  3.54047  3.44632  2.50918  2.78132  2.76062  5.41337  4.20549    195 a - - -
          2.68618  4.42225  2.77519  2.73123  3.46354  2.40513  3.72494  3.29354  2.67741  2.69355  4.24690  2.90347  2.73739  3.18146  2.89801  2.37887  2.77519  2.98518  4.58477  3.61503
          0.03394  3.79585  4.51819  0.61958  0.77255  0.48576  0.95510
    196   1.13028  4.15731  3.38741  3.17741  3.97841  2.98341  4.20816  3.09276  3.19172  2.97759  4.01968  3.34558  3.71559  3.54047  3.44632  2.50918  2.78132  2.76062  5.41337  4.20549    196 a - - -
          2.68618  4.42225  2.77519  2.73123  3.46354  2.40513  3.72494  3.29354  2.67741  2.69355  4.24690  2.90347  2.73739  3.18146  2.89801  2.37887  2.77519  2.98518  4.58477  3.61503
          0.03394  3.79585  4.51819  0.61958  0.77255  0.48576  0.95510
    197   2.91040  5.02118  1.03459  2.29415  4.38876  3.15538  3.86864  3.96018  2.93912  3.58318  4.56156  2.84580  3.80303  3.10913  3.44324  2.88288  3.24807  3.60825  5.57214  4.27689    197 d - - -
          2.68618  4.42225  2.77519  2.73123  3.46354  2.40513  3.72494  3.29354  2.67741  2.69355  4.24690  2.90347  2.73739  3.18146  2.89801  2.37887  2.77519  2.98518  4.58477  3.61503
          0.03394  3.79585  4.51819  0.61958  0.77255  0.48576  0.95510
    198   2.66303  4.65377  2.67206  2.55081  4.00554  3.13494  3.86464  3.70128  2.76297  3.35754  4.31478  1.30149  3.78399  3.13892  3.11357  2.73422  3.04338  3.33127  5.32061  3.96066    198 n - - -
          2.68618  4.42225  2.77519  2.73123  3.46354  2.40513  3.72494  3.29354  2.67741  2.69355  4.24690  2.90347  2.73739  3.18146  2.89801  2.37887  2.77519  2.98518  4.58477  3.61503
          0.03394  3.79585  4.51819  0.61958  0.77255  0.48576  0.95510
    199   2.66303  4.65377  2.67206  2.55081  4.00554  3.13494  3.86464  3.70128  2.76297  3.35754  4.31478  1.30149  3.78399  3.13892  3.11357  2.73422  3.04338  3.33127  5.32061  3.96066    199 n - - -
          2.68618  4.42225  2.77519  2.73123  3.46354  2.40513  3.72494  3.29354  2.67741  2.69355  4.24690  2.90347  2.73739  3.18146  2.89801  2.37887  2.77519  2.98518  4.58477  3.61503
          0.03394  3.79585  4.51819  0.61958  0.77255  0.48576  0.95510
    200   1.13028  4.15731  3.38741  3.17741  3.97841  2.98341  4.20816  3.09276  3.19172  2.97759  4.01968  3.34558  3.71559  3.54047  3.44632  2.50918  2.78132  2.76062  5.41337  4.20549    200 a - - -
          2.68618  4.42225  2.77519  2.73123  3.46354  2.40513  3.72494  3.29354  2.67741  2.69355  4.24690  2.90347  2.73739  3.18146  2.89801  2.37887  2.77519  2.98518  4.58477  3.61503
          0.03394  3.79585  4.51819  0.61958  0.77255  0.48576  0.95510
    201   2.97152  4.41421  4.22264  3.83718  3.32466  3.98025  4.58086  1.17841  3.66364  1.92884  3.27443  4.09334  4.42066  4.02108  3.86910  3.46981  3.27286  1.84999  5.19813  3.92838    201 i - - -
          2.68618  4.42225  2.77519  2.73123  3.46354  2.40513  3.72494  3.29354  2.67741  2.69355  4.24690  2.90347  2.73739  3.18146  2.89801  2.37887  2.77519  2.98518  4.58477  3.61503
          0.03394  3.79585  4.51819  0.61958  0.77255  0.48576  0.95510
    202   2.92233  4.76304  3.40551  2.93532  4.09822  3.42248  3.77472  3.63624  2.21532  3.16631  4.17040  3.29997  3.93052  3.00054  1.10248  3.01132  3.19466  3.36399  5.21352  4.04414    202 r - - -
          2.68618  4.42225  2.77519  2.73123  3.46354  2.40513  3.72494  3.29354  2.67741  2.69355  4.24690  2.90347  2.73739  3.18146  2.89801  2.37887  2.77519  2.98518  4.58477  3.61503
          0.03394  3.79585  4.51819  0.61958  0.77255  0.48576  0.95510
    203   1.13028  4.15731  3.38741  3.17741  3.97841  2.98341  4.20816  3.09276  3.19172  2.97759  4.01968  3.34558  3.71559  3.54047  3.44632  2.50918  2.78132  2.76062  5.41337  4.20549    203 a - - -
          2.68618  4.42225  2.77519  2.73123  3.46354  2.40513  3.72494  3.29354  2.67741  2.69355  4.24690  2.90347  2.73739  3.18146  2.89801  2.37887  2.77519  2.98518  4.58477  3.61503
          0.03394  3.79585  4.51819  0.61958  0.77255  0.48576  0.95510
    204   3.07102  4.55716  4.06533  3.70691  3.10991  3.88283  4.38674  2.31233  3.47532  0.97587  3.16059  3.98955  4.33279  3.86210  3.66310  3.44769  3.36958  2.32936  4.95932  3.66429    204 l - - -
          2.68618  4.42225  2.77519  2.73123  3.46354  2.40513  3.72494  3.29354  2.67741  2.69355  4.24690  2.90347  2.73739  3.18146  2.89801  2.37887  2.77519  2.98518  4.58477  3.61503
          0.03394  3.79585  4.51819  0.61958  0.77255  0.48576  0.95510
    205   3.16360  4.58872  4.13284  3.83446  1.14617  3.86796  3.84818  2.69866  3.74379  2.08748  3.44153  3.93390  4.32968  3.93351  3.88243  3.43640  3.46543  2.68337  4.12325  2.50121    205 f - - -
          2.68618  4.42225  2.77519  2.73123  3.46354  2.40513  3.72494  3.29354  2.67741  2.69355  4.24690  2.90347  2.73739  3.18146  2.89801  2.37887  2.77519  2.98518  4.58477  3.61503
          0.03394  3.79585  4.51819  0.61958  0.77255  0.48576  0.95510
    206   1.13028  4.15731  3.38741  3.17741  3.97841  2.98341  4.20816  3.09276  3.19172  2.97759  4.01968  3.34558  3.71559  3.54047  3.44632  2.50918  2.78132  2.76062  5.41337  4.20549    206 a - - -
          2.68618  4.42225  2.77519  2.73123  3.46354  2.40513  3.72494  3.29354  2.67741  2.69355  4.24690  2.90347  2.73739  3.18146  2.89801  2.37887  2.77519  2.98518  4.58477  3.61503
          0.03394  3.79585  4.51819  0.61958  0.77255  0.48576  0.95510
    207   3.07102  4.55716  4.06533  3.70691  3.10991  3.88283  4.38674  2.31233  3.47532  0.97587  3.16059  3.98955  4.33279  3.86210  3.66310  3.44769  3.36958  2.32936  4.95932  3.66429    207 l - - -
          2.68618  4.42225  2.77519  2.73123  3.46354  2.40513  3.72494  3.29354  2.67741  2.69355  4.24690  2.90347  2.73739  3.18146  2.89801  2.37887  2.77519  2.98518  4.58477  3.61503
          0.03394  3.79585  4.51819  0.61958  0.77255  0.48576  0.95510
    208   3.16360  4.58872  4.13284  3.83446  1.14617  3.86796  3.84818  2.69866  3.74379  2.08748  3.44153  3.93390  4.32968  3.93351  3.88243  3.43640  3.46543  2.68337  4.12325  2.50121    208 f - - -
          2.68618  4.42225  2.77519  2.73123  3.46354  2.40513  3.72494  3.29354  2.67741  2.69355  4.24690  2.90347  2.73739  3.18146  2.89801  2.37887  2.77519  2.98518  4.58477  3.61503
          0.03394  3.79585  4.51819  0.61958  0.77255  0.48576  0.95510
    209   3.14008  4.66011  3.72657  3.44335  2.30224  3.74197  3.58859  3.16031  3.30306  2.63360  3.84391  3.63166  4.21853  3.62755  3.50176  3.28379  3.42693  3.02751  3.94245  1.10351    209 y - - -
          2.68618  4.42225  2.77519  2.73123  3.46354  2.40513  3.72494  3.29354  2.67741  2.69355  4.24690  2.90347  2.73739  3.18146  2.89801  2.37887  2.77519  2.98518  4.58477  3.61503
          0.03394  3.79585  4.51819  0.61958  0.77255  0.48576  0.95510
    210   2.57516  4.35592  3.23299  3.12383  4.26326  0.85784  4.24698  3.84589  3.29441  3.50933  4.48601  3.39780  3.74458  3.62500  3.53709  2.74524  3.05053  3.38922  5.37683  4.36324    210 g - - -
          2.68618  4.42225  2.77519  2.73123  3.46354  2.40513  3.72494  3.29354  2.67741  2.69355  4.24690  2.90347  2.73739  3.18146  2.89801  2.37887  2.77519  2.98518  4.58477  3.61503
          0.03394  3.79585  4.51819  0.61958  0.77255  0.48576  0.95510
    211   2.37506  4.21928  3.36343  3.11426  3.90438  3.06047  4.13698  3.02232  3.05568  2.88842  3.94560  3.33461  3.75891  3.45489  3.31686  2.57569  1.30895  2.72553  5.34910  4.12161    211 t - - -
          2.68618  4.42225  2.77519  2.73123  3.46354  2.40513  3.72494  3.29354  2.67741  2.69355  4.24690  2.90347  2.73739  3.18146  2.89801  2.37887  2.77519  2.98518  4.58477  3.61503
          0.03394  3.79585  4.51819  0.61958  0.77255  0.48576  0.95510
    212   2.82391  4.80348  2.85654  2.61232  3.96119  3.31750  3.76918  3.58217  2.43905  3.09197  4.12421  3.07053  3.87128  1.37714  2.72383  2.87594  3.12199  3.31731  5.24801  3.93728    212 q - - -
          2.68618  4.42225  2.77519  2.73123  3.46354  2.40513  3.72494  3.29354  2.67741  2.69355  4.24690  2.90347  2.73739  3.18146  2.89801  2.37887  2.77519  2.98518  4.58477  3.61503
          0.03394  3.79585  4.51819  0.61958  0.77255  0.48576  0.95510
    213   2.37506  4.21928  3.36343  3.11426  3.90438  3.06047  4.13698  3.02232  3.05568  2.88842  3.94560  3.33461  3.75891  3.45489  3.31686  2.57569  1.30895  2.72553  5.34910  4.12161    213 t - - -
          2.68618  4.42225  2.77519  2.73123  3.46354  2.40513  3.72494  3.29354  2.67741  2.69355  4.24690  2.90347  2.73739  3.18146  2.89801  2.37887  2.77519  2.98518  4.58477  3.61503
          0.03394  3.79585  4.51819  0.61958  0.77255  0.48576  0.95510
    214   3.16360  4.58872  4.13284  3.83446  1.14617  3.86796  3.84818  2.69866  3.74379  2.08748  3.44153  3.93390  4.32968  3.93351  3.88243  3.43640  3.46543  2.68337  4.12325  2.50121    214 f - - -
          2.68618  4.42225  2.77519  2.73123  3.46354  2.40513  3.72494  3.29354  2.67741  2.69355  4.24690  2.90347  2.73739  3.18146  2.89801  2.37887  2.77519  2.98518  4.58477  3.61503
          0.03394  3.79585  4.51819  0.61958  0.77255  0.48576  0.95510
    215   2.97152  4.41421  4.22264  3.83718  3.32466  3.98025  4.58086  1.17841  3.66364  1.92884  3.27443  4.09334  4.42066  4.02108  3.86910  3.46981  3.27286  1.84999  5.19813  3.92838    215 i - - -
          2.68618  4.42225  2.77519  2.73123  3.46354  2.40513  3.72494  3.29354  2.67741  2.69355  4.24690  2.90347  2.73739  3.18146  2.89801  2.37887  2.77519  2.98518  4.58477  3.61503
          0.03394  3.79585  4.51819  0.61958  0.77255  0.48576  0.95510
    216   2.28072  4.19900  3.14304  2.95724  4.00083  2.93045  4.06826  3.51397  3.02571  3.24092  4.17490  3.19308  3.66335  3.38155  3.31277  1.21285  2.75547  3.06599  5.37995  4.08441    216 s - - -
          2.68618  4.42225  2.77519  2.73123  3.46354  2.40513  3.72494  3.29354  2.67741  2.69355  4.24690  2.90347  2.73739  3.18146  2.89801  2.37887  2.77519  2.98518  4.58477  3.61503
          0.03394  3.79585  4.51819  0.61958  0.77255  0.48576  0.95510
    217   2.97152  4.41421  4.22264  3.83718  3.32466  3.98025  4.58086  1.17841  3.66364  1.92884  3.27443  4.09334  4.42066  4.02108  3.86910  3.46981  3.27286  1.84999  5.19813  3.92838    217 i - - -
          2.68618  4.42225  2.77519  2.73123  3.46354  2.40513  3.72494  3.29354  2.67741  2.69355  4.24690  2.90347  2.73739  3.18146  2.89801  2.37887  2.77519  2.98518  4.58477  3.61503
          0.03394  3.79585  4.51819  0.61958  0.77255  0.48576  0.95510
    218   2.91144  4.47319  3.96799  3.55732  3.17835  3.77684  4.31030  2.34647  3.32892  1.78624  1.53332  3.84376  4.23852  3.71682  3.54291  3.25177  3.21604  2.34324  5.00794  3.76195    218 m - - -
          2.68618  4.42225  2.77519  2.73123  3.46354  2.40513  3.72494  3.29354  2.67741  2.69355  4.24690  2.90347  2.73739  3.18146  2.89801  2.37887  2.77519  2.98518  4.58477  3.61503
          0.03394  3.79585  4.51819  0.61958  0.77255  0.48576  0.95510
    219   3.16360  4.58872  4.13284  3.83446  1.14617  3.86796  3.84818  2.69866  3.74379  2.08748  3.44153  3.93390  4.32968  3.93351  3.88243  3.43640  3.46543  2.68337  4.12325  2.50121    219 f - - -
          2.68618  4.42225  2.77519  2.73123  3.46354  2.40513  3.72494  3.29354  2.67741  2.69355  4.24690  2.90347  2.73739  3.18146  2.89801  2.37887  2.77519  2.98518  4.58477  3.61503
          0.03394  3.79585  4.51819  0.61958  0.77255  0.48576  0.95510
    220   3.14008  4.66011  3.72657  3.44335  2.30224  3.74197  3.58859  3.16031  3.30306  2.63360  3.84391  3.63166  4.21853  3.62755  3.50176  3.28379  3.42693  3.02751  3.94245  1.10351    220 y - - -
          2.68618  4.42225  2.77519  2.73123  3.46354  2.40513  3.72494  3.29354  2.67741  2.69355  4.24690  2.90347  2.73739  3.18146  2.89801  2.37887  2.77519  2.98518  4.58477  3.61503
          0.03394  3.79585  4.51819  0.61958  0.77255  0.48576  0.95510
    221   3.07102  4.55716  4.06533  3.70691  3.10991  3.88283  4.38674  2.31233  3.47532  0.97587  3.16059  3.98955  4.33279  3.86210  3.66310  3.44769  3.36958  2.32936  4.95932  3.66429    221 l - - -
          2.68618  4.42225  2.77519  2.73123  3.46354  2.40513  3.72494  3.29354  2.67741  2.69355  4.24690  2.90347  2.73739  3.18146  2.89801  2.37887  2.77519  2.98518  4.58477  3.61503
          0.03394  3.79585  4.51819  0.61958  0.77255  0.48576  0.95510
    222   2.74801  4.31390  4.01740  3.68015  3.49623  3.64235  4.49576  2.06134  3.54665  2.19812  3.47515  3.88167  4.20856  3.91289  3.76614  3.14265  3.11235  1.12783  5.26699  3.99291    222 v - - -
          2.68618  4.42225  2.77519  2.73123  3.46354  2.40513  3.72494  3.29354  2.67741  2.69355  4.24690  2.90347  2.73739  3.18146  2.89801  2.37887  2.77519  2.98518  4.58477  3.61503
          0.03394  3.79585  4.51819  0.61958  0.77255  0.48576  0.95510
    223   2.90473  4.86144  3.07543  2.71386  4.23027  3.40035  3.72182  3.65519  1.14858  3.23810  4.20559  3.14102  3.90771  2.91909  2.42439  2.95288  3.16474  3.36797  5.31804  4.12045    223 k - - -
          2.68618  4.42225  2.77519  2.73123  3.46354  2.40513  3.72494  3.29354  2.67741  2.69355  4.24690  2.90347  2.73739  3.18146  2.89801  2.37887  2.77519  2.98518  4.58477  3.61503
          0.03394  3.79585  4.51819  0.61958  0.77255  0.48576  0.95510
    224   2.82391  4.80348  2.85654  2.61232  3.96119  3.31750  3.76918  3.58217  2.43905  3.09197  4.12421  3.07053  3.87128  1.37714  2.72383  2.87594  3.12199  3.31731  5.24801  3.93728    224 q - - -
          2.68618  4.42225  2.77519  2.73123  3.46354  2.40513  3.72494  3.29354  2.67741  2.69355  4.24690  2.90347  2.73739  3.18146  2.89801  2.37887  2.77519  2.98518  4.58477  3.61503
          0.03394  3.79585  4.51819  0.61958  0.77255  0.48576  0.95510
    225   3.14008  4.66011  3.72657  3.44335  2.30224  3.74197  3.58859  3.16031  3.30306  2.63360  3.84391  3.63166  4.21853  3.62755  3.50176  3.28379  3.42693  3.02751  3.94245  1.10351    225 y - - -
          2.68618  4.42225  2.77519  2.73123  3.46354  2.40513  3.72494  3.29354  2.67741  2.69355  4.24690  2.90347  2.73739  3.18146  2.89801  2.37887  2.77519  2.98518  4.58477  3.61503
          0.03394  3.79585  4.51819  0.61958  0.77255  0.48576  0.95510
    226   2.28072  4.19900  3.14304  2.95724  4.00083  2.93045  4.06826  3.51397  3.02571  3.24092  4.17490  3.19308  3.66335  3.38155  3.31277  1.21285  2.75547  3.06599  5.37995  4.08441    226 s - - -
          2.68618  4.42225  2.77519  2.73123  3.46354  2.40513  3.72494  3.29354  2.67741  2.69355  4.24690  2.90347  2.73739  3.18146  2.89801  2.37887  2.77519  2.98518  4.58477  3.61503
          0.03394  3.79585  4.51819  0.61958  0.77255  0.48576  0.95510
    227   3.14008  4.66011  3.72657  3.44335  2.30224  3.74197  3.58859  3.16031  3.30306  2.63360  3.84391  3.63166  4.21853  3.62755  3.50176  3.28379  3.42693  3.02751  3.94245  1.10351    227 y - - -
          2.68618  4.42225  2.77519  2.73123  3.46354  2.40513  3.72494  3.29354  2.67741  2.69355  4.24690  2.90347  2.73739  3.18146  2.89801  2.37887  2.77519  2.98518  4.58477  3.61503
          0.03394  3.79585  4.51819  0.61958  0.77255  0.48576  0.95510
    228   3.07102  4.55716  4.06533  3.70691  3.10991  3.88283  4.38674  2.31233  3.47532  0.97587  3.16059  3.98955  4.33279  3.86210  3.66310  3.44769  3.36958  2.32936  4.95932  3.66429    228 l - - -
          2.68618  4.42225  2.77519  2.73123  3.46354  2.40513  3.72494  3.29354  2.67741  2.69355  4.24690  2.90347  2.73739  3.18146  2.89801  2.37887  2.77519  2.98518  4.58477  3.61503
          0.03394  3.79585  4.51819  0.61958  0.77255  0.48576  0.95510
    229   1.13028  4.15731  3.38741  3.17741  3.97841  2.98341  4.20816  3.09276  3.19172  2.97759  4.01968  3.34558  3.71559  3.54047  3.44632  2.50918  2.78132  2.76062  5.41337  4.20549    229 a - - -
          2.68618  4.42225  2.77519  2.73123  3.46354  2.40513  3.72494  3.29354  2.67741  2.69355  4.24690  2.90347  2.73739  3.18146  2.89801  2.37887  2.77519  2.98518  4.58477  3.61503
          0.03394  3.79585  4.51819  0.61958  0.77255  0.48576  0.95510
    230   2.91040  5.02118  1.03459  2.29415  4.38876  3.15538  3.86864  3.96018  2.93912  3.58318  4.56156  2.84580  3.80303  3.10913  3.44324  2.88288  3.24807  3.60825  5.57214  4.27689    230 d - - -
          2.68618  4.42225  2.77519  2.73123  3.46354  2.40513  3.72494  3.29354  2.67741  2.69355  4.24690  2.90347  2.73739  3.18146  2.89801  2.37887  2.77519  2.98518  4.58477  3.61503
          0.03394  3.79585  4.51819  0.61958  0.77255  0.48576  0.95510
    231   3.14008  4.66011  3.72657  3.44335  2.30224  3.74197  3.58859  3.16031  3.30306  2.63360  3.84391  3.63166  4.21853  3.62755  3.50176  3.28379  3.42693  3.02751  3.94245  1.10351    231 y - - -
          2.68618  4.42225  2.77519  2.73123  3.46354  2.40513  3.72494  3.29354  2.67741  2.69355  4.24690  2.90347  2.73739  3.18146  2.89801  2.37887  2.77519  2.98518  4.58477  3.61503
          0.03394  3.79585  4.51819  0.61958  0.77255  0.48576  0.95510
    232   2.91708  4.74495  3.05658  2.81070  3.23529  3.38640  1.31508  3.60785  2.65608  3.11075  4.14924  3.22238  3.93573  3.17650  2.92545  2.98902  3.21864  3.34463  4.70109  3.18872    232 h - - -
          2.68618  4.42225  2.77519  2.73123  3.46354  2.40513  3.72494  3.29354  2.67741  2.69355  4.24690  2.90347  2.73739  3.18146  2.89801  2.37887  2.77519  2.98518  4.58477  3.61503
          0.03394  3.79585  4.51819  0.61958  0.77255  0.48576  0.95510
    233   3.14008  4.66011  3.72657  3.44335  2.30224  3.74197  3.58859  3.16031  3.30306  2.63360  3.84391  3.63166  4.21853  3.62755  3.50176  3.28379  3.42693  3.02751  3.94245  1.10351    233 y - - -
          2.68618  4.42225  2.77519  2.73123  3.46354  2.40513  3.72494  3.29354  2.67741  2.69355  4.24690  2.90347  2.73739  3.18146  2.89801  2.37887  2.77519  2.98518  4.58477  3.61503
          0.03394  3.79585  4.51819  0.61958  0.77255  0.48576  0.95510
    234   2.82391  4.80348  2.85654  2.61232  3.96119  3.31750  3.76918  3.58217  2.43905  3.09197  4.12421  3.07053  3.87128  1.37714  2.72383  2.87594  3.12199  3.31731  5.24801  3.93728    234 q - - -
          2.68618  4.42225  2.77519  2.73123  3.46354  2.40513  3.72494  3.29354  2.67741  2.69355  4.24690  2.90347  2.73739  3.18146  2.89801  2.37887  2.77519  2.98518  4.58477  3.61503
          0.03394  3.79585  4.51819  0.61958  0.77255  0.48576  0.95510
    235   2.66303  4.65377  2.67206  2.55081  4.00554  3.13494  3.86464  3.70128  2.76297  3.35754  4.31478  1.30149  3.78399  3.13892  3.11357  2.73422  3.04338  3.33127  5.32061  3.96066    235 n - - -
          2.68618  4.42225  2.77519  2.73123  3.46354  2.40513  3.72494  3.29354  2.67741  2.69355  4.24690  2.90347  2.73739  3.18146  2.89801  2.37887  2.77519  2.98518  4.58477  3.61503
          0.03394  3.79585  4.51819  0.61958  0.77255  0.48576  0.95510
    236   2.57516  4.35592  3.23299  3.12383  4.26326  0.85784  4.24698  3.84589  3.29441  3.50933  4.48601  3.39780  3.74458  3.62500  3.53709  2.74524  3.05053  3.38922  5.37683  4.36324    236 g - - -
          2.68618  4.42225  2.77519  2.73123  3.46354  2.40513  3.72494  3.29354  2.67741  2.69355  4.24690  2.90347  2.73739  3.18146  2.89801  2.37887  2.77519  2.98518  4.58477  3.61503
          0.03394  3.79585  4.51819  0.61958  0.77255  0.48576  0.95510
    237   2.66303  4.65377  2.67206  2.55081  4.00554  3.13494  3.86464  3.70128  2.76297  3.35754  4.31478  1.30149  3.78399  3.13892  3.11357  2.73422  3.04338  3.33127  5.32061  3.96066    237 n - - -
          2.68618  4.42225  2.77519  2.73123  3.46354  2.40513  3.72494  3.29354  2.67741  2.69355  4.24690  2.90347  2.73739  3.18146  2.89801  2.37887  2.77519  2.98518  4.58477  3.61503
          0.03394  3.79585  4.51819  0.61958  0.77255  0.48576  0.95510
    238   3.07102  4.55716  4.06533  3.70691  3.10991  3.88283  4.38674  2.31233  3.47532  0.97587  3.16059  3.98955  4.33279  3.86210  3.66310  3.44769  3.36958  2.32936  4.95932  3.66429    238 l - - -
          2.68618  4.42225  2.77519  2.73123  3.46354  2.40513  3.72494  3.29354  2.67741  2.69355  4.24690  2.90347  2.73739  3.18146  2.89801  2.37887  2.77519  2.98518  4.58477  3.61503
          0.03394  3.79585  4.51819  0.61958  0.77255  0.48576  0.95510
    239   1.13028  4.15731  3.38741  3.17741  3.97841  2.98341  4.20816  3.09276  3.19172  2.97759  4.01968  3.34558  3.71559  3.54047  3.44632  2.50918  2.78132  2.76062  5.41337  4.20549    239 a - - -
          2.68618  4.42225  2.77519  2.73123  3.46354  2.40513  3.72494  3.29354  2.67741  2.69355  4.24690  2.90347  2.73739  3.18146  2.89801  2.37887  2.77519  2.98518  4.58477  3.61503
          0.03394  3.79585  4.51819  0.61958  0.77255  0.48576  0.95510
    240   2.89002  4.97982  2.46164  1.13983  4.31705  3.22719  3.81005  3.75576  2.68114  3.38625  4.36581  2.89548  3.82878  3.02872  3.08035  2.88163  3.19441  3.44836  5.50331  4.22786    240 e - - -
          2.68618  4.42225  2.77519  2.73123  3.46354  2.40513  3.72494  3.29354  2.67741  2.69355  4.24690  2.90347  2.73739  3.18146  2.89801  2.37887  2.77519  2.98518  4.58477  3.61503
          0.03394  3.79585  4.51819  0.61958  0.77255  0.48576  0.95510
    241   3.16360  4.58872  4.13284  3.83446  1.14617  3.86796  3.84818  2.69866  3.74379  2.08748  3.44153  3.93390  4.32968  3.93351  3.88243  3.43640  3.46543  2.68337  4.12325  2.50121    241 f - - -
          2.68618  4.42225  2.77519  2.73123  3.46354  2.40513  3.72494  3.29354  2.67741  2.69355  4.24690  2.90347  2.73739  3.18146  2.89801  2.37887  2.77519  2.98518  4.58477  3.61503
          0.03394  3.79585  4.51819  0.61958  0.77255  0.48576  0.95510
    242   2.66303  4.65377  2.67206  2.55081  4.00554  3.13494  3.86464  3.70128  2.76297  3.35754  4.31478  1.30149  3.78399  3.13892  3.11357  2.73422  3.04338  3.33127  5.32061  3.96066    242 n - - -
          2.68618  4.42225  2.77519  2.73123  3.46354  2.40513  3.72494  3.29354  2.67741  2.69355  4.24690  2.90347  2.73739  3.18146  2.89801  2.37887  2.77519  2.98518  4.58477  3.61503
          0.03394  3.79585  4.51819  0.61958  0.77255  0.48576  0.95510
    243   2.28072  4.19900  3.14304  2.95724  4.00083  2.93045  4.06826  3.51397  3.02571  3.24092  4.17490  3.19308  3.66335  3.38155  3.31277  1.21285  2.75547  3.06599  5.37995  4.08441    243 s - - -
          2.68618  4.42225  2.77519  2.73123  3.46354  2.40513  3.72494  3.29354  2.67741  2.69355  4.24690  2.90347  2.73739  3.18146  2.89801  2.37887  2.77519  2.98518  4.58477  3.61503
          0.03394  3.79585  4.51819  0.61958  0.77255  0.48576  0.95510
    244   2.66303  4.65377  2.67206  2.55081  4.00554  3.13494  3.86464  3.70128  2.76297  3.35754  4.31478  1.30149  3.78399  3.13892  3.11357  2.73422  3.04338  3.33127  5.32061  3.96066    244 n - - -
          2.68618  4.42225  2.77519  2.73123  3.46354  2.40513  3.72494  3.29354  2.67741  2.69355  4.24690  2.90347  2.73739  3.18146  2.89801  2.37887  2.77519  2.98518  4.58477  3.61503
          0.03394  3.79585  4.51819  0.61958  0.77255  0.48576  0.95510
    245   3.16360  4.58872  4.13284  3.83446  1.14617  3.86796  3.84818  2.69866  3.74379  2.08748  3.44153  3.93390  4.32968  3.93351  3.88243  3.43640  3.46543  2.68337  4.12325  2.50121    245 f - - -
          2.68618  4.42225  2.77519  2.73123  3.46354  2.40513  3.72494  3.29354  2.67741  2.69355  4.24690  2.90347  2.73739  3.18146  2.89801  2.37887  2.77519  2.98518  4.58477  3.61503
          0.03394  3.79585  4.51819  0.61958  0.77255  0.48576  0.95510
    246   2.91040  5.02118  1.03459  2.29415  4.38876  3.15538  3.86864  3.96018  2.93912  3.58318  4.56156  2.84580  3.80303  3.10913  3.44324  2.88288  3.24807  3.60825  5.57214  4.27689    246 d - - -
          2.68618  4.42225  2.77519  2.73123  3.46354  2.40513  3.72494  3.29354  2.67741  2.69355  4.24690  2.90347  2.73739  3.18146  2.89801  2.37887  2.77519  2.98518  4.58477  3.61503
          0.03394  3.79585  4.51819  0.61958  0.77255  0.48576  0.95510
    247   2.91708  4.74495  3.05658  2.81070  3.23529  3.38640  1.31508  3.60785  2.65608  3.11075  4.14924  3.22238  3.93573  3.17650  2.92545  2.98902  3.21864  3.34463  4.70109  3.18872    247 h - - -
          2.68618  4.42225  2.77519  2.73123  3.46354  2.40513  3.72494  3.29354  2.67741  2.69355  4.24690  2.90347  2.73739  3.18146  2.89801  2.37887  2.77519  2.98518  4.58477  3.61503
          0.03394  3.79585  4.51819  0.61958  0.77255  0.48576  0.95510
    248   2.91144  4.47319  3.96799  3.55732  3.17835  3.77684  4.31030  2.34647  3.32892  1.78624  1.53332  3.84376  4.23852  3.71682  3.54291  3.25177  3.21604  2.34324  5.00794  3.76195    248 m - - -
          2.68618  4.42225  2.77519  2.73123  3.46354  2.40513  3.72494  3.29354  2.67741  2.69355  4.24690  2.90347  2.73739  3.18146  2.89801  2.37887  2.77519  2.98518  4.58477  3.61503
          0.03394  3.79585  4.51819  0.61958  0.77255  0.48576  0.95510
    249   2.90473  4.86144  3.07543  2.71386  4.23027  3.40035  3.72182  3.65519  1.14858  3.23810  4.20559  3.14102  3.90771  2.91909  2.42439  2.95288  3.16474  3.36797  5.31804  4.12045    249 k - - -
          2.68618  4.42225  2.77519  2.73123  3.46354  2.40513  3.72494  3.29354  2.67741  2.69355  4.24690  2.90347  2.73739  3.18146  2.89801  2.37887  2.77519  2.98518  4.58477  3.61503
          0.03394  3.79585  4.51819  0.61958  0.77255  0.48576  0.95510
    250   2.37506  4.21928  3.36343  3.11426  3.90438  3.06047  4.13698  3.02232  3.05568  2.88842  3.94560  3.33461  3.75891  3.45489  3.31686  2.57569  1.30895  2.72553  5.34910  4.12161    250 t - - -
          2.68618  4.42225  2.77519  2.73123  3.46354  2.40513  3.72494  3.29354  2.67741  2.69355  4.24690  2.90347  2.73739  3.18146  2.89801  2.37887  2.77519  2.98518  4.58477  3.61503
          0.03394  3.79585  4.51819  0.61958  0.77255  0.48576  0.95510
    251   2.74801  4.31390  4.01740  3.68015  3.49623  3.64235  4.49576  2.06134  3.54665  2.19812  3.47515  3.88167  4.20856  3.91289  3.76614  3.14265  3.11235  1.12783  5.26699  3.99291    251 v - - -
          2.68618  4.42225  2.77519  2.73123  3.46354  2.40513  3.72494  3.29354  2.67741  2.69355  4.24690  2.90347  2.73739  3.18146  2.89801  2.37887  2.77519  2.98518  4.58477  3.61503
          0.03394  3.79585  4.51819  0.61958  0.77255  0.48576  0.95510
    252   3.16360  4.58872  4.13284  3.83446  1.14617  3.86796  3.84818  2.69866  3.74379  2.08748  3.44153  3.93390  4.32968  3.93351  3.88243  3.43640  3.46543  2.68337  4.12325  2.50121    252 f - - -
          2.68618  4.42225  2.77519  2.73123  3.46354  2.40513  3.72494  3.29354  2.67741  2.69355  4.24690  2.90347  2.73739  3.18146  2.89801  2.37887  2.77519  2.98518  4.58477  3.61503
          0.03394  3.79585  4.51819  0.61958  0.77255  0.48576  0.95510
    253   2.82391  4.80348  2.85654  2.61232  3.96119  3.31750  3.76918  3.58217  2.43905  3.09197  4.12421  3.07053  3.87128  1.37714  2.72383  2.87594  3.12199  3.31731  5.24801  3.93728    253 q - - -
          2.68618  4.42225  2.77519  2.73123  3.46354  2.40513  3.72494  3.29354  2.67741  2.69355  4.24690  2.90347  2.73739  3.18146  2.89801  2.37887  2.77519  2.98518  4.58477  3.61503
          0.03394  3.79585  4.51819  0.61958  0.77255  0.48576  0.95510
    254   2.91040  5.02118  1.03459  2.29415  4.38876  3.15538  3.86864  3.96018  2.93912  3.58318  4.56156  2.84580  3.80303  3.10913  3.44324  2.88288  3.24807  3.60825  5.57214  4.27689    254 d - - -
          2.68618  4.42225  2.77519  2.73123  3.46354  2.40513  3.72494  3.29354  2.67741  2.69355  4.24690  2.90347  2.73739  3.18146  2.89801  2.37887  2.77519  2.98518  4.58477  3.61503
          0.03394  3.79585  4.51819  0.61958  0.77255  0.48576  0.95510
    255   3.16360  4.58872  4.13284  3.83446  1.14617  3.86796  3.84818  2.69866  3.74379  2.08748  3.44153  3.93390  4.32968  3.93351  3.88243  3.43640  3.46543  2.68337  4.12325  2.50121    255 f - - -
          2.68618  4.42225  2.77519  2.73123  3.46354  2.40513  3.72494  3.29354  2.67741  2.69355  4.24690  2.90347  2.73739  3.18146  2.89801  2.37887  2.77519  2.98518  4.58477  3.61503
          0.03394  3.79585  4.51819  0.61958  0.77255  0.48576  0.95510
    256   2.90473  4.86144  3.07543  2.71386  4.23027  3.40035  3.72182  3.65519  1.14858  3.23810  4.20559  3.14102  3.90771  2.91909  2.42439  2.95288  3.16474  3.36797  5.31804  4.12045    256 k - - -
          2.68618  4.42225  2.77519  2.73123  3.46354  2.40513  3.72494  3.29354  2.67741  2.69355  4.24690  2.90347  2.73739  3.18146  2.89801  2.37887  2.77519  2.98518  4.58477  3.61503
          0.03394  3.79585  4.51819  0.61958  0.77255  0.48576  0.95510
    257   3.16360  4.58872  4.13284  3.83446  1.14617  3.86796  3.84818  2.69866  3.74379  2.08748  3.44153  3.93390  4.32968  3.93351  3.88243  3.43640  3.46543  2.68337  4.12325  2.50121    257 f - - -
          2.68618  4.42225  2.77519  2.73123  3.46354  2.40513  3.72494  3.29354  2.67741  2.69355  4.24690  2.90347  2.73739  3.18146  2.89801  2.37887  2.77519  2.98518  4.58477  3.61503
          0.03394  3.79585  4.51819  0.61958  0.77255  0.48576  0.95510
    258   2.37506  4.21928  3.36343  3.11426  3.90438  3.06047  4.13698  3.02232  3.05568  2.88842  3.94560  3.33461  3.75891  3.45489  3.31686  2.57569  1.30895  2.72553  5.34910  4.12161    258 t - - -
          2.68618  4.42225  2.77519  2.73123  3.46354  2.40513  3.72494  3.29354  2.67741  2.69355  4.24690  2.90347  2.73739  3.18146  2.89801  2.37887  2.77519  2.98518  4.58477  3.61503
          0.03394  3.79585  4.51819  0.61958  0.77255  0.48576  0.95510
    259   3.07102  4.55716  4.06533  3.70691  3.10991  3.88283  4.38674  2.31233  3.47532  0.97587  3.16059  3.98955  4.33279  3.86210  3.66310  3.44769  3.36958  2.32936  4.95932  3.66429    259 l - - -
          2.68618  4.42225  2.77519  2.73123  3.46354  2.40513  3.72494  3.29354  2.67741  2.69355  4.24690  2.90347  2.73739  3.18146  2.89801  2.37887  2.77519  2.98518  4.58477  3.61503
          0.03394  3.79585  4.51819  0.61958  0.77255  0.48576  0.95510
    260   2.97152  4.41421  4.22264  3.83718  3.32466  3.98025  4.58086  1.17841  3.66364  1.92884  3.27443  4.09334  4.42066  4.02108  3.86910  3.46981  3.27286  1.84999  5.19813  3.92838    260 i - - -
          2.68618  4.42225  2.77519  2.73123  3.46354  2.40513  3.72494  3.29354  2.67741  2.69355  4.24690  2.90347  2.73739  3.18146  2.89801  2.37887  2.77519  2.98518  4.58477  3.61503
          0.03394  3.79585  4.51819  0.61958  0.77255  0.48576  0.95510
    261   2.57516  4.35592  3.23299  3.12383  4.26326  0.85784  4.24698  3.84589  3.29441  3.50933  4.48601  3.39780  3.74458  3.62500  3.53709  2.74524  3.05053  3.38922  5.37683  4.36324    261 g - - -
          2.68618  4.42225  2.77519  2.73123  3.46354  2.40513  3.72494  3.29354  2.67741  2.69355  4.24690  2.90347  2.73739  3.18146  2.89801  2.37887  2.77519  2.98518  4.58477  3.61503
          0.03394  3.79585  4.51819  0.61958  0.77255  0.48576  0.95510
    262   2.97152  4.41421  4.22264  3.83718  3.32466  3.98025  4.58086  1.17841  3.66364  1.92884  3.27443  4.09334  4.42066  4.02108  3.86910  3.46981  3.27286  1.84999  5.19813  3.92838    262 i - - -
          2.68618  4.42225  2.77519  2.73123  3.46354  2.40513  3.72494  3.29354  2.67741  2.69355  4.24690  2.90347  2.73739  3.18146  2.89801  2.37887  2.77519  2.98518  4.58477  3.61503
          0.03394  3.79585  4.51819  0.61958  0.77255  0.48576  0.95510
    263   2.66303  4.65377  2.67206  2.55081  4.00554  3.13494  3.86464  3.70128  2.76297  3.35754  4.31478  1.30149  3.78399  3.13892  3.11357  2.73422  3.04338  3.33127  5.32061  3.96066    263 n - - -
          2.68618  4.42225  2.77519  2.73123  3.46354  2.40513  3.72494  3.29354  2.67741  2.69355  4.24690  2.90347  2.73739  3.18146  2.89801  2.37887  2.77519  2.98518  4.58477  3.61503
          0.03394  3.79585  4.51819  0.61958  0.77255  0.48576  0.95510
    264   2.37506  4.21928  3.36343  3.11426  3.90438  3.06047  4.13698  3.02232  3.05568  2.88842  3.94560  3.33461  3.75891  3.45489  3.31686  2.57569  1.30895  2.72553  5.34910  4.12161    264 t - - -
          2.68618  4.42225  2.77519  2.73123  3.46354  2.40513  3.72494  3.29354  2.67741  2.69355  4.24690  2.90347  2.73739  3.18146  2.89801  2.37887  2.77519  2.98518  4.58477  3.61503
          0.03394  3.79585  4.51819  0.61958  0.77255  0.48576  0.95510
    265   2.28072  4.19900  3.14304  2.95724  4.00083  2.93045  4.06826  3.51397  3.02571  3.24092  4.17490  3.19308  3.66335  3.38155  3.31277  1.21285  2.75547  3.06599  5.37995  4.08441    265 s - - -
          2.68618  4.42225  2.77519  2.73123  3.46354  2.40513  3.72494  3.29354  2.67741  2.69355  4.24690  2.90347  2.73739  3.18146  2.89801  2.37887  2.77519  2.98518  4.58477  3.61503
          0.03394  3.79585  4.51819  0.61958  0.77255  0.48576  0.95510
    266   2.66303  4.65377  2.67206  2.55081  4.00554  3.13494  3.86464  3.70128  2.76297  3.35754  4.31478  1.30149  3.78399  3.13892  3.11357  2.73422  3.04338  3.33127  5.32061  3.96066    266 n - - -
          2.68618  4.42225  2.77519  2.73123  3.46354  2.40513  3.72494  3.29354  2.67741  2.69355  4.24690  2.90347  2.73739  3.18146  2.89801  2.37887  2.77519  2.98518  4.58477  3.61503
          0.03394  3.79585  4.51819  0.61958  0.77255  0.48576  0.95510
    267   2.28072  4.19900  3.14304  2.95724  4.00083  2.93045  4.06826  3.51397  3.02571  3.24092  4.17490  3.19308  3.66335  3.38155  3.31277  1.21285  2.75547  3.06599  5.37995  4.08441    267 s - - -
          2.68618  4.42225  2.77519  2.73123  3.46354  2.40513  3.72494  3.29354  2.67741  2.69355  4.24690  2.90347  2.73739  3.18146  2.89801  2.37887  2.77519  2.98518  4.58477  3.61503
          0.03394  3.79585  4.51819  0.61958  0.77255  0.48576  0.95510
    268   2.90473  4.86144  3.07543  2.71386  4.23027  3.40035  3.72182  3.65519  1.14858  3.23810  4.20559  3.14102  3.90771  2.91909  2.42439  2.95288  3.16474  3.36797  5.31804  4.12045    268 k - - -
          2.68618  4.42225  2.77519  2.73123  3.46354  2.40513  3.72494  3.29354  2.67741  2.69355  4.24690  2.90347  2.73739  3.18146  2.89801  2.37887  2.77519  2.98518  4.58477  3.61503
          0.03394  3.79585  4.51819  0.61958  0.77255  0.48576  0.95510
    269   2.65622  4.42412  3.25549  3.08508  4.08325  3.11607  4.16735  3.61068  3.13612  3.24522  4.29321  3.39853  0.98330  3.52735  3.38874  2.82178  3.09223  3.26464  5.28914  4.20354    269 p - - -
          2.68618  4.42225  2.77519  2.73123  3.46354  2.40513  3.72494  3.29354  2.67741  2.69355  4.24690  2.90347  2.73739  3.18146  2.89801  2.37887  2.77519  2.98518  4.58477  3.61503
          0.03394  3.79585  4.51819  0.61958  0.77255  0.48576  0.95510
    270   3.07102  4.55716  4.06533  3.70691  3.10991  3.88283  4.38674  2.31233  3.47532  0.97587  3.16059  3.98955  4.33279  3.86210  3.66310  3.44769  3.36958  2.32936  4.95932  3.66429    270 l - - -
          2.68618  4.42225  2.77519  2.73123  3.46354  2.40513  3.72494  3.29354  2.67741  2.69355  4.24690  2.90347  2.73739  3.18146  2.89801  2.37887  2.77519  2.98518  4.58477  3.61503
          0.03394  3.79585  4.51819  0.61958  0.77255  0.48576  0.95510
    271   2.74801  4.31390  4.01740  3.68015  3.49623  3.64235  4.49576  2.06134  3.54665  2.19812  3.47515  3.88167  4.20856  3.91289  3.76614  3.14265  3.11235  1.12783  5.26699  3.99291    271 v - - -
          2.68618  4.42225  2.77519  2.73123  3.46354  2.40513  3.72494  3.29354  2.67741  2.69355  4.24690  2.90347  2.73739  3.18146  2.89801  2.37887  2.77519  2.98518  4.58477  3.61503
          0.03394  3.79585  4.51819  0.61958  0.77255  0.48576  0.95510
    272   2.66303  4.65377  2.67206  2.55081  4.00554  3.13494  3.86464  3.70128  2.76297  3.35754  4.31478  1.30149  3.78399  3.13892  3.11357  2.73422  3.04338  3.33127  5.32061  3.96066    272 n - - -
          2.68618  4.42225  2.77519  2.73123  3.46354  2.40513  3.72494  3.29354  2.67741  2.69355  4.24690  2.90347  2.73739  3.18146  2.89801  2.37887  2.77519  2.98518  4.58477  3.61503
          0.03394  3.79585  4.51819  0.61958  0.77255  0.48576  0.95510
    273   2.37506  4.21928  3.36343  3.11426  3.90438  3.06047  4.13698  3.02232  3.05568  2.88842  3.94560  3.33461  3.75891  3.45489  3.31686  2.57569  1.30895  2.72553  5.34910  4.12161    273 t - - -
          2.68618  4.42225  2.77519  2.73123  3.46354  2.40513  3.72494  3.29354  2.67741  2.69355  4.24690  2.90347  2.73739  3.18146  2.89801  2.37887  2.77519  2.98518  4.58477  3.61503
          0.03394  3.79585  4.51819  0.61958  0.77255  0.48576  0.95510
    274   2.74801  4.31390  4.01740  3.68015  3.49623  3.64235  4.49576  2.06134  3.54665  2.19812  3.47515  3.88167  4.20856  3.91289  3.76614  3.14265  3.11235  1.12783  5.26699  3.99291    274 v - - -
          2.68618  4.42225  2.77519  2.73123  3.46354  2.40513  3.72494  3.29354  2.67741  2.69355  4.24690  2.90347  2.73739  3.18146  2.89801  2.37887  2.77519  2.98518  4.58477  3.61503
          0.03394  3.79585  4.51819  0.61958  0.77255  0.48576  0.95510
    275   3.07102  4.55716  4.06533  3.70691  3.10991  3.88283  4.38674  2.31233  3.47532  0.97587  3.16059  3.98955  4.33279  3.86210  3.66310  3.44769  3.36958  2.32936  4.95932  3.66429    275 l - - -
          2.68618  4.42225  2.77519  2.73123  3.46354  2.40513  3.72494  3.29354  2.67741  2.69355  4.24690  2.90347  2.73739  3.18146  2.89801  2.37887  2.77519  2.98518  4.58477  3.61503
          0.03394  3.79585  4.51819  0.61958  0.77255  0.48576  0.95510
    276   2.28072  4.19900  3.14304  2.95724  4.00083  2.93045  4.06826  3.51397  3.02571  3.24092  4.17490  3.19308  3.66335  3.38155  3.31277  1.21285  2.75547  3.06599  5.37995  4.08441    276 s - - -
          2.68618  4.42225  2.77519  2.73123  3.46354  2.40513  3.72494  3.29354  2.67741  2.69355  4.24690  2.90347  2.73739  3.18146  2.89801  2.37887  2.77519  2.98518  4.58477  3.61503
          0.03394  3.79585  4.51819  0.61958  0.77255  0.48576  0.95510
    277   2.97152  4.41421  4.22264  3.83718  3.32466  3.98025  4.58086  1.17841  3.66364  1.92884  3.27443  4.09334  4.42066  4.02108  3.86910  3.46981  3.27286  1.84999  5.19813  3.92838    277 i - - -
          2.68618  4.42225  2.77519  2.73123  3.46354  2.40513  3.72494  3.29354  2.67741  2.69355  4.24690  2.90347  2.73739  3.18146  2.89801  2.37887  2.77519  2.98518  4.58477  3.61503
          0.03394  3.79585  4.51819  0.61958  0.77255  0.48576  0.95510
    278   2.97152  4.41421  4.22264  3.83718  3.32466  3.98025  4.58086  1.17841  3.66364  1.92884  3.27443  4.09334  4.42066  4.02108  3.86910  3.46981  3.27286  1.84999  5.19813  3.92838    278 i - - -
          2.68618  4.42225  2.77519  2.73123  3.46354  2.40513  3.72494  3.29354  2.67741  2.69355  4.24690  2.90347  2.73739  3.18146  2.89801  2.37887  2.77519  2.98518  4.58477  3.61503
          0.03394  3.79585  4.51819  0.61958  0.77255  0.48576  0.95510
    279   2.89002  4.97982  2.46164  1.13983  4.31705  3.22719  3.81005  3.75576  2.68114  3.38625  4.36581  2.89548  3.82878  3.02872  3.08035  2.88163  3.19441  3.44836  5.50331  4.22786    279 e - - -
          2.68618  4.42225  2.77519  2.73123  3.46354  2.40513  3.72494  3.29354  2.67741  2.69355  4.24690  2.90347  2.73739  3.18146  2.89801  2.37887  2.77519  2.98518  4.58477  3.61503
          0.03394  3.79585  4.51819  0.61958  0.77255  0.48576  0.95510
    280   2.91040  5.02118  1.03459  2.29415  4.38876  3.15538  3.86864  3.96018  2.93912  3.58318  4.56156  2.84580  3.80303  3.10913  3.44324  2.88288  3.24807  3.60825  5.57214  4.27689    280 d - - -
          2.68618  4.42225  2.77519  2.73123  3.46354  2.40513  3.72494  3.29354  2.67741  2.69355  4.24690  2.90347  2.73739  3.18146  2.89801  2.37887  2.77519  2.98518  4.58477  3.61503
          0.03394  3.79585  4.51819  0.61958  0.77255  0.48576  0.95510
    281   2.74801  4.31390  4.01740  3.68015  3.49623  3.64235  4.49576  2.06134  3.54665  2.19812  3.47515  3.88167  4.20856  3.91289  3.76614  3.14265  3.11235  1.12783  5.26699  3.99291    281 v - - -
          2.68618  4.42225  2.77519  2.73123  3.46354  2.40513  3.72494  3.29354  2.67741  2.69355  4.24690  2.90347  2.73739  3.18146  2.89801  2.37887  2.77519  2.98518  4.58477  3.61503
          0.03394  3.79585  4.51819  0.61958  0.77255  0.48576  0.95510
    282   2.90473  4.86144  3.07543  2.71386  4.23027  3.40035  3.72182  3.65519  1.14858  3.23810  4.20559  3.14102  3.90771  2.91909  2.42439  2.95288  3.16474  3.36797  5.31804  4.12045    282 k - - -
          2.68618  4.42225  2.77519  2.73123  3.46354  2.40513  3.72494  3.29354  2.67741  2.69355  4.24690  2.90347  2.73739  3.18146  2.89801  2.37887  2.77519  2.98518  4.58477  3.61503
          0.03394  3.79585  4.51819  0.61958  0.77255  0.48576  0.95510
    283   2.66303  4.65377  2.67206  2.55081  4.00554  3.13494  3.86464  3.70128  2.76297  3.35754  4.31478  1.30149  3.78399  3.13892  3.11357  2.73422  3.04338  3.33127  5.32061  3.96066    283 n - - -
          2.68618  4.42225  2.77519  2.73123  3.46354  2.40513  3.72494  3.29354  2.67741  2.69355  4.24690  2.90347  2.73739  3.18146  2.89801  2.37887  2.77519  2.98518  4.58477  3.61503
          0.03394  3.79585  4.51819  0.61958  0.77255  0.48576  0.95510
    284   2.90473  4.86144  3.07543  2.71386  4.23027  3.40035  3.72182  3.65519  1.14858  3.23810  4.20559  3.14102  3.90771  2.91909  2.42439  2.95288  3.16474  3.36797  5.31804  4.12045    284 k - - -
          2.68618  4.42225  2.77519  2.73123  3.46354  2.40513  3.72494  3.29354  2.67741  2.69355  4.24690  2.90347  2.73739  3.18146  2.89801  2.37887  2.77519  2.98518  4.58477  3.61503
          0.03394  3.79585  4.51819  0.61958  0.77255  0.48576  0.95510
    285   2.92233  4.76304  3.40551  2.93532  4.09822  3.42248  3.77472  3.63624  2.21532  3.16631  4.17040  3.29997  3.93052  3.00054  1.10248  3.01132  3.19466  3.36399  5.21352  4.04414    285 r - - -
          2.68618  4.42225  2.77519  2.73123  3.46354  2.40513  3.72494  3.29354  2.67741  2.69355  4.24690  2.90347  2.73739  3.18146  2.89801  2.37887  2.77519  2.98518  4.58477  3.61503
          0.03394  3.79585  4.51819  0.61958  0.77255  0.48576  0.95510
    286   3.16360  4.58872  4.13284  3.83446  1.14617  3.86796  3.84818  2.69866  3.74379  2.08748  3.44153  3.93390  4.32968  3.93351  3.88243  3.43640  3.46543  2.68337  4.12325  2.50121    286 f - - -
          2.68618  4.42225  2.77519  2.73123  3.46354  2.40513  3.72494  3.29354  2.67741  2.69355  4.24690  2.90347  2.73739  3.18146  2.89801  2.37887  2.77519  2.98518  4.58477  3.61503
          0.03394  3.79585  4.51819  0.61958  0.77255  0.48576  0.95510
    287   2.97152  4.41421  4.22264  3.83718  3.32466  3.98025  4.58086  1.17841  3.66364  1.92884  3.27443  4.09334  4.42066  4.02108  3.86910  3.46981  3.27286  1.84999  5.19813  3.92838    287 i - - -
          2.68618  4.42225  2.77519  2.73123  3.46354  2.40513  3.72494  3.29354  2.67741  2.69355  4.24690  2.90347  2.73739  3.18146  2.89801  2.37887  2.77519  2.98518  4.58477  3.61503
          0.03394  3.79585  4.51819  0.61958  0.77255  0.48576  0.95510
    288   2.92233  4.76304  3.40551  2.93532  4.09822  3.42248  3.77472  3.63624  2.21532  3.16631  4.17040  3.29997  3.93052  3.00054  1.10248  3.01132  3.19466  3.36399  5.21352  4.04414    288 r - - -
          2.68618  4.42225  2.77519  2.73123  3.46354  2.40513  3.72494  3.29354  2.67741  2.69355  4.24690  2.90347  2.73739  3.18146  2.89801  2.37887  2.77519  2.98518  4.58477  3.61503
          0.03394  3.79585  4.51819  0.61958  0.77255  0.48576  0.95510
    289   2.66303  4.65377  2.67206  2.55081  4.00554  3.13494  3.86464  3.70128  2.76297  3.35754  4.31478  1.30149  3.78399  3.13892  3.11357  2.73422  3.04338  3.33127  5.32061  3.96066    289 n - - -
          2.68618  4.42225  2.77519  2.73123  3.46354  2.40513  3.72494  3.29354  2.67741  2.69355  4.24690  2.90347  2.73739  3.18146  2.89801  2.37887  2.77519  2.98518  4.58477  3.61503
          0.03394  3.79585  4.51819  0.61958  0.77255  0.48576  0.95510
    290   3.07102  4.55716  4.06533  3.70691  3.10991  3.88283  4.38674  2.31233  3.47532  0.97587  3.16059  3.98955  4.33279  3.86210  3.66310  3.44769  3.36958  2.32936  4.95932  3.66429    290 l - - -
          2.68618  4.42225  2.77519  2.73123  3.46354  2.40513  3.72494  3.29354  2.67741  2.69355  4.24690  2.90347  2.73739  3.18146  2.89801  2.37887  2.77519  2.98518  4.58477  3.61503
          0.03394  3.79585  4.51819  0.61958  0.77255  0.48576  0.95510
    291   2.92233  4.76304  3.40551  2.93532  4.09822  3.42248  3.77472  3.63624  2.21532  3.16631  4.17040  3.29997  3.93052  3.00054  1.10248  3.01132  3.19466  3.36399  5.21352  4.04414    291 r - - -
          2.68618  4.42225  2.77519  2.73123  3.46354  2.40513  3.72494  3.29354  2.67741  2.69355  4.24690  2.90347  2.73739  3.18146  2.89801  2.37887  2.77519  2.98518  4.58477  3.61503
          0.03394  3.79585  4.51819  0.61958  0.77255  0.48576  0.95510
    292   2.28072  4.19900  3.14304  2.95724  4.00083  2.93045  4.06826  3.51397  3.02571  3.24092  4.17490  3.19308  3.66335  3.38155  3.31277  1.21285  2.75547  3.06599  5.37995  4.08441    292 s - - -
          2.68618  4.42225  2.77519  2.73123  3.46354  2.40513  3.72494  3.29354  2.67741  2.69355  4.24690  2.90347  2.73739  3.18146  2.89801  2.37887  2.77519  2.98518  4.58477  3.61503
          0.03394  3.79585  4.51819  0.61958  0.77255  0.48576  0.95510
    293   2.66303  4.65377  2.67206  2.55081  4.00554  3.13494  3.86464  3.70128  2.76297  3.35754  4.31478  1.30149  3.78399  3.13892  3.11357  2.73422  3.04338  3.33127  5.32061  3.96066    293 n - - -
          2.68618  4.42225  2.77519  2.73123  3.46354  2.40513  3.72494  3.29354  2.67741  2.69355  4.24690  2.90347  2.73739  3.18146  2.89801  2.37887  2.77519  2.98518  4.58477  3.61503
          0.03394  3.79585  4.51819  0.61958  0.77255  0.48576  0.95510
    294   3.07102  4.55716  4.06533  3.70691  3.10991  3.88283  4.38674  2.31233  3.47532  0.97587  3.16059  3.98955  4.33279  3.86210  3.66310  3.44769  3.36958  2.32936  4.95932  3.66429    294 l - - -
          2.68618  4.42225  2.77519  2.73123  3.46354  2.40513  3.72494  3.29354  2.67741  2.69355  4.24690  2.90347  2.73739  3.18146  2.89801  2.37887  2.77519  2.98518  4.58477  3.61503
          0.03394  3.79585  4.51819  0.61958  0.77255  0.48576  0.95510
    295   3.14008  4.66011  3.72657  3.44335  2.30224  3.74197  3.58859  3.16031  3.30306  2.63360  3.84391  3.63166  4.21853  3.62755  3.50176  3.28379  3.42693  3.02751  3.94245  1.10351    295 y - - -
          2.68618  4.42225  2.77519  2.73123  3.46354  2.40513  3.72494  3.29354  2.67741  2.69355  4.24690  2.90347  2.73739  3.18146  2.89801  2.37887  2.77519  2.98518  4.58477  3.61503
          0.03394  3.79585  4.51819  0.61958  0.77255  0.48576  0.95510
    296   2.82391  4.80348  2.85654  2.61232  3.96119  3.31750  3.76918  3.58217  2.43905  3.09197  4.12421  3.07053  3.87128  1.37714  2.72383  2.87594  3.12199  3.31731  5.24801  3.93728    296 q - - -
          2.68618  4.42225  2.77519  2.73123  3.46354  2.40513  3.72494  3.29354  2.67741  2.69355  4.24690  2.90347  2.73739  3.18146  2.89801  2.37887  2.77519  2.98518  4.58477  3.61503
          0.03394  3.79585  4.51819  0.61958  0.77255  0.48576  0.95510
    297   2.90473  4.86144  3.07543  2.71386  4.23027  3.40035  3.72182  3.65519  1.14858  3.23810  4.20559  3.14102  3.90771  2.91909  2.42439  2.95288  3.16474  3.36797  5.31804  4.12045    297 k - - -
          2.68618  4.42225  2.77519  2.73123  3.46354  2.40513  3.72494  3.29354  2.67741  2.69355  4.24690  2.90347  2.73739  3.18146  2.89801  2.37887  2.77519  2.98518  4.58477  3.61503
          0.03394  3.79585  4.51819  0.61958  0.77255  0.48576  0.95510
    298   2.97152  4.41421  4.22264  3.83718  3.32466  3.98025  4.58086  1.17841  3.66364  1.92884  3.27443  4.09334  4.42066  4.02108  3.86910  3.46981  3.27286  1.84999  5.19813  3.92838    298 i - - -
          2.68618  4.42225  2.77519  2.73123  3.46354  2.40513  3.72494  3.29354  2.67741  2.69355  4.24690  2.90347  2.73739  3.18146  2.89801  2.37887  2.77519  2.98518  4.58477  3.61503
          0.03394  3.79585  4.51819  0.61958  0.77255  0.48576  0.95510
    299   2.97152  4.41421  4.22264  3.83718  3.32466  3.98025  4.58086  1.17841  3.66364  1.92884  3.27443  4.09334  4.42066  4.02108  3.86910  3.46981  3.27286  1.84999  5.19813  3.92838    299 i - - -
          2.68618  4.42225  2.77519  2.73123  3.46354  2.40513  3.72494  3.29354  2.67741  2.69355  4.24690  2.90347  2.73739  3.18146  2.89801  2.37887  2.77519  2.98518  4.58477  3.61503
          0.03394  3.79585  4.51819  0.61958  0.77255  0.48576  0.95510
    300   2.90473  4.86144  3.07543  2.71386  4.23027  3.40035  3.72182  3.65519  1.14858  3.23810  4.20559  3.14102  3.90771  2.91909  2.42439  2.95288  3.16474  3.36797  5.31804  4.12045    300 k - - -
          2.68618  4.42225  2.77519  2.73123  3.46354  2.40513  3.72494  3.29354  2.67741  2.69355  4.24690  2.90347  2.73739  3.18146  2.89801  2.37887  2.77519  2.98518  4.58477  3.61503
          0.03394  3.79585  4.51819  0.61958  0.77255  0.48576  0.95510
    301   2.28072  4.19900  3.14304  2.95724  4.00083  2.93045  4.06826  3.51397  3.02571  3.24092  4.17490  3.19308  3.66335  3.38155  3.31277  1.21285  2.75547  3.06599  5.37995  4.08441    301 s - - -
          2.68618  4.42225  2.77519  2.73123  3.46354  2.40513  3.72494  3.29354  2.67741  2.69355  4.24690  2.90347  2.73739  3.18146  2.89801  2.37887  2.77519  2.98518  4.58477  3.61503
          0.03394  3.79585  4.51819  0.61958  0.77255  0.48576  0.95510
    302   2.37506  4.21928  3.36343  3.11426  3.90438  3.06047  4.13698  3.02232  3.05568  2.88842  3.94560  3.33461  3.75891  3.45489  3.31686  2.57569  1.30895  2.72553  5.34910  4.12161    302 t - - -
          2.68618  4.42225  2.77519  2.73123  3.46354  2.40513  3.72494  3.29354  2.67741  2.69355  4.24690  2.90347  2.73739  3.18146  2.89801  2.37887  2.77519  2.98518  4.58477  3.61503
          0.03394  3.79585  4.51819  0.61958  0.77255  0.48576  0.95510
    303   2.90473  4.86144  3.07543  2.71386  4.23027  3.40035  3.72182  3.65519  1.14858  3.23810  4.20559  3.14102  3.90771  2.91909  2.42439  2.95288  3.16474  3.36797  5.31804  4.12045    303 k - - -
          2.68618  4.42225  2.77519  2.73123  3.46354  2.40513  3.72494  3.29354  2.67741  2.69355  4.24690  2.90347  2.73739  3.18146  2.89801  2.37887  2.77519  2.98518  4.58477  3.61503
          0.03394  3.79585  4.51819  0.61958  0.77255  0.48576  0.95510
    304   2.28072  4.19900  3.14304  2.95724  4.00083  2.93045  4.06826  3.51397  3.02571  3.24092  4.17490  3.19308  3.66335  3.38155  3.31277  1.21285  2.75547  3.06599  5.37995  4.08441    304 s - - -
          2.68618  4.42225  2.77519  2.73123  3.46354  2.40513  3.72494  3.29354  2.67741  2.69355  4.24690  2.90347  2.73739  3.18146  2.89801  2.37887  2.77519  2.98518  4.58477  3.61503
          0.03394  3.79585  4.51819  0.61958  0.77255  0.48576  0.95510
    305   3.07102  4.55716  4.06533  3.70691  3.10991  3.88283  4.38674  2.31233  3.47532  0.97587  3.16059  3.98955  4.33279  3.86210  3.66310  3.44769  3.36958  2.32936  4.95932  3.66429    305 l - - -
          2.68618  4.42225  2.77519  2.73123  3.46354  2.40513  3.72494  3.29354  2.67741  2.69355  4.24690  2.90347  2.73739  3.18146  2.89801  2.37887  2.77519  2.98518  4.58477  3.61503
          0.03394  3.79585  4.51819  0.61958  0.77255  0.48576  0.95510
    306   3.07102  4.55716  4.06533  3.70691  3.10991  3.88283  4.38674  2.31233  3.47532  0.97587  3.16059  3.98955  4.33279  3.86210  3.66310  3.44769  3.36958  2.32936  4.95932  3.66429    306 l - - -
          2.68618  4.42225  2.77519  2.73123  3.46354  2.40513  3.72494  3.29354  2.67741  2.69355  4.24690  2.90347  2.73739  3.18146  2.89801  2.37887  2.77519  2.98518  4.58477  3.61503
          0.03394  3.79585  4.51819  0.61958  0.77255  0.48576  0.95510
    307   2.91040  5.02118  1.03459  2.29415  4.38876  3.15538  3.86864  3.96018  2.93912  3.58318  4.56156  2.84580  3.80303  3.10913  3.44324  2.88288  3.24807  3.60825  5.57214  4.27689    307 d - - -
          2.68618  4.42225  2.77519  2.73123  3.46354  2.40513  3.72494  3.29354  2.67741  2.69355  4.24690  2.90347  2.73739  3.18146  2.89801  2.37887  2.77519  2.98518  4.58477  3.61503
          0.03394  3.79585  4.51819  0.61958  0.77255  0.48576  0.95510
    308   3.07102  4.55716  4.06533  3.70691  3.10991  3.88283  4.38674  2.31233  3.47532  0.97587  3.16059  3.98955  4.33279  3.86210  3.66310  3.44769  3.36958  2.32936  4.95932  3.66429    308 l - - -
          2.68618  4.42225  2.77519  2.73123  3.46354  2.40513  3.72494  3.29354  2.67741  2.69355  4.24690  2.90347  2.73739  3.18146  2.89801  2.37887  2.77519  2.98518  4.58477  3.61503
          0.03394  3.79585  4.51819  0.61958  0.77255  0.48576  0.95510
    309   2.92233  4.76304  3.40551  2.93532  4.09822  3.42248  3.77472  3.63624  2.21532  3.16631  4.17040  3.29997  3.93052  3.00054  1.10248  3.01132  3.19466  3.36399  5.21352  4.04414    309 r - - -
          2.68618  4.42225  2.77519  2.73123  3.46354  2.40513  3.72494  3.29354  2.67741  2.69355  4.24690  2.90347  2.73739  3.18146  2.89801  2.37887  2.77519  2.98518  4.58477  3.61503
          0.03394  3.79585  4.51819  0.61958  0.77255  0.48576  0.95510
    310   2.89002  4.97982  2.46164  1.13983  4.31705  3.22719  3.81005  3.75576  2.68114  3.38625  4.36581  2.89548  3.82878  3.02872  3.08035  2.88163  3.19441  3.44836  5.50331  4.22786    310 e - - -
          2.68618  4.42225  2.77519  2.73123  3.46354  2.40513  3.72494  3.29354  2.67741  2.69355  4.24690  2.90347  2.73739  3.18146  2.89801  2.37887  2.77519  2.98518  4.58477  3.61503
          0.03394  3.79585  4.51819  0.61958  0.77255  0.48576  0.95510
    311   2.90473  4.86144  3.07543  2.71386  4.23027  3.40035  3.72182  3.65519  1.14858  3.23810  4.20559  3.14102  3.90771  2.91909  2.42439  2.95288  3.16474  3.36797  5.31804  4.12045    311 k - - -
          2.68618  4.42225  2.77519  2.73123  3.46354  2.40513  3.72494  3.29354  2.67741  2.69355  4.24690  2.90347  2.73739  3.18146  2.89801  2.37887  2.77519  2.98518  4.58477  3.61503
          0.03394  3.79585  4.51819  0.61958  0.77255  0.48576  0.95510
    312   2.97152  4.41421  4.22264  3.83718  3.32466  3.98025  4.58086  1.17841  3.66364  1.92884  3.27443  4.09334  4.42066  4.02108  3.86910  3.46981  3.27286  1.84999  5.19813  3.92838    312 i - - -
          2.68618  4.42225  2.77519  2.73123  3.46354  2.40513  3.72494  3.29354  2.67741  2.69355  4.24690  2.90347  2.73739  3.18146  2.89801  2.37887  2.77519  2.98518  4.58477  3.61503
          0.03394  3.79585  4.51819  0.61958  0.77255  0.48576  0.95510
    313   2.37506  4.21928  3.36343  3.11426  3.90438  3.06047  4.13698  3.02232  3.05568  2.88842  3.94560  3.33461  3.75891  3.45489  3.31686  2.57569  1.30895  2.72553  5.34910  4.12161    313 t - - -
          2.68618  4.42225  2.77519  2.73123  3.46354  2.40513  3.72494  3.29354  2.67741  2.69355  4.24690  2.90347  2.73739  3.18146  2.89801  2.37887  2.77519  2.98518  4.58477  3.61503
          0.03394  3.79585  4.51819  0.61958  0.77255  0.48576  0.95510
    314   2.90473  4.86144  3.07543  2.71386  4.23027  3.40035  3.72182  3.65519  1.14858  3.23810  4.20559  3.14102  3.90771  2.91909  2.42439  2.95288  3.16474  3.36797  5.31804  4.12045    314 k - - -
          2.68618  4.42225  2.77519  2.73123  3.46354  2.40513  3.72494  3.29354  2.67741  2.69355  4.24690  2.90347  2.73739  3.18146  2.89801  2.37887  2.77519  2.98518  4.58477  3.61503
          0.03394  3.79585  4.51819  0.61958  0.77255  0.48576  0.95510
    315   2.91144  4.47319  3.96799  3.55732  3.17835  3.77684  4.31030  2.34647  3.32892  1.78624  1.53332  3.84376  4.23852  3.71682  3.54291  3.25177  3.21604  2.34324  5.00794  3.76195    315 m - - -
          2.68618  4.42225  2.77519  2.73123  3.46354  2.40513  3.72494  3.29354  2.67741  2.69355  4.24690  2.90347  2.73739  3.18146  2.89801  2.37887  2.77519  2.98518  4.58477  3.61503
          0.03394  3.79585  4.51819  0.61958  0.77255  0.48576  0.95510
    316   2.91040  5.02118  1.03459  2.29415  4.38876  3.15538  3.86864  3.96018  2.93912  3.58318  4.56156  2.84580  3.80303  3.10913  3.44324  2.88288  3.24807  3.60825  5.57214  4.27689    316 d - - -
          2.68618  4.42225  2.77519  2.73123  3.46354  2.40513  3.72494  3.29354  2.67741  2.69355  4.24690  2.90347  2.73739  3.18146  2.89801  2.37887  2.77519  2.98518  4.58477  3.61503
          0.03394  3.79585  4.51819  0.61958  0.77255  0.48576  0.95510
    317   3.07102  4.55716  4.06533  3.70691  3.10991  3.88283  4.38674  2.31233  3.47532  0.97587  3.16059  3.98955  4.33279  3.86210  3.66310  3.44769  3.36958  2.32936  4.95932  3.66429    317 l - - -
          2.68618  4.42225  2.77519  2.73123  3.46354  2.40513  3.72494  3.29354  2.67741  2.69355  4.24690  2.90347  2.73739  3.18146  2.89801  2.37887  2.77519  2.98518  4.58477  3.61503
          0.03394  3.79585  4.51819  0.61958  0.77255  0.48576  0.95510
    318   2.65622  4.42412  3.25549  3.08508  4.08325  3.11607  4.16735  3.61068  3.13612  3.24522  4.29321  3.39853  0.98330  3.52735  3.38874  2.82178  3.09223  3.26464  5.28914  4.20354    318 p - - -
          2.68618  4.42225  2.77519  2.73123  3.46354  2.40513  3.72494  3.29354  2.67741  2.69355  4.24690  2.90347  2.73739  3.18146  2.89801  2.37887  2.77519  2.98518  4.58477  3.61503
          0.03394  3.79585  4.51819  0.61958  0.77255  0.48576  0.95510
    319   2.97152  4.41421  4.22264  3.83718  3.32466  3.98025  4.58086  1.17841  3.66364  1.92884  3.27443  4.09334  4.42066  4.02108  3.86910  3.46981  3.27286  1.84999  5.19813  3.92838    319 i - - -
          2.68618  4.42225  2.77519  2.73123  3.46354  2.40513  3.72494  3.29354  2.67741  2.69355  4.24690  2.90347  2.73739  3.18146  2.89801  2.37887  2.77519  2.98518  4.58477  3.61503
          0.03394  3.79585  4.51819  0.61958  0.77255  0.48576  0.95510
    320   2.97152  4.41421  4.22264  3.83718  3.32466  3.98025  4.58086  1.17841  3.66364  1.92884  3.27443  4.09334  4.42066  4.02108  3.86910  3.46981  3.27286  1.84999  5.19813  3.92838    320 i - - -
          2.68618  4.42225  2.77519  2.73123  3.46354  2.40513  3.72494  3.29354  2.67741  2.69355  4.24690  2.90347  2.73739  3.18146  2.89801  2.37887  2.77519  2.98518  4.58477  3.61503
          0.03394  3.79585  4.51819  0.61958  0.77255  0.48576  0.95510
    321   2.89002  4.97982  2.46164  1.13983  4.31705  3.22719  3.81005  3.75576  2.68114  3.38625  4.36581  2.89548  3.82878  3.02872  3.08035  2.88163  3.19441  3.44836  5.50331  4.22786    321 e - - -
          2.68618  4.42225  2.77519  2.73123  3.46354  2.40513  3.72494  3.29354  2.67741  2.69355  4.24690  2.90347  2.73739  3.18146  2.89801  2.37887  2.77519  2.98518  4.58477  3.61503
          0.03394  3.79585  4.51819  0.61958  0.77255  0.48576  0.95510
    322   2.91040  5.02118  1.03459  2.29415  4.38876  3.15538  3.86864  3.96018  2.93912  3.58318  4.56156  2.84580  3.80303  3.10913  3.44324  2.88288  3.24807  3.60825  5.57214  4.27689    322 d - - -
          2.68618  4.42225  2.77519  2.73123  3.46354  2.40513  3.72494  3.29354  2.67741  2.69355  4.24690  2.90347  2.73739  3.18146  2.89801  2.37887  2.77519  2.98518  4.58477  3.61503
          0.03394  3.79585  4.51819  0.61958  0.77255  0.48576  0.95510
    323   2.37506  4.21928  3.36343  3.11426  3.90438  3.06047  4.13698  3.02232  3.05568  2.88842  3.94560  3.33461  3.75891  3.45489  3.31686  2.57569  1.30895  2.72553  5.34910  4.12161    323 t - - -
          2.68618  4.42225  2.77519  2.73123  3.46354  2.40513  3.72494  3.29354  2.67741  2.69355  4.24690  2.90347  2.73739  3.18146  2.89801  2.37887  2.77519  2.98518  4.58477  3.61503
          0.03394  3.79585  4.51819  0.61958  0.77255  0.48576  0.95510
    324   2.65622  4.42412  3.25549  3.08508  4.08325  3.11607  4.16735  3.61068  3.13612  3.24522  4.29321  3.39853  0.98330  3.52735  3.38874  2.82178  3.09223  3.26464  5.28914  4.20354    324 p - - -
          2.68618  4.42225  2.77519  2.73123  3.46354  2.40513  3.72494  3.29354  2.67741  2.69355  4.24690  2.90347  2.73739  3.18146  2.89801  2.37887  2.77519  2.98518  4.58477  3.61503
          0.03394  3.79585  4.51819  0.61958  0.77255  0.48576  0.95510
    325   2.90473  4.86144  3.07543  2.71386  4.23027  3.40035  3.72182  3.65519  1.14858  3.23810  4.20559  3.14102  3.90771  2.91909  2.42439  2.95288  3.16474  3.36797  5.31804  4.12045    325 k - - -
          2.68618  4.42225  2.77519  2.73123  3.46354  2.40513  3.72494  3.29354  2.67741  2.69355  4.24690  2.90347  2.73739  3.18146  2.89801  2.37887  2.77519  2.98518  4.58477  3.61503
          0.03394  3.79585  4.51819  0.61958  0.77255  0.48576  0.95510
    326   2.28072  4.19900  3.14304  2.95724  4.00083  2.93045  4.06826  3.51397  3.02571  3.24092  4.17490  3.19308  3.66335  3.38155  3.31277  1.21285  2.75547  3.06599  5.37995  4.08441    326 s - - -
          2.68618  4.42225  2.77519  2.73123  3.46354  2.40513  3.72494  3.29354  2.67741  2.69355  4.24690  2.90347  2.73739  3.18146  2.89801  2.37887  2.77519  2.98518  4.58477  3.61503
          0.03394  3.79585  4.51819  0.61958  0.77255  0.48576  0.95510
    327   2.28072  4.19900  3.14304  2.95724  4.00083  2.93045  4.06826  3.51397  3.02571  3.24092  4.17490  3.19308  3.66335  3.38155  3.31277  1.21285  2.75547  3.06599  5.37995  4.08441    327 s - - -
          2.68618  4.42225  2.77519  2.73123  3.46354  2.40513  3.72494  3.29354  2.67741  2.69355  4.24690  2.90347  2.73739  3.18146  2.89801  2.37887  2.77519  2.98518  4.58477  3.61503
          0.03394  3.79585  4.51819  0.61958  0.77255  0.48576  0.95510
    328   2.74801  4.31390  4.01740  3.68015  3.49623  3.64235  4.49576  2.06134  3.54665  2.19812  3.47515  3.88167  4.20856  3.91289  3.76614  3.14265  3.11235  1.12783  5.26699  3.99291    328 v - - -
          2.68618  4.42225  2.77519  2.73123  3.46354  2.40513  3.72494  3.29354  2.67741  2.69355  4.24690  2.90347  2.73739  3.18146  2.89801  2.37887  2.77519  2.98518  4.58477  3.61503
          0.03394  3.79585  4.51819  0.61958  0.77255  0.48576  0.95510
    329   3.07102  4.55716  4.06533  3.70691  3.10991  3.88283  4.38674  2.31233  3.47532  0.97587  3.16059  3.98955  4.33279  3.86210  3.66310  3.44769  3.36958  2.32936  4.95932  3.66429    329 l - - -
          2.68618  4.42225  2.77519  2.73123  3.46354  2.40513  3.72494  3.29354  2.67741  2.69355  4.24690  2.90347  2.73739  3.18146  2.89801  2.37887  2.77519  2.98518  4.58477  3.61503
          0.03394  3.79585  4.51819  0.61958  0.77255  0.48576  0.95510
    330   2.97152  4.41421  4.22264  3.83718  3.32466  3.98025  4.58086  1.17841  3.66364  1.92884  3.27443  4.09334  4.42066  4.02108  3.86910  3.46981  3.27286  1.84999  5.19813  3.92838    330 i - - -
          2.68618  4.42225  2.77519  2.73123  3.46354  2.40513  3.72494  3.29354  2.67741  2.69355  4.24690  2.90347  2.73739  3.18146  2.89801  2.37887  2.77519  2.98518  4.58477  3.61503
          0.03394  3.79585  4.51819  0.61958  0.77255  0.48576  0.95510
    331   2.66303  4.65377  2.67206  2.55081  4.00554  3.13494  3.86464  3.70128  2.76297  3.35754  4.31478  1.30149  3.78399  3.13892  3.11357  2.73422  3.04338  3.33127  5.32061  3.96066    331 n - - -
          2.68618  4.42225  2.77519  2.73123  3.46354  2.40513  3.72494  3.29354  2.67741  2.69355  4.24690  2.90347  2.73739  3.18146  2.89801  2.37887  2.77519  2.98518  4.58477  3.61503
          0.03394  3.79585  4.51819  0.61958  0.77255  0.48576  0.95510
    332   3.16360  4.58872  4.13284  3.83446  1.14617  3.86796  3.84818  2.69866  3.74379  2.08748  3.44153  3.93390  4.32968  3.93351  3.88243  3.43640  3.46543  2.68337  4.12325  2.50121    332 f - - -
          2.68618  4.42225  2.77519  2.73123  3.46354  2.40513  3.72494  3.29354  2.67741  2.69355  4.24690  2.90347  2.73739  3.18146  2.89801  2.37887  2.77519  2.98518  4.58477  3.61503
          0.03394  3.79585  4.51819  0.61958  0.77255  0.48576  0.95510
    333   2.92233  4.76304  3.40551  2.93532  4.09822  3.42248  3.77472  3.63624  2.21532  3.16631  4.17040  3.29997  3.93052  3.00054  1.10248  3.01132  3.19466  3.36399  5.21352  4.04414    333 r - - -
          2.68618  4.42225  2.77519  2.73123  3.46354  2.40513  3.72494  3.29354  2.67741  2.69355  4.24690  2.90347  2.73739  3.18146  2.89801  2.37887  2.77519  2.98518  4.58477  3.61503
          0.03394  3.79585  4.51819  0.61958  0.77255  0.48576  0.95510
    334   2.89002  4.97982  2.46164  1.13983  4.31705  3.22719  3.81005  3.75576  2.68114  3.38625  4.36581  2.89548  3.82878  3.02872  3.08035  2.88163  3.19441  3.44836  5.50331  4.22786    334 e - - -
          2.68618  4.42225  2.77519  2.73123  3.46354  2.40513  3.72494  3.29354  2.67741  2.69355  4.24690  2.90347  2.73739  3.18146  2.89801  2.37887  2.77519  2.98518  4.58477  3.61503
          0.03394  3.79585  4.51819  0.61958  0.77255  0.48576  0.95510
    335   2.90473  4.86144  3.07543  2.71386  4.23027  3.40035  3.72182  3.65519  1.14858  3.23810  4.20559  3.14102  3.90771  2.91909  2.42439  2.95288  3.16474  3.36797  5.31804  4.12045    335 k - - -
          2.68618  4.42225  2.77519  2.73123  3.46354  2.40513  3.72494  3.29354  2.67741  2.69355  4.24690  2.90347  2.73739  3.18146  2.89801  2.37887  2.77519  2.98518  4.58477  3.61503
          0.03394  3.79585  4.51819  0.61958  0.77255  0.48576  0.95510
    336   2.28072  4.19900  3.14304  2.95724  4.00083  2.93045  4.06826  3.51397  3.02571  3.24092  4.17490  3.19308  3.66335  3.38155  3.31277  1.21285  2.75547  3.06599  5.37995  4.08441    336 s - - -
          2.68618  4.42225  2.77519  2.73123  3.46354  2.40513  3.72494  3.29354  2.67741  2.69355  4.24690  2.90347  2.73739  3.18146  2.89801  2.37887  2.77519  2.98518  4.58477  3.61503
          0.03394  3.79585  4.51819  0.61958  0.77255  0.48576  0.95510
    337   2.28072  4.19900  3.14304  2.95724  4.00083  2.93045  4.06826  3.51397  3.02571  3.24092  4.17490  3.19308  3.66335  3.38155  3.31277  1.21285  2.75547  3.06599  5.37995  4.08441    337 s - - -
          2.68618  4.42225  2.77519  2.73123  3.46354  2.40513  3.72494  3.29354  2.67741  2.69355  4.24690  2.90347  2.73739  3.18146  2.89801  2.37887  2.77519  2.98518  4.58477  3.61503
          0.03394  3.79585  4.51819  0.61958  0.77255  0.48576  0.95510
    338   2.28072  4.19900  3.14304  2.95724  4.00083  2.93045  4.06826  3.51397  3.02571  3.24092  4.17490  3.19308  3.66335  3.38155  3.31277  1.21285  2.75547  3.06599  5.37995  4.08441    338 s - - -
          2.68618  4.42225  2.77519  2.73123  3.46354  2.40513  3.72494  3.29354  2.67741  2.69355  4.24690  2.90347  2.73739  3.18146  2.89801  2.37887  2.77519  2.98518  4.58477  3.61503
          0.03394  3.79585  4.51819  0.61958  0.77255  0.48576  0.95510
    339   2.74801  4.31390  4.01740  3.68015  3.49623  3.64235  4.49576  2.06134  3.54665  2.19812  3.47515  3.88167  4.20856  3.91289  3.76614  3.14265  3.11235  1.12783  5.26699  3.99291    339 v - - -
          2.68618  4.42225  2.77519  2.73123  3.46354  2.40513  3.72494  3.29354  2.67741  2.69355  4.24690  2.90347  2.73739  3.18146  2.89801  2.37887  2.77519  2.98518  4.58477  3.61503
          0.03394  3.79585  4.51819  0.61958  0.77255  0.48576  0.95510
    340   2.65622  4.42412  3.25549  3.08508  4.08325  3.11607  4.16735  3.61068  3.13612  3.24522  4.29321  3.39853  0.98330  3.52735  3.38874  2.82178  3.09223  3.26464  5.28914  4.20354    340 p - - -
          2.68618  4.42225  2.77519  2.73123  3.46354  2.40513  3.72494  3.29354  2.67741  2.69355  4.24690  2.90347  2.73739  3.18146  2.89801  2.37887  2.77519  2.98518  4.58477  3.61503
          0.03394  3.79585  4.51819  0.61958  0.77255  0.48576  0.95510
    341   2.92233  4.76304  3.40551  2.93532  4.09822  3.42248  3.77472  3.63624  2.21532  3.16631  4.17040  3.29997  3.93052  3.00054  1.10248  3.01132  3.19466  3.36399  5.21352  4.04414    341 r - - -
          2.68618  4.42225  2.77519  2.73123  3.46354  2.40513  3.72494  3.29354  2.67741  2.69355  4.24690  2.90347  2.73739  3.18146  2.89801  2.37887  2.77519  2.98518  4.58477  3.61503
          0.03394  3.79585  4.51819  0.61958  0.77255  0.48576  0.95510
    342   2.97152  4.41421  4.22264  3.83718  3.32466  3.98025  4.58086  1.17841  3.66364  1.92884  3.27443  4.09334  4.42066  4.02108  3.86910  3.46981  3.27286  1.84999  5.19813  3.92838    342 i - - -
          2.68618  4.42225  2.77519  2.73123  3.46354  2.40513  3.72494  3.29354  2.67741  2.69355  4.24690  2.90347  2.73739  3.18146  2.89801  2.37887  2.77519  2.98518  4.58477  3.61503
          0.03394  3.79585  4.51819  0.61958  0.77255  0.48576  0.95510
    343   2.89002  4.97982  2.46164  1.13983  4.31705  3.22719  3.81005  3.75576  2.68114  3.38625  4.36581  2.89548  3.82878  3.02872  3.08035  2.88163  3.19441  3.44836  5.50331  4.22786    343 e - - -
          2.68618  4.42225  2.77519  2.73123  3.46354  2.40513  3.72494  3.29354  2.67741  2.69355  4.24690  2.90347  2.73739  3.18146  2.89801  2.37887  2.77519  2.98518  4.58477  3.61503
          0.03394  3.79585  4.51819  0.61958  0.77255  0.48576  0.95510
    344   2.37506  4.21928  3.36343  3.11426  3.90438  3.06047  4.13698  3.02232  3.05568  2.88842  3.94560  3.33461  3.75891  3.45489  3.31686  2.57569  1.30895  2.72553  5.34910  4.12161    344 t - - -
          2.68618  4.42225  2.77519  2.73123  3.46354  2.40513  3.72494  3.29354  2.67741  2.69355  4.24690  2.90347  2.73739  3.18146  2.89801  2.37887  2.77519  2.98518  4.58477  3.61503
          0.03394  3.79585  4.51819  0.61958  0.77255  0.48576  0.95510
    345   2.65622  4.42412  3.25549  3.08508  4.08325  3.11607  4.16735  3.61068  3.13612  3.24522  4.29321  3.39853  0.98330  3.52735  3.38874  2.82178  3.09223  3.26464  5.28914  4.20354    345 p - - -
          2.68618  4.42225  2.77519  2.73123  3.46354  2.40513  3.72494  3.29354  2.67741  2.69355  4.24690  2.90347  2.73739  3.18146  2.89801  2.37887  2.77519  2.98518  4.58477  3.61503
          0.03394  3.79585  4.51819  0.61958  0.77255  0.48576  0.95510
    346   2.97152  4.41421  4.22264  3.83718  3.32466  3.98025  4.58086  1.17841  3.66364  1.92884  3.27443  4.09334  4.42066  4.02108  3.86910  3.46981  3.27286  1.84999  5.19813  3.92838    346 i - - -
          2.68618  4.42225  2.77519  2.73123  3.46354  2.40513  3.72494  3.29354  2.67741  2.69355  4.24690  2.90347  2.73739  3.18146  2.89801  2.37887  2.77519  2.98518  4.58477  3.61503
          0.03394  3.79585  4.51819  0.61958  0.77255  0.48576  0.95510
    347   3.07102  4.55716  4.06533  3.70691  3.10991  3.88283  4.38674  2.31233  3.47532  0.97587  3.16059  3.98955  4.33279  3.86210  3.66310  3.44769  3.36958  2.32936  4.95932  3.66429    347 l - - -
          2.68618  4.42225  2.77519  2.73123  3.46354  2.40513  3.72494  3.29354  2.67741  2.69355  4.24690  2.90347  2.73739  3.18146  2.89801  2.37887  2.77519  2.98518  4.58477  3.61503
          0.03394  3.79585  4.51819  0.61958  0.77255  0.48576  0.95510
    348   2.90473  4.86144  3.07543  2.71386  4.23027  3.40035  3.72182  3.65519  1.14858  3.23810  4.20559  3.14102  3.90771  2.91909  2.42439  2.95288  3.16474  3.36797  5.31804  4.12045    348 k - - -
          2.68618  4.42225  2.77519  2.73123  3.46354  2.40513  3.72494  3.29354  2.67741  2.69355  4.24690  2.90347  2.73739  3.18146  2.89801  2.37887  2.77519  2.98518  4.58477  3.61503
          0.03394  3.79585  4.51819  0.61958  0.77255  0.48576  0.95510
    349   3.21432  4.61528  3.97781  3.66632  2.59633  3.64739  3.81226  3.23635  3.39080  2.64367  3.87354  3.83125  4.15925  3.78261  3.53208  3.41862  3.51129  3.12458  1.05528  2.60277    349 w - - -
          2.68618  4.42225  2.77519  2.73123  3.46354  2.40513  3.72494  3.29354  2.67741  2.69355  4.24690  2.90347  2.73739  3.18146  2.89801  2.37887  2.77519  2.98518  4.58477  3.61503
          0.03394  3.79585  4.51819  0.61958  0.77255  0.48576  0.95510
    350   2.37506  4.21928  3.36343  3.11426  3.90438  3.06047  4.13698  3.02232  3.05568  2.88842  3.94560  3.33461  3.75891  3.45489  3.31686  2.57569  1.30895  2.72553  5.34910  4.12161    350 t - - -
          2.68618  4.42225  2.77519  2.73123  3.46354  2.40513  3.72494  3.29354  2.67741  2.69355  4.24690  2.90347  2.73739  3.18146  2.89801  2.37887  2.77519  2.98518  4.58477  3.61503
          0.03394  3.79585  4.51819  0.61958  0.77255  0.48576  0.95510
    351   2.65622  4.42412  3.25549  3.08508  4.08325  3.11607  4.16735  3.61068  3.13612  3.24522  4.29321  3.39853  0.98330  3.52735  3.38874  2.82178  3.09223  3.26464  5.28914  4.20354    351 p - - -
          2.68618  4.42225  2.77519  2.73123  3.46354  2.40513  3.72494  3.29354  2.67741  2.69355  4.24690  2.90347  2.73739  3.18146  2.89801  2.37887  2.77519  2.98518  4.58477  3.61503
          0.03394  3.79585  4.51819  0.61958  0.77255  0.48576  0.95510
    352   2.57516  4.35592  3.23299  3.12383  4.26326  0.85784  4.24698  3.84589  3.29441  3.50933  4.48601  3.39780  3.74458  3.62500  3.53709  2.74524  3.05053  3.38922  5.37683  4.36324    352 g - - -
          2.68618  4.42225  2.77519  2.73123  3.46354  2.40513  3.72494  3.29354  2.67741  2.69355  4.24690  2.90347  2.73739  3.18146  2.89801  2.37887  2.77519  2.98518  4.58477  3.61503
          0.03394  3.79585  4.51819  0.61958  0.77255  0.48576  0.95510
    353   2.37506  4.21928  3.36343  3.11426  3.90438  3.06047  4.13698  3.02232  3.05568  2.88842  3.94560  3.33461  3.75891  3.45489  3.31686  2.57569  1.30895  2.72553  5.34910  4.12161    353 t - - -
          2.68618  4.42225  2.77519  2.73123  3.46354  2.40513  3.72494  3.29354  2.67741  2.69355  4.24690  2.90347  2.73739  3.18146  2.89801  2.37887  2.77519  2.98518  4.58477  3.61503
          0.03394  3.79585  4.51819  0.61958  0.77255  0.48576  0.95510
    354   2.74801  4.31390  4.01740  3.68015  3.49623  3.64235  4.49576  2.06134  3.54665  2.19812  3.47515  3.88167  4.20856  3.91289  3.76614  3.14265  3.11235  1.12783  5.26699  3.99291    354 v - - -
          2.68618  4.42225  2.77519  2.73123  3.46354  2.40513  3.72494  3.29354  2.67741  2.69355  4.24690  2.90347  2.73739  3.18146  2.89801  2.37887  2.77519  2.98518  4.58477  3.61503
          0.03394  3.79585  4.51819  0.61958  0.77255  0.48576  0.95510
    355   2.74801  4.31390  4.01740  3.68015  3.49623  3.64235  4.49576  2.06134  3.54665  2.19812  3.47515  3.88167  4.20856  3.91289  3.76614  3.14265  3.11235  1.12783  5.26699  3.99291    355 v - - -
          2.68618  4.42225  2.77519  2.73123  3.46354  2.40513  3.72494  3.29354  2.67741  2.69355  4.24690  2.90347  2.73739  3.18146  2.89801  2.37887  2.77519  2.98518  4.58477  3.61503
          0.03394  3.79585  4.51819  0.61958  0.77255  0.48576  0.95510
    356   2.90473  4.86144  3.07543  2.71386  4.23027  3.40035  3.72182  3.65519  1.14858  3.23810  4.20559  3.14102  3.90771  2.91909  2.42439  2.95288  3.16474  3.36797  5.31804  4.12045    356 k - - -
          2.68618  4.42225  2.77519  2.73123  3.46354  2.40513  3.72494  3.29354  2.67741  2.69355  4.24690  2.90347  2.73739  3.18146  2.89801  2.37887  2.77519  2.98518  4.58477  3.61503
          0.03394  3.79585  4.51819  0.61958  0.77255  0.48576  0.95510
    357   3.14008  4.66011  3.72657  3.44335  2.30224  3.74197  3.58859  3.16031  3.30306  2.63360  3.84391  3.63166  4.21853  3.62755  3.50176  3.28379  3.42693  3.02751  3.94245  1.10351    357 y - - -
          2.68618  4.42225  2.77519  2.73123  3.46354  2.40513  3.72494  3.29354  2.67741  2.69355  4.24690  2.90347  2.73739  3.18146  2.89801  2.37887  2.77519  2.98518  4.58477  3.61503
          0.03394  3.79585  4.51819  0.61958  0.77255  0.48576  0.95510
    358   1.13028  4.15731  3.38741  3.17741  3.97841  2.98341  4.20816  3.09276  3.19172  2.97759  4.01968  3.34558  3.71559  3.54047  3.44632  2.50918  2.78132  2.76062  5.41337  4.20549    358 a - - -
          2.68618  4.42225  2.77519  2.73123  3.46354  2.40513  3.72494  3.29354  2.67741  2.69355  4.24690  2.90347  2.73739  3.18146  2.89801  2.37887  2.77519  2.98518  4.58477  3.61503
          0.03394  3.79585  4.51819  0.61958  0.77255  0.48576  0.95510
    359   2.97152  4.41421  4.22264  3.83718  3.32466  3.98025  4.58086  1.17841  3.66364  1.92884  3.27443  4.09334  4.42066  4.02108  3.86910  3.46981  3.27286  1.84999  5.19813  3.92838    359 i - - -
          2.68618  4.42225  2.77519  2.73123  3.46354  2.40513  3.72494  3.29354  2.67741  2.69355  4.24690  2.90347  2.73739  3.18146  2.89801  2.37887  2.77519  2.98518  4.58477  3.61503
          0.03394  3.79585  4.51819  0.61958  0.77255  0.48576  0.95510
    360   2.82391  4.80348  2.85654  2.61232  3.96119  3.31750  3.76918  3.58217  2.43905  3.09197  4.12421  3.07053  3.87128  1.37714  2.72383  2.87594  3.12199  3.31731  5.24801  3.93728    360 q - - -
          2.68618  4.42225  2.77519  2.73123  3.46354  2.40513  3.72494  3.29354  2.67741  2.69355  4.24690  2.90347  2.73739  3.18146  2.89801  2.37887  2.77519  2.98518  4.58477  3.61503
          0.03394  3.79585  4.51819  0.61958  0.77255  0.48576  0.95510
    361   3.14008  4.66011  3.72657  3.44335  2.30224  3.74197  3.58859  3.16031  3.30306  2.63360  3.84391  3.63166  4.21853  3.62755  3.50176  3.28379  3.42693  3.02751  3.94245  1.10351    361 y - - -
          2.68618  4.42225  2.77519  2.73123  3.46354  2.40513  3.72494  3.29354  2.67741  2.69355  4.24690  2.90347  2.73739  3.18146  2.89801  2.37887  2.77519  2.98518  4.58477  3.61503
          0.03394  3.79585  4.51819  0.61958  0.77255  0.48576  0.95510
    362   2.89002  4.97982  2.46164  1.13983  4.31705  3.22719  3.81005  3.75576  2.68114  3.38625  4.36581  2.89548  3.82878  3.02872  3.08035  2.88163  3.19441  3.44836  5.50331  4.22786    362 e - - -
          2.68618  4.42225  2.77519  2.73123  3.46354  2.40513  3.72494  3.29354  2.67741  2.69355  4.24690  2.90347  2.73739  3.18146  2.89801  2.37887  2.77519  2.98518  4.58477  3.61503
          0.03394  3.79585  4.51819  0.61958  0.77255  0.48576  0.95510
    363   2.82391  4.80348  2.85654  2.61232  3.96119  3.31750  3.76918  3.58217  2.43905  3.09197  4.12421  3.07053  3.87128  1.37714  2.72383  2.87594  3.12199  3.31731  5.24801  3.93728    363 q - - -
          2.68618  4.42225  2.77519  2.73123  3.46354  2.40513  3.72494  3.29354  2.67741  2.69355  4.24690  2.90347  2.73739  3.18146  2.89801  2.37887  2.77519  2.98518  4.58477  3.61503
          0.03394  3.79585  4.51819  0.61958  0.77255  0.48576  0.95510
    364   2.91040  5.02118  1.03459  2.29415  4.38876  3.15538  3.86864  3.96018  2.93912  3.58318  4.56156  2.84580  3.80303  3.10913  3.44324  2.88288  3.24807  3.60825  5.57214  4.27689    364 d - - -
          2.68618  4.42225  2.77519  2.73123  3.46354  2.40513  3.72494  3.29354  2.67741  2.69355  4.24690  2.90347  2.73739  3.18146  2.89801  2.37887  2.77519  2.98518  4.58477  3.61503
          0.03394  3.79585  4.51819  0.61958  0.77255  0.48576  0.95510
    365   2.57516  4.35592  3.23299  3.12383  4.26326  0.85784  4.24698  3.84589  3.29441  3.50933  4.48601  3.39780  3.74458  3.62500  3.53709  2.74524  3.05053  3.38922  5.37683  4.36324    365 g - - -
          2.68618  4.42225  2.77519  2.73123  3.46354  2.40513  3.72494  3.29354  2.67741  2.69355  4.24690  2.90347  2.73739  3.18146  2.89801  2.37887  2.77519  2.98518  4.58477  3.61503
          0.03394  3.79585  4.51819  0.61958  0.77255  0.48576  0.95510
    366   2.90473  4.86144  3.07543  2.71386  4.23027  3.40035  3.72182  3.65519  1.14858  3.23810  4.20559  3.14102  3.90771  2.91909  2.42439  2.95288  3.16474  3.36797  5.31804  4.12045    366 k - - -
          2.68618  4.42225  2.77519  2.73123  3.46354  2.40513  3.72494  3.29354  2.67741  2.69355  4.24690  2.90347  2.73739  3.18146  2.89801  2.37887  2.77519  2.98518  4.58477  3.61503
          0.03394  3.79585  4.51819  0.61958  0.77255  0.48576  0.95510
    367   3.14008  4.66011  3.72657  3.44335  2.30224  3.74197  3.58859  3.16031  3.30306  2.63360  3.84391  3.63166  4.21853  3.62755  3.50176  3.28379  3.42693  3.02751  3.94245  1.10351    367 y - - -
          2.68618  4.42225  2.77519  2.73123  3.46354  2.40513  3.72494  3.29354  2.67741  2.69355  4.24690  2.90347  2.73739  3.18146  2.89801  2.37887  2.77519  2.98518  4.58477  3.61503
          0.03394  3.79585  4.51819  0.61958  0.77255  0.48576  0.95510
    368   2.28072  4.19900  3.14304  2.95724  4.00083  2.93045  4.06826  3.51397  3.02571  3.24092  4.17490  3.19308  3.66335  3.38155  3.31277  1.21285  2.75547  3.06599  5.37995  4.08441    368 s - - -
          2.68618  4.42225  2.77519  2.73123  3.46354  2.40513  3.72494  3.29354  2.67741  2.69355  4.24690  2.90347  2.73739  3.18146  2.89801  2.37887  2.77519  2.98518  4.58477  3.61503
          0.03394  3.79585  4.51819  0.61958  0.77255  0.48576  0.95510
    369   2.90473  4.86144  3.07543  2.71386  4.23027  3.40035  3.72182  3.65519  1.14858  3.23810  4.20559  3.14102  3.90771  2.91909  2.42439  2.95288  3.16474  3.36797  5.31804  4.12045    369 k - - -
          2.68618  4.42225  2.77519  2.73123  3.46354  2.40513  3.72494  3.29354  2.67741  2.69355  4.24690  2.90347  2.73739  3.18146  2.89801  2.37887  2.77519  2.98518  4.58477  3.61503
          0.03394  3.79585  4.51819  0.61958  0.77255  0.48576  0.95510
    370   2.97152  4.41421  4.22264  3.83718  3.32466  3.98025  4.58086  1.17841  3.66364  1.92884  3.27443  4.09334  4.42066  4.02108  3.86910  3.46981  3.27286  1.84999  5.19813  3.92838    370 i - - -
          2.68618  4.42225  2.77519  2.73123  3.46354  2.40513  3.72494  3.29354  2.67741  2.69355  4.24690  2.90347  2.73739  3.18146  2.89801  2.37887  2.77519  2.98518  4.58477  3.61503
          0.03394  3.79585  4.51819  0.61958  0.77255  0.48576  0.95510
    371   2.28072  4.19900  3.14304  2.95724  4.00083  2.93045  4.06826  3.51397  3.02571  3.24092  4.17490  3.19308  3.66335  3.38155  3.31277  1.21285  2.75547  3.06599  5.37995  4.08441    371 s - - -
          2.68618  4.42225  2.77519  2.73123  3.46354  2.40513  3.72494  3.29354  2.67741  2.69355  4.24690  2.90347  2.73739  3.18146  2.89801  2.37887  2.77519  2.98518  4.58477  3.61503
          0.03394  3.79585  4.51819  0.61958  0.77255  0.48576  0.95510
    372   2.90473  4.86144  3.07543  2.71386  4.23027  3.40035  3.72182  3.65519  1.14858  3.23810  4.20559  3.14102  3.90771  2.91909  2.42439  2.95288  3.16474  3.36797  5.31804  4.12045    372 k - - -
          2.68618  4.42225  2.77519  2.73123  3.46354  2.40513  3.72494  3.29354  2.67741  2.69355  4.24690  2.90347  2.73739  3.18146  2.89801  2.37887  2.77519  2.98518  4.58477  3.61503
          0.03394  3.79585  4.51819  0.61958  0.77255  0.48576  0.95510
    373   3.21432  4.61528  3.97781  3.66632  2.59633  3.64739  3.81226  3.23635  3.39080  2.64367  3.87354  3.83125  4.15925  3.78261  3.53208  3.41862  3.51129  3.12458  1.05528  2.60277    373 w - - -
          2.68618  4.42225  2.77519  2.73123  3.46354  2.40513  3.72494  3.29354  2.67741  2.69355  4.24690  2.90347  2.73739  3.18146  2.89801  2.37887  2.77519  2.98518  4.58477  3.61503
          0.03394  3.79585  4.51819  0.61958  0.77255  0.48576  0.95510
    374   2.28072  4.19900  3.14304  2.95724  4.00083  2.93045  4.06826  3.51397  3.02571  3.24092  4.17490  3.19308  3.66335  3.38155  3.31277  1.21285  2.75547  3.06599  5.37995  4.08441    374 s - - -
          2.68618  4.42225  2.77519  2.73123  3.46354  2.40513  3.72494  3.29354  2.67741  2.69355  4.24690  2.90347  2.73739  3.18146  2.89801  2.37887  2.77519  2.98518  4.58477  3.61503
          0.03394  3.79585  4.51819  0.61958  0.77255  0.48576  0.95510
    375   2.66303  4.65377  2.67206  2.55081  4.00554  3.13494  3.86464  3.70128  2.76297  3.35754  4.31478  1.30149  3.78399  3.13892  3.11357  2.73422  3.04338  3.33127  5.32061  3.96066    375 n - - -
          2.68618  4.42225  2.77519  2.73123  3.46354  2.40513  3.72494  3.29354  2.67741  2.69355  4.24690  2.90347  2.73739  3.18146  2.89801  2.37887  2.77519  2.98518  4.58477  3.61503
          0.03394  3.79585  4.51819  0.61958  0.77255  0.48576  0.95510
    376   2.65622  4.42412  3.25549  3.08508  4.08325  3.11607  4.16735  3.61068  3.13612  3.24522  4.29321  3.39853  0.98330  3.52735  3.38874  2.82178  3.09223  3.26464  5.28914  4.20354    376 p - - -
          2.68618  4.42225  2.77519  2.73123  3.46354  2.40513  3.72494  3.29354  2.67741  2.69355  4.24690  2.90347  2.73739  3.18146  2.89801  2.37887  2.77519  2.98518  4.58477  3.61503
          0.03394  3.79585  4.51819  0.61958  0.77255  0.48576  0.95510
    377   2.97152  4.41421  4.22264  3.83718  3.32466  3.98025  4.58086  1.17841  3.66364  1.92884  3.27443  4.09334  4.42066  4.02108  3.86910  3.46981  3.27286  1.84999  5.19813  3.92838    377 i - - -
          2.68618  4.42225  2.77519  2.73123  3.46354  2.40513  3.72494  3.29354  2.67741  2.69355  4.24690  2.90347  2.73739  3.18146  2.89801  2.37887  2.77519  2.98518  4.58477  3.61503
          0.03394  3.79585  4.51819  0.61958  0.77255  0.48576  0.95510
    378   2.37506  4.21928  3.36343  3.11426  3.90438  3.06047  4.13698  3.02232  3.05568  2.88842  3.94560  3.33461  3.75891  3.45489  3.31686  2.57569  1.30895  2.72553  5.34910  4.12161    378 t - - -
          2.68618  4.42225  2.77519  2.73123  3.46354  2.40513  3.72494  3.29354  2.67741  2.69355  4.24690  2.90347  2.73739  3.18146  2.89801  2.37887  2.77519  2.98518  4.58477  3.61503
          0.03394  3.79585  4.51819  0.61958  0.77255  0.48576  0.95510
    379   2.74801  4.31390  4.01740  3.68015  3.49623  3.64235  4.49576  2.06134  3.54665  2.19812  3.47515  3.88167  4.20856  3.91289  3.76614  3.14265  3.11235  1.12783  5.26699  3.99291    379 v - - -
          2.68618  4.42225  2.77519  2.73123  3.46354  2.40513  3.72494  3.29354  2.67741  2.69355  4.24690  2.90347  2.73739  3.18146  2.89801  2.37887  2.77519  2.98518  4.58477  3.61503
          0.03394  3.79585  4.51819  0.61958  0.77255  0.48576  0.95510
    380   2.82391  4.80348  2.85654  2.61232  3.96119  3.31750  3.76918  3.58217  2.43905  3.09197  4.12421  3.07053  3.87128  1.37714  2.72383  2.87594  3.12199  3.31731  5.24801  3.93728    380 q - - -
          2.68618  4.42225  2.77519  2.73123  3.46354  2.40513  3.72494  3.29354  2.67741  2.69355  4.24690  2.90347  2.73739  3.18146  2.89801  2.37887  2.77519  2.98518  4.58477  3.61503
          0.03394  3.79585  4.51819  0.61958  0.77255  0.48576  0.95510
    381   2.92233  4.76304  3.40551  2.93532  4.09822  3.42248  3.77472  3.63624  2.21532  3.16631  4.17040  3.29997  3.93052  3.00054  1.10248  3.01132  3.19466  3.36399  5.21352  4.04414    381 r - - -
          2.68618  4.42225  2.77519  2.73123  3.46354  2.40513  3.72494  3.29354  2.67741  2.69355  4.24690  2.90347  2.73739  3.18146  2.89801  2.37887  2.77519  2.98518  4.58477  3.61503
          0.03394  3.79585  4.51819  0.61958  0.77255  0.48576  0.95510
    382   3.07102  4.55716  4.06533  3.70691  3.10991  3.88283  4.38674  2.31233  3.47532  0.97587  3.16059  3.98955  4.33279  3.86210  3.66310  3.44769  3.36958  2.32936  4.95932  3.66429    382 l - - -
          2.68618  4.42225  2.77519  2.73123  3.46354  2.40513  3.72494  3.29354  2.67741  2.69355  4.24690  2.90347  2.73739  3.18146  2.89801  2.37887  2.77519  2.98518  4.58477  3.61503
          0.03394  3.79585  4.51819  0.61958  0.77255  0.48576  0.95510
    383   1.13028  4.15731  3.38741  3.17741  3.97841  2.98341  4.20816  3.09276  3.19172  2.97759  4.01968  3.34558  3.71559  3.54047  3.44632  2.50918  2.78132  2.76062  5.41337  4.20549    383 a - - -
          2.68618  4.42225  2.77519  2.73123  3.46354  2.40513  3.72494  3.29354  2.67741  2.69355  4.24690  2.90347  2.73739  3.18146  2.89801  2.37887  2.77519  2.98518  4.58477  3.61503
          0.03394  3.79585  4.51819  0.61958  0.77255  0.48576  0.95510
    384   2.66303  4.65377  2.67206  2.55081  4.00554  3.13494  3.86464  3.70128  2.76297  3.35754  4.31478  1.30149  3.78399  3.13892  3.11357  2.73422  3.04338  3.33127  5.32061  3.96066    384 n - - -
          2.68618  4.42225  2.77519  2.73123  3.46354  2.40513  3.72494  3.29354  2.67741  2.69355  4.24690  2.90347  2.73739  3.18146  2.89801  2.37887  2.77519  2.98518  4.58477  3.61503
          0.03394  3.79585  4.51819  0.61958  0.77255  0.48576  0.95510
    385   2.65622  4.42412  3.25549  3.08508  4.08325  3.11607  4.16735  3.61068  3.13612  3.24522  4.29321  3.39853  0.98330  3.52735  3.38874  2.82178  3.09223  3.26464  5.28914  4.20354    385 p - - -
          2.68618  4.42225  2.77519  2.73123  3.46354  2.40513  3.72494  3.29354  2.67741  2.69355  4.24690  2.90347  2.73739  3.18146  2.89801  2.37887  2.77519  2.98518  4.58477  3.61503
          0.03394  3.79585  4.51819  0.61958  0.77255  0.48576  0.95510
    386   3.14008  4.66011  3.72657  3.44335  2.30224  3.74197  3.58859  3.16031  3.30306  2.63360  3.84391  3.63166  4.21853  3.62755  3.50176  3.28379  3.42693  3.02751  3.94245  1.10351    386 y - - -
          2.68618  4.42225  2.77519  2.73123  3.46354  2.40513  3.72494  3.29354  2.67741  2.69355  4.24690  2.90347  2.73739  3.18146  2.89801  2.37887  2.77519  2.98518  4.58477  3.61503
          0.03394  3.79585  4.51819  0.61958  0.77255  0.48576  0.95510
    387   2.97152  4.41421  4.22264  3.83718  3.32466  3.98025  4.58086  1.17841  3.66364  1.92884  3.27443  4.09334  4.42066  4.02108  3.86910  3.46981  3.27286  1.84999  5.19813  3.92838    387 i - - -
          2.68618  4.42225  2.77519  2.73123  3.46354  2.40513  3.72494  3.29354  2.67741  2.69355  4.24690  2.90347  2.73739  3.18146  2.89801  2.37887  2.77519  2.98518  4.58477  3.61503
          0.03394  3.79585  4.51819  0.61958  0.77255  0.48576  0.95510
    388   2.37506  4.21928  3.36343  3.11426  3.90438  3.06047  4.13698  3.02232  3.05568  2.88842  3.94560  3.33461  3.75891  3.45489  3.31686  2.57569  1.30895  2.72553  5.34910  4.12161    388 t - - -
          2.68618  4.42225  2.77519  2.73123  3.46354  2.40513  3.72494  3.29354  2.67741  2.69355  4.24690  2.90347  2.73739  3.18146  2.89801  2.37887  2.77519  2.98518  4.58477  3.61503
          0.03394  3.79585  4.51819  0.61958  0.77255  0.48576  0.95510
    389   2.97152  4.41421  4.22264  3.83718  3.32466  3.98025  4.58086  1.17841  3.66364  1.92884  3.27443  4.09334  4.42066  4.02108  3.86910  3.46981  3.27286  1.84999  5.19813  3.92838    389 i - - -
          2.68618  4.42225  2.77519  2.73123  3.46354  2.40513  3.72494  3.29354  2.67741  2.69355  4.24690  2.90347  2.73739  3.18146  2.89801  2.37887  2.77519  2.98518  4.58477  3.61503
          0.03394  3.79585  4.51819  0.61958  0.77255  0.48576  0.95510
    390   2.91040  5.02118  1.03459  2.29415  4.38876  3.15538  3.86864  3.96018  2.93912  3.58318  4.56156  2.84580  3.80303  3.10913  3.44324  2.88288  3.24807  3.60825  5.57214  4.27689    390 d - - -
          2.68618  4.42225  2.77519  2.73123  3.46354  2.40513  3.72494  3.29354  2.67741  2.69355  4.24690  2.90347  2.73739  3.18146  2.89801  2.37887  2.77519  2.98518  4.58477  3.61503
          0.03394  3.79585  4.51819  0.61958  0.77255  0.48576  0.95510
    391   2.90473  4.86144  3.07543  2.71386  4.23027  3.40035  3.72182  3.65519  1.14858  3.23810  4.20559  3.14102  3.90771  2.91909  2.42439  2.95288  3.16474  3.36797  5.31804  4.12045    391 k - - -
          2.68618  4.42225  2.77519  2.73123  3.46354  2.40513  3.72494  3.29354  2.67741  2.69355  4.24690  2.90347  2.73739  3.18146  2.89801  2.37887  2.77519  2.98518  4.58477  3.61503
          0.03394  3.79585  4.51819  0.61958  0.77255  0.48576  0.95510
    392   2.91040  5.02118  1.03459  2.29415  4.38876  3.15538  3.86864  3.96018  2.93912  3.58318  4.56156  2.84580  3.80303  3.10913  3.44324  2.88288  3.24807  3.60825  5.57214  4.27689    392 d - - -
          2.68618  4.42225  2.77519  2.73123  3.46354  2.40513  3.72494  3.29354  2.67741  2.69355  4.24690  2.90347  2.73739  3.18146  2.89801  2.37887  2.77519  2.98518  4.58477  3.61503
          0.03394  3.79585  4.51819  0.61958  0.77255  0.48576  0.95510
    393   2.92233  4.76304  3.40551  2.93532  4.09822  3.42248  3.77472  3.63624  2.21532  3.16631  4.17040  3.29997  3.93052  3.00054  1.10248  3.01132  3.19466  3.36399  5.21352  4.04414    393 r - - -
          2.68618  4.42225  2.77519  2.73123  3.46354  2.40513  3.72494  3.29354  2.67741  2.69355  4.24690  2.90347  2.73739  3.18146  2.89801  2.37887  2.77519  2.98518  4.58477  3.61503
          0.03394  3.79585  4.51819  0.61958  0.77255  0.48576  0.95510
    394   2.92233  4.76304  3.40551  2.93532  4.09822  3.42248  3.77472  3.63624  2.21532  3.16631  4.17040  3.29997  3.93052  3.00054  1.10248  3.01132  3.19466  3.36399  5.21352  4.04414    394 r - - -
          2.68618  4.42225  2.77519  2.73123  3.46354  2.40513  3.72494  3.29354  2.67741  2.69355  4.24690  2.90347  2.73739  3.18146  2.89801  2.37887  2.77519  2.98518  4.58477  3.61503
          0.03394  3.79585  4.51819  0.61958  0.77255  0.48576  0.95510
    395   2.66303  4.65377  2.67206  2.55081  4.00554  3.13494  3.86464  3.70128  2.76297  3.35754  4.31478  1.30149  3.78399  3.13892  3.11357  2.73422  3.04338  3.33127  5.32061  3.96066    395 n - - -
          2.68618  4.42225  2.77519  2.73123  3.46354  2.40513  3.72494  3.29354  2.67741  2.69355  4.24690  2.90347  2.73739  3.18146  2.89801  2.37887  2.77519  2.98518  4.58477  3.61503
          0.03394  3.79585  4.51819  0.61958  0.77255  0.48576  0.95510
    396   2.92233  4.76304  3.40551  2.93532  4.09822  3.42248  3.77472  3.63624  2.21532  3.16631  4.17040  3.29997  3.93052  3.00054  1.10248  3.01132  3.19466  3.36399  5.21352  4.04414    396 r - - -
          2.68618  4.42225  2.77519  2.73123  3.46354  2.40513  3.72494  3.29354  2.67741  2.69355  4.24690  2.90347  2.73739  3.18146  2.89801  2.37887  2.77519  2.98518  4.58477  3.61503
          0.03394  3.79585  4.51819  0.61958  0.77255  0.48576  0.95510
    397   3.07102  4.55716  4.06533  3.70691  3.10991  3.88283  4.38674  2.31233  3.47532  0.97587  3.16059  3.98955  4.33279  3.86210  3.66310  3.44769  3.36958  2.32936  4.95932  3.66429    397 l - - -
          2.68618  4.42225  2.77519  2.73123  3.46354  2.40513  3.72494  3.29354  2.67741  2.69355  4.24690  2.90347  2.73739  3.18146  2.89801  2.37887  2.77519  2.98518  4.58477  3.61503
          0.03394  3.79585  4.51819  0.61958  0.77255  0.48576  0.95510
    398   2.74801  4.31390  4.01740  3.68015  3.49623  3.64235  4.49576  2.06134  3.54665  2.19812  3.47515  3.88167  4.20856  3.91289  3.76614  3.14265  3.11235  1.12783  5.26699  3.99291    398 v - - -
          2.68618  4.42225  2.77519  2.73123  3.46354  2.40513  3.72494  3.29354  2.67741  2.69355  4.24690  2.90347  2.73739  3.18146  2.89801  2.37887  2.77519  2.98518  4.58477  3.61503
          0.03394  3.79585  4.51819  0.61958  0.77255  0.48576  0.95510
    399   3.16360  4.58872  4.13284  3.83446  1.14617  3.86796  3.84818  2.69866  3.74379  2.08748  3.44153  3.93390  4.32968  3.93351  3.88243  3.43640  3.46543  2.68337  4.12325  2.50121    399 f - - -
          2.68618  4.42225  2.77519  2.73123  3.46354  2.40513  3.72494  3.29354  2.67741  2.69355  4.24690  2.90347  2.73739  3.18146  2.89801  2.37887  2.77519  2.98518  4.58477  3.61503
          0.03394  3.79585  4.51819  0.61958  0.77255  0.48576  0.95510
    400   2.92233  4.76304  3.40551  2.93532  4.09822  3.42248  3.77472  3.63624  2.21532  3.16631  4.17040  3.29997  3.93052  3.00054  1.10248  3.01132  3.19466  3.36399  5.21352  4.04414    400 r - - -
          2.68618  4.42225  2.77519  2.73123  3.46354  2.40513  3.72494  3.29354  2.67741  2.69355  4.24690  2.90347  2.73739  3.18146  2.89801  2.37887  2.77519  2.98518  4.58477  3.61503
          0.03394  3.79585  4.51819  0.61958  0.77255  0.48576  0.95510
    401   2.82391  4.80348  2.85654  2.61232  3.96119  3.31750  3.76918  3.58217  2.43905  3.09197  4.12421  3.07053  3.87128  1.37714  2.72383  2.87594  3.12199  3.31731  5.24801  3.93728    401 q - - -
          2.68618  4.42225  2.77519  2.73123  3.46354  2.40513  3.72494  3.29354  2.67741  2.69355  4.24690  2.90347  2.73739  3.18146  2.89801  2.37887  2.77519  2.98518  4.58477  3.61503
          0.03394  3.79585  4.51819  0.61958  0.77255  0.48576  0.95510
    402   3.16360  4.58872  4.13284  3.83446  1.14617  3.86796  3.84818  2.69866  3.74379  2.08748  3.44153  3.93390  4.32968  3.93351  3.88243  3.43640  3.46543  2.68337  4.12325  2.50121    402 f - - -
          2.68618  4.42225  2.77519  2.73123  3.46354  2.40513  3.72494  3.29354  2.67741  2.69355  4.24690  2.90347  2.73739  3.18146  2.89801  2.37887  2.77519  2.98518  4.58477  3.61503
          0.03394  3.79585  4.51819  0.61958  0.77255  0.48576  0.95510
    403   2.57516  4.35592  3.23299  3.12383  4.26326  0.85784  4.24698  3.84589  3.29441  3.50933  4.48601  3.39780  3.74458  3.62500  3.53709  2.74524  3.05053  3.38922  5.37683  4.36324    403 g - - -
          2.68618  4.42225  2.77519  2.73123  3.46354  2.40513  3.72494  3.29354  2.67741  2.69355  4.24690  2.90347  2.73739  3.18146  2.89801  2.37887  2.77519  2.98518  4.58477  3.61503
          0.03394  3.79585  4.51819  0.61958  0.77255  0.48576  0.95510
    404   2.66303  4.65377  2.67206  2.55081  4.00554  3.13494  3.86464  3.70128  2.76297  3.35754  4.31478  1.30149  3.78399  3.13892  3.11357  2.73422  3.04338  3.33127  5.32061  3.96066    404 n - - -
          2.68618  4.42225  2.77519  2.73123  3.46354  2.40513  3.72494  3.29354  2.67741  2.69355  4.24690  2.90347  2.73739  3.18146  2.89801  2.37887  2.77519  2.98518  4.58477  3.61503
          0.03394  3.79585  4.51819  0.61958  0.77255  0.48576  0.95510
    405   2.89002  4.97982  2.46164  1.13983  4.31705  3.22719  3.81005  3.75576  2.68114  3.38625  4.36581  2.89548  3.82878  3.02872  3.08035  2.88163  3.19441  3.44836  5.50331  4.22786    405 e - - -
          2.68618  4.42225  2.77519  2.73123  3.46354  2.40513  3.72494  3.29354  2.67741  2.69355  4.24690  2.90347  2.73739  3.18146  2.89801  2.37887  2.77519  2.98518  4.58477  3.61503
          0.03394  3.79585  4.51819  0.61958  0.77255  0.48576  0.95510
    406   2.90473  4.86144  3.07543  2.71386  4.23027  3.40035  3.72182  3.65519  1.14858  3.23810  4.20559  3.14102  3.90771  2.91909  2.42439  2.95288  3.16474  3.36797  5.31804  4.12045    406 k - - -
          2.68618  4.42225  2.77519  2.73123  3.46354  2.40513  3.72494  3.29354  2.67741  2.69355  4.24690  2.90347  2.73739  3.18146  2.89801  2.37887  2.77519  2.98518  4.58477  3.61503
          0.03394  3.79585  4.51819  0.61958  0.77255  0.48576  0.95510
    407   2.65622  4.42412  3.25549  3.08508  4.08325  3.11607  4.16735  3.61068  3.13612  3.24522  4.29321  3.39853  0.98330  3.52735  3.38874  2.82178  3.09223  3.26464  5.28914  4.20354    407 p - - -
          2.68618  4.42225  2.77519  2.73123  3.46354  2.40513  3.72494  3.29354  2.67741  2.69355  4.24690  2.90347  2.73739  3.18146  2.89801  2.37887  2.77519  2.98518  4.58477  3.61503
          0.03394  3.79585  4.51819  0.61958  0.77255  0.48576  0.95510
    408   2.89002  4.97982  2.46164  1.13983  4.31705  3.22719  3.81005  3.75576  2.68114  3.38625  4.36581  2.89548  3.82878  3.02872  3.08035  2.88163  3.19441  3.44836  5.50331  4.22786    408 e - - -
          2.68618  4.42225  2.77519  2.73123  3.46354  2.40513  3.72494  3.29354  2.67741  2.69355  4.24690  2.90347  2.73739  3.18146  2.89801  2.37887  2.77519  2.98518  4.58477  3.61503
          0.03394  3.79585  4.51819  0.61958  0.77255  0.48576  0.95510
    409   3.07102  4.55716  4.06533  3.70691  3.10991  3.88283  4.38674  2.31233  3.47532  0.97587  3.16059  3.98955  4.33279  3.86210  3.66310  3.44769  3.36958  2.32936  4.95932  3.66429    409 l - - -
          2.68618  4.42225  2.77519  2.73123  3.46354  2.40513  3.72494  3.29354  2.67741  2.69355  4.24690  2.90347  2.73739  3.18146  2.89801  2.37887  2.77519  2.98518  4.58477  3.61503
          0.03394  3.79585  4.51819  0.61958  0.77255  0.48576  0.95510
    410   2.97152  4.41421  4.22264  3.83718  3.32466  3.98025  4.58086  1.17841  3.66364  1.92884  3.27443  4.09334  4.42066  4.02108  3.86910  3.46981  3.27286  1.84999  5.19813  3.92838    410 i - - -
          2.68618  4.42225  2.77519  2.73123  3.46354  2.40513  3.72494  3.29354  2.67741  2.69355  4.24690  2.90347  2.73739  3.18146  2.89801  2.37887  2.77519  2.98518  4.58477  3.61503
          0.03394  3.79585  4.51819  0.61958  0.77255  0.48576  0.95510
    411   2.28072  4.19900  3.14304  2.95724  4.00083  2.93045  4.06826  3.51397  3.02571  3.24092  4.17490  3.19308  3.66335  3.38155  3.31277  1.21285  2.75547  3.06599  5.37995  4.08441    411 s - - -
          2.68618  4.42225  2.77519  2.73123  3.46354  2.40513  3.72494  3.29354  2.67741  2.69355  4.24690  2.90347  2.73739  3.18146  2.89801  2.37887  2.77519  2.98518  4.58477  3.61503
          0.03394  3.79585  4.51819  0.61958  0.77255  0.48576  0.95510
    412   2.97152  4.41421  4.22264  3.83718  3.32466  3.98025  4.58086  1.17841  3.66364  1.92884  3.27443  4.09334  4.42066  4.02108  3.86910  3.46981  3.27286  1.84999  5.19813  3.92838    412 i - - -
          2.68618  4.42225  2.77519  2.73123  3.46354  2.40513  3.72494  3.29354  2.67741  2.69355  4.24690  2.90347  2.73739  3.18146  2.89801  2.37887  2.77519  2.98518  4.58477  3.61503
          0.03394  3.79585  4.51819  0.61958  0.77255  0.48576  0.95510
    413   3.07102  4.55716  4.06533  3.70691  3.10991  3.88283  4.38674  2.31233  3.47532  0.97587  3.16059  3.98955  4.33279  3.86210  3.66310  3.44769  3.36958  2.32936  4.95932  3.66429    413 l - - -
          2.68618  4.42225  2.77519  2.73123  3.46354  2.40513  3.72494  3.29354  2.67741  2.69355  4.24690  2.90347  2.73739  3.18146  2.89801  2.37887  2.77519  2.98518  4.58477  3.61503
          0.03394  3.79585  4.51819  0.61958  0.77255  0.48576  0.95510
    414   2.91040  5.02118  1.03459  2.29415  4.38876  3.15538  3.86864  3.96018  2.93912  3.58318  4.56156  2.84580  3.80303  3.10913  3.44324  2.88288  3.24807  3.60825  5.57214  4.27689    414 d - - -
          2.68618  4.42225  2.77519  2.73123  3.46354  2.40513  3.72494  3.29354  2.67741  2.69355  4.24690  2.90347  2.73739  3.18146  2.89801  2.37887  2.77519  2.98518  4.58477  3.61503
          0.03394  3.79585  4.51819  0.61958  0.77255  0.48576  0.95510
    415   2.28072  4.19900  3.14304  2.95724  4.00083  2.93045  4.06826  3.51397  3.02571  3.24092  4.17490  3.19308  3.66335  3.38155  3.31277  1.21285  2.75547  3.06599  5.37995  4.08441    415 s - - -
          2.68618  4.42225  2.77519  2.73123  3.46354  2.40513  3.72494  3.29354  2.67741  2.69355  4.24690  2.90347  2.73739  3.18146  2.89801  2.37887  2.77519  2.98518  4.58477  3.61503
          0.03394  3.79585  4.51819  0.61958  0.77255  0.48576  0.95510
    416   2.28072  4.19900  3.14304  2.95724  4.00083  2.93045  4.06826  3.51397  3.02571  3.24092  4.17490  3.19308  3.66335  3.38155  3.31277  1.21285  2.75547  3.06599  5.37995  4.08441    416 s - - -
          2.68618  4.42225  2.77519  2.73123  3.46354  2.40513  3.72494  3.29354  2.67741  2.69355  4.24690  2.90347  2.73739  3.18146  2.89801  2.37887  2.77519  2.98518  4.58477  3.61503
          0.03394  3.79585  4.51819  0.61958  0.77255  0.48576  0.95510
    417   2.82391  4.80348  2.85654  2.61232  3.96119  3.31750  3.76918  3.58217  2.43905  3.09197  4.12421  3.07053  3.87128  1.37714  2.72383  2.87594  3.12199  3.31731  5.24801  3.93728    417 q - - -
          2.68618  4.42225  2.77519  2.73123  3.46354  2.40513  3.72494  3.29354  2.67741  2.69355  4.24690  2.90347  2.73739  3.18146  2.89801  2.37887  2.77519  2.98518  4.58477  3.61503
          0.03394  3.79585  4.51819  0.61958  0.77255  0.48576  0.95510
    418   2.66303  4.65377  2.67206  2.55081  4.00554  3.13494  3.86464  3.70128  2.76297  3.35754  4.31478  1.30149  3.78399  3.13892  3.11357  2.73422  3.04338  3.33127  5.32061  3.96066    418 n - - -
          2.68618  4.42225  2.77519  2.73123  3.46354  2.40513  3.72494  3.29354  2.67741  2.69355  4.24690  2.90347  2.73739  3.18146  2.89801  2.37887  2.77519  2.98518  4.58477  3.61503
          0.03394  3.79585  4.51819  0.61958  0.77255  0.48576  0.95510
    419   2.89002  4.97982  2.46164  1.13983  4.31705  3.22719  3.81005  3.75576  2.68114  3.38625  4.36581  2.89548  3.82878  3.02872  3.08035  2.88163  3.19441  3.44836  5.50331  4.22786    419 e - - -
          2.68618  4.42225  2.77519  2.73123  3.46354  2.40513  3.72494  3.29354  2.67741  2.69355  4.24690  2.90347  2.73739  3.18146  2.89801  2.37887  2.77519  2.98518  4.58477  3.61503
          0.03394  3.79585  4.51819  0.61958  0.77255  0.48576  0.95510
    420   3.16360  4.58872  4.13284  3.83446  1.14617  3.86796  3.84818  2.69866  3.74379  2.08748  3.44153  3.93390  4.32968  3.93351  3.88243  3.43640  3.46543  2.68337  4.12325  2.50121    420 f - - -
          2.68618  4.42225  2.77519  2.73123  3.46354  2.40513  3.72494  3.29354  2.67741  2.69355  4.24690  2.90347  2.73739  3.18146  2.89801  2.37887  2.77519  2.98518  4.58477  3.61503
          0.03394  3.79585  4.51819  0.61958  0.77255  0.48576  0.95510
    421   2.92233  4.76304  3.40551  2.93532  4.09822  3.42248  3.77472  3.63624  2.21532  3.16631  4.17040  3.29997  3.93052  3.00054  1.10248  3.01132  3.19466  3.36399  5.21352  4.04414    421 r - - -
          2.68618  4.42225  2.77519  2.73123  3.46354  2.40513  3.72494  3.29354  2.67741  2.69355  4.24690  2.90347  2.73739  3.18146  2.89801  2.37887  2.77519  2.98518  4.58477  3.61503
          0.03394  3.79585  4.51819  0.61958  0.77255  0.48576  0.95510
    422   2.91040  5.02118  1.03459  2.29415  4.38876  3.15538  3.86864  3.96018  2.93912  3.58318  4.56156  2.84580  3.80303  3.10913  3.44324  2.88288  3.24807  3.60825  5.57214  4.27689    422 d - - -
          2.68618  4.42225  2.77519  2.73123  3.46354  2.40513  3.72494  3.29354  2.67741  2.69355  4.24690  2.90347  2.73739  3.18146  2.89801  2.37887  2.77519  2.98518  4.58477  3.61503
          0.03394  3.79585  4.51819  0.61958  0.77255  0.48576  0.95510
    423   2.97152  4.41421  4.22264  3.83718  3.32466  3.98025  4.58086  1.17841  3.66364  1.92884  3.27443  4.09334  4.42066  4.02108  3.86910  3.46981  3.27286  1.84999  5.19813  3.92838    423 i - - -
          2.68618  4.42225  2.77519  2.73123  3.46354  2.40513  3.72494  3.29354  2.67741  2.69355  4.24690  2.90347  2.73739  3.18146  2.89801  2.37887  2.77519  2.98518  4.58477  3.61503
          0.03394  3.79585  4.51819  0.61958  0.77255  0.48576  0.95510
    424   2.91708  4.74495  3.05658  2.81070  3.23529  3.38640  1.31508  3.60785  2.65608  3.11075  4.14924  3.22238  3.93573  3.17650  2.92545  2.98902  3.21864  3.34463  4.70109  3.18872    424 h - - -
          2.68618  4.42225  2.77519  2.73123  3.46354  2.40513  3.72494  3.29354  2.67741  2.69355  4.24690  2.90347  2.73739  3.18146  2.89801  2.37887  2.77519  2.98518  4.58477  3.61503
          0.03394  3.79585  4.51819  0.61958  0.77255  0.48576  0.95510
    425   2.92233  4.76304  3.40551  2.93532  4.09822  3.42248  3.77472  3.63624  2.21532  3.16631  4.17040  3.29997  3.93052  3.00054  1.10248  3.01132  3.19466  3.36399  5.21352  4.04414    425 r - - -
          2.68618  4.42225  2.77519  2.73123  3.46354  2.40513  3.72494  3.29354  2.67741  2.69355  4.24690  2.90347  2.73739  3.18146  2.89801  2.37887  2.77519  2.98518  4.58477  3.61503
          0.03394  3.79585  4.51819  0.61958  0.77255  0.48576  0.95510
    426   2.91040  5.02118  1.03459  2.29415  4.38876  3.15538  3.86864  3.96018  2.93912  3.58318  4.56156  2.84580  3.80303  3.10913  3.44324  2.88288  3.24807  3.60825  5.57214  4.27689    426 d - - -
          2.68618  4.42225  2.77519  2.73123  3.46354  2.40513  3.72494  3.29354  2.67741  2.69355  4.24690  2.90347  2.73739  3.18146  2.89801  2.37887  2.77519  2.98518  4.58477  3.61503
          0.03394  3.79585  4.51819  0.61958  0.77255  0.48576  0.95510
    427   3.07102  4.55716  4.06533  3.70691  3.10991  3.88283  4.38674  2.31233  3.47532  0.97587  3.16059  3.98955  4.33279  3.86210  3.66310  3.44769  3.36958  2.32936  4.95932  3.66429    427 l - - -
          2.68618  4.42225  2.77519  2.73123  3.46354  2.40513  3.72494  3.29354  2.67741  2.69355  4.24690  2.90347  2.73739  3.18146  2.89801  2.37887  2.77519  2.98518  4.58477  3.61503
          0.03394  3.79585  4.51819  0.61958  0.77255  0.48576  0.95510
    428   3.14008  4.66011  3.72657  3.44335  2.30224  3.74197  3.58859  3.16031  3.30306  2.63360  3.84391  3.63166  4.21853  3.62755  3.50176  3.28379  3.42693  3.02751  3.94245  1.10351    428 y - - -
          2.68618  4.42225  2.77519  2.73123  3.46354  2.40513  3.72494  3.29354  2.67741  2.69355  4.24690  2.90347  2.73739  3.18146  2.89801  2.37887  2.77519  2.98518  4.58477  3.61503
          0.03394  3.79585  4.51819  0.61958  0.77255  0.48576  0.95510
    429   2.66303  4.65377  2.67206  2.55081  4.00554  3.13494  3.86464  3.70128  2.76297  3.35754  4.31478  1.30149  3.78399  3.13892  3.11357  2.73422  3.04338  3.33127  5.32061  3.96066    429 n - - -
          2.68618  4.42225  2.77519  2.73123  3.46354  2.40513  3.72494  3.29354  2.67741  2.69355  4.24690  2.90347  2.73739  3.18146  2.89801  2.37887  2.77519  2.98518  4.58477  3.61503
          0.03394  3.79585  4.51819  0.61958  0.77255  0.48576  0.95510
    430   1.13028  4.15731  3.38741  3.17741  3.97841  2.98341  4.20816  3.09276  3.19172  2.97759  4.01968  3.34558  3.71559  3.54047  3.44632  2.50918  2.78132  2.76062  5.41337  4.20549    430 a - - -
          2.68618  4.42225  2.77519  2.73123  3.46354  2.40513  3.72494  3.29354  2.67741  2.69355  4.24690  2.90347  2.73739  3.18146  2.89801  2.37887  2.77519  2.98518  4.58477  3.61503
          0.03394  3.79585  4.51819  0.61958  0.77255  0.48576  0.95510
    431   1.13028  4.15731  3.38741  3.17741  3.97841  2.98341  4.20816  3.09276  3.19172  2.97759  4.01968  3.34558  3.71559  3.54047  3.44632  2.50918  2.78132  2.76062  5.41337  4.20549    431 a - - -
          2.68618  4.42225  2.77519  2.73123  3.46354  2.40513  3.72494  3.29354  2.67741  2.69355  4.24690  2.90347  2.73739  3.18146  2.89801  2.37887  2.77519  2.98518  4.58477  3.61503
          0.03394  3.79585  4.51819  0.61958  0.77255  0.48576  0.95510
    432   2.82391  4.80348  2.85654  2.61232  3.96119  3.31750  3.76918  3.58217  2.43905  3.09197  4.12421  3.07053  3.87128  1.37714  2.72383  2.87594  3.12199  3.31731  5.24801  3.93728    432 q - - -
          2.68618  4.42225  2.77519  2.73123  3.46354  2.40513  3.72494  3.29354  2.67741  2.69355  4.24690  2.90347  2.73739  3.18146  2.89801  2.37887  2.77519  2.98518  4.58477  3.61503
          0.03394  3.79585  4.51819  0.61958  0.77255  0.48576  0.95510
    433   2.91144  4.47319  3.96799  3.55732  3.17835  3.77684  4.31030  2.34647  3.32892  1.78624  1.53332  3.84376  4.23852  3.71682  3.54291  3.25177  3.21604  2.34324  5.00794  3.76195    433 m - - -
          2.68618  4.42225  2.77519  2.73123  3.46354  2.40513  3.72494  3.29354  2.67741  2.69355  4.24690  2.90347  2.73739  3.18146  2.89801  2.37887  2.77519  2.98518  4.58477  3.61503
          0.03394  3.79585  4.51819  0.61958  0.77255  0.48576  0.95510
    434   2.65622  4.42412  3.25549  3.08508  4.08325  3.11607  4.16735  3.61068  3.13612  3.24522  4.29321  3.39853  0.98330  3.52735  3.38874  2.82178  3.09223  3.26464  5.28914  4.20354    434 p - - -
          2.68618  4.42225  2.77519  2.73123  3.46354  2.40513  3.72494  3.29354  2.67741  2.69355  4.24690  2.90347  2.73739  3.18146  2.89801  2.37887  2.77519  2.98518  4.58477  3.61503
          0.03394  3.79585  4.51819  0.61958  0.77255  0.48576  0.95510
    435   3.14008  4.66011  3.72657  3.44335  2.30224  3.74197  3.58859  3.16031  3.30306  2.63360  3.84391  3.63166  4.21853  3.62755  3.50176  3.28379  3.42693  3.02751  3.94245  1.10351    435 y - - -
          2.68618  4.42225  2.77519  2.73123  3.46354  2.40513  3.72494  3.29354  2.67741  2.69355  4.24690  2.90347  2.73739  3.18146  2.89801  2.37887  2.77519  2.98518  4.58477  3.61503
          0.03394  3.79585  4.51819  0.61958  0.77255  0.48576  0.95510
    436   2.90473  4.86144  3.07543  2.71386  4.23027  3.40035  3.72182  3.65519  1.14858  3.23810  4.20559  3.14102  3.90771  2.91909  2.42439  2.95288  3.16474  3.36797  5.31804  4.12045    436 k - - -
          2.68618  4.42225  2.77519  2.73123  3.46354  2.40513  3.72494  3.29354  2.67741  2.69355  4.24690  2.90347  2.73739  3.18146  2.89801  2.37887  2.77519  2.98518  4.58477  3.61503
          0.03394  3.79585  4.51819  0.61958  0.77255  0.48576  0.95510
    437   2.89002  4.97982  2.46164  1.13983  4.31705  3.22719  3.81005  3.75576  2.68114  3.38625  4.36581  2.89548  3.82878  3.02872  3.08035  2.88163  3.19441  3.44836  5.50331  4.22786    437 e - - -
          2.68618  4.42225  2.77519  2.73123  3.46354  2.40513  3.72494  3.29354  2.67741  2.69355  4.24690  2.90347  2.73739  3.18146  2.89801  2.37887  2.77519  2.98518  4.58477  3.61503
          0.03394  3.79585  4.51819  0.61958  0.77255  0.48576  0.95510
    438   2.37506  4.21928  3.36343  3.11426  3.90438  3.06047  4.13698  3.02232  3.05568  2.88842  3.94560  3.33461  3.75891  3.45489  3.31686  2.57569  1.30895  2.72553  5.34910  4.12161    438 t - - -
          2.68618  4.42225  2.77519  2.73123  3.46354  2.40513  3.72494  3.29354  2.67741  2.69355  4.24690  2.90347  2.73739  3.18146  2.89801  2.37887  2.77519  2.98518  4.58477  3.61503
          0.03394  3.79585  4.51819  0.61958  0.77255  0.48576  0.95510
    439   1.13028  4.15731  3.38741  3.17741  3.97841  2.98341  4.20816  3.09276  3.19172  2.97759  4.01968  3.34558  3.71559  3.54047  3.44632  2.50918  2.78132  2.76062  5.41337  4.20549    439 a - - -
          2.68618  4.42225  2.77519  2.73123  3.46354  2.40513  3.72494  3.29354  2.67741  2.69355  4.24690  2.90347  2.73739  3.18146  2.89801  2.37887  2.77519  2.98518  4.58477  3.61503
          0.03394  3.79585  4.51819  0.61958  0.77255  0.48576  0.95510
    440   3.07102  4.55716  4.06533  3.70691  3.10991  3.88283  4.38674  2.31233  3.47532  0.97587  3.16059  3.98955  4.33279  3.86210  3.66310  3.44769  3.36958  2.32936  4.95932  3.66429    440 l - - -
          2.68618  4.42225  2.77519  2.73123  3.46354  2.40513  3.72494  3.29354  2.67741  2.69355  4.24690  2.90347  2.73739  3.18146  2.89801  2.37887  2.77519  2.98518  4.58477  3.61503
          0.03394  3.79585  4.51819  0.61958  0.77255  0.48576  0.95510
    441   2.57516  4.35592  3.23299  3.12383  4.26326  0.85784  4.24698  3.84589  3.29441  3.50933  4.48601  3.39780  3.74458  3.62500  3.53709  2.74524  3.05053  3.38922  5.37683  4.36324    441 g - - -
          2.68618  4.42225  2.77519  2.73123  3.46354  2.40513  3.72494  3.29354  2.67741  2.69355  4.24690  2.90347  2.73739  3.18146  2.89801  2.37887  2.77519  2.98518  4.58477  3.61503
          0.03394  3.79585  4.51819  0.61958  0.77255  0.48576  0.95510
    442   2.97152  4.41421  4.22264  3.83718  3.32466  3.98025  4.58086  1.17841  3.66364  1.92884  3.27443  4.09334  4.42066  4.02108  3.86910  3.46981  3.27286  1.84999  5.19813  3.92838    442 i - - -
          2.68618  4.42225  2.77519  2.73123  3.46354  2.40513  3.72494  3.29354  2.67741  2.69355  4.24690  2.90347  2.73739  3.18146  2.89801  2.37887  2.77519  2.98518  4.58477  3.61503
          0.03394  3.79585  4.51819  0.61958  0.77255  0.48576  0.95510
    443   2.50529  1.11030  4.00376  3.72743  3.73826  3.14268  4.39159  2.87105  3.55442  2.78917  3.90878  3.73489  3.84355  3.90392  3.69174  2.77646  2.96590  2.62041  5.16861  4.02596    443 c - - -
          2.68618  4.42225  2.77519  2.73123  3.46354  2.40513  3.72494  3.29354  2.67741  2.69355  4.24690  2.90347  2.73739  3.18146  2.89801  2.37887  2.77519  2.98518  4.58477  3.61503
          0.03394  3.79585  4.51819  0.61958  0.77255  0.48576  0.95510
    444   2.92233  4.76304  3.40551  2.93532  4.09822  3.42248  3.77472  3.63624  2.21532  3.16631  4.17040  3.29997  3.93052  3.00054  1.10248  3.01132  3.19466  3.36399  5.21352  4.04414    444 r - - -
          2.68618  4.42225  2.77519  2.73123  3.46354  2.40513  3.72494  3.29354  2.67741  2.69355  4.24690  2.90347  2.73739  3.18146  2.89801  2.37887  2.77519  2.98518  4.58477  3.61503
          0.03394  3.79585  4.51819  0.61958  0.77255  0.48576  0.95510
    445   2.90473  4.86144  3.07543  2.71386  4.23027  3.40035  3.72182  3.65519  1.14858  3.23810  4.20559  3.14102  3.90771  2.91909  2.42439  2.95288  3.16474  3.36797  5.31804  4.12045    445 k - - -
          2.68618  4.42225  2.77519  2.73123  3.46354  2.40513  3.72494  3.29354  2.67741  2.69355  4.24690  2.90347  2.73739  3.18146  2.89801  2.37887  2.77519  2.98518  4.58477  3.61503
          0.03394  3.79585  4.51819  0.61958  0.77255  0.48576  0.95510
    446   3.07102  4.55716  4.06533  3.70691  3.10991  3.88283  4.38674  2.31233  3.47532  0.97587  3.16059  3.98955  4.33279  3.86210  3.66310  3.44769  3.36958  2.32936  4.95932  3.66429    446 l - - -
          2.68618  4.42225  2.77519  2.73123  3.46354  2.40513  3.72494  3.29354  2.67741  2.69355  4.24690  2.90347  2.73739  3.18146  2.89801  2.37887  2.77519  2.98518  4.58477  3.61503
          0.03394  3.79585  4.51819  0.61958  0.77255  0.48576  0.95510
    447   2.97152  4.41421  4.22264  3.83718  3.32466  3.98025  4.58086  1.17841  3.66364  1.92884  3.27443  4.09334  4.42066  4.02108  3.86910  3.46981  3.27286  1.84999  5.19813  3.92838    447 i - - -
          2.68618  4.42225  2.77519  2.73123  3.46354  2.40513  3.72494  3.29354  2.67741  2.69355  4.24690  2.90347  2.73739  3.18146  2.89801  2.37887  2.77519  2.98518  4.58477  3.61503
          0.03394  3.79585  4.51819  0.61958  0.77255  0.48576  0.95510
    448   2.91040  5.02118  1.03459  2.29415  4.38876  3.15538  3.86864  3.96018  2.93912  3.58318  4.56156  2.84580  3.80303  3.10913  3.44324  2.88288  3.24807  3.60825  5.57214  4.27689    448 d - - -
          2.68618  4.42225  2.77519  2.73123  3.46354  2.40513  3.72494  3.29354  2.67741  2.69355  4.24690  2.90347  2.73739  3.18146  2.89801  2.37887  2.77519  2.98518  4.58477  3.61503
          0.03394  3.79585  4.51819  0.61958  0.77255  0.48576  0.95510
    449   2.28072  4.19900  3.14304  2.95724  4.00083  2.93045  4.06826  3.51397  3.02571  3.24092  4.17490  3.19308  3.66335  3.38155  3.31277  1.21285  2.75547  3.06599  5.37995  4.08441    449 s - - -
          2.68618  4.42225  2.77519  2.73123  3.46354  2.40513  3.72494  3.29354  2.67741  2.69355  4.24690  2.90347  2.73739  3.18146  2.89801  2.37887  2.77519  2.98518  4.58477  3.61503
          0.03394  3.79585  4.51819  0.61958  0.77255  0.48576  0.95510
    450   2.57516  4.35592  3.23299  3.12383  4.26326  0.85784  4.24698  3.84589  3.29441  3.50933  4.48601  3.39780  3.74458  3.62500  3.53709  2.74524  3.05053  3.38922  5.37683  4.36324    450 g - - -
          2.68618  4.42225  2.77519  2.73123  3.46354  2.40513  3.72494  3.29354  2.67741  2.69355  4.24690  2.90347  2.73739  3.18146  2.89801  2.37887  2.77519  2.98518  4.58477  3.61503
          0.03394  3.79585  4.51819  0.61958  0.77255  0.48576  0.95510
    451   1.13028  4.15731  3.38741  3.17741  3.97841  2.98341  4.20816  3.09276  3.19172  2.97759  4.01968  3.34558  3.71559  3.54047  3.44632  2.50918  2.78132  2.76062  5.41337  4.20549    451 a - - -
          2.68618  4.42225  2.77519  2.73123  3.46354  2.40513  3.72494  3.29354  2.67741  2.69355  4.24690  2.90347  2.73739  3.18146  2.89801  2.37887  2.77519  2.98518  4.58477  3.61503
          0.03394  3.79585  4.51819  0.61958  0.77255  0.48576  0.95510
    452   2.82391  4.80348  2.85654  2.61232  3.96119  3.31750  3.76918  3.58217  2.43905  3.09197  4.12421  3.07053  3.87128  1.37714  2.72383  2.87594  3.12199  3.31731  5.24801  3.93728    452 q - - -
          2.68618  4.42225  2.77519  2.73123  3.46354  2.40513  3.72494  3.29354  2.67741  2.69355  4.24690  2.90347  2.73739  3.18146  2.89801  2.37887  2.77519  2.98518  4.58477  3.61503
          0.03394  3.79585  4.51819  0.61958  0.77255  0.48576  0.95510
    453   2.74801  4.31390  4.01740  3.68015  3.49623  3.64235  4.49576  2.06134  3.54665  2.19812  3.47515  3.88167  4.20856  3.91289  3.76614  3.14265  3.11235  1.12783  5.26699  3.99291    453 v - - -
          2.68618  4.42225  2.77519  2.73123  3.46354  2.40513  3.72494  3.29354  2.67741  2.69355  4.24690  2.90347  2.73739  3.18146  2.89801  2.37887  2.77519  2.98518  4.58477  3.61503
          0.03394  3.79585  4.51819  0.61958  0.77255  0.48576  0.95510
    454   2.57516  4.35592  3.23299  3.12383  4.26326  0.85784  4.24698  3.84589  3.29441  3.50933  4.48601  3.39780  3.74458  3.62500  3.53709  2.74524  3.05053  3.38922  5.37683  4.36324    454 g - - -
          2.68618  4.42225  2.77519  2.73123  3.46354  2.40513  3.72494  3.29354  2.67741  2.69355  4.24690  2.90347  2.73739  3.18146  2.89801  2.37887  2.77519  2.98518  4.58477  3.61503
          0.03394  3.79585  4.51819  0.61958  0.77255  0.48576  0.95510
    455   1.13028  4.15731  3.38741  3.17741  3.97841  2.98341  4.20816  3.09276  3.19172  2.97759  4.01968  3.34558  3.71559  3.54047  3.44632  2.50918  2.78132  2.76062  5.41337  4.20549    455 a - - -
          2.68618  4.42225  2.77519  2.73123  3.46354  2.40513  3.72494  3.29354  2.67741  2.69355  4.24690  2.90347  2.73739  3.18146  2.89801  2.37887  2.77519  2.98518  4.58477  3.61503
          0.03394  3.79585  4.51819  0.61958  0.77255  0.48576  0.95510
    456   2.28072  4.19900  3.14304  2.95724  4.00083  2.93045  4.06826  3.51397  3.02571  3.24092  4.17490  3.19308  3.66335  3.38155  3.31277  1.21285  2.75547  3.06599  5.37995  4.08441    456 s - - -
          2.68618  4.42225  2.77519  2.73123  3.46354  2.40513  3.72494  3.29354  2.67741  2.69355  4.24690  2.90347  2.73739  3.18146  2.89801  2.37887  2.77519  2.98518  4.58477  3.61503
          0.03394  3.79585  4.51819  0.61958  0.77255  0.48576  0.95510
    457   3.16360  4.58872  4.13284  3.83446  1.14617  3.86796  3.84818  2.69866  3.74379  2.08748  3.44153  3.93390  4.32968  3.93351  3.88243  3.43640  3.46543  2.68337  4.12325  2.50121    457 f - - -
          2.68618  4.42225  2.77519  2.73123  3.46354  2.40513  3.72494  3.29354  2.67741  2.69355  4.24690  2.90347  2.73739  3.18146  2.89801  2.37887  2.77519  2.98518  4.58477  3.61503
          0.03394  3.79585  4.51819  0.61958  0.77255  0.48576  0.95510
    458   2.89002  4.97982  2.46164  1.13983  4.31705  3.22719  3.81005  3.75576  2.68114  3.38625  4.36581  2.89548  3.82878  3.02872  3.08035  2.88163  3.19441  3.44836  5.50331  4.22786    458 e - - -
          2.68618  4.42225  2.77519  2.73123  3.46354  2.40513  3.72494  3.29354  2.67741  2.69355  4.24690  2.90347  2.73739  3.18146  2.89801  2.37887  2.77519  2.98518  4.58477  3.61503
          0.03394  3.79585  4.51819  0.61958  0.77255  0.48576  0.95510
    459   2.91144  4.47319  3.96799  3.55732  3.17835  3.77684  4.31030  2.34647  3.32892  1.78624  1.53332  3.84376  4.23852  3.71682  3.54291  3.25177  3.21604  2.34324  5.00794  3.76195    459 m - - -
          2.68618  4.42225  2.77519  2.73123  3.46354  2.40513  3.72494  3.29354  2.67741  2.69355  4.24690  2.90347  2.73739  3.18146  2.89801  2.37887  2.77519  2.98518  4.58477  3.61503
          0.03394  3.79585  4.51819  0.61958  0.77255  0.48576  0.95510
    460   2.57516  4.35592  3.23299  3.12383  4.26326  0.85784  4.24698  3.84589  3.29441  3.50933  4.48601  3.39780  3.74458  3.62500  3.53709  2.74524  3.05053  3.38922  5.37683  4.36324    460 g - - -
          2.68618  4.42225  2.77519  2.73123  3.46354  2.40513  3.72494  3.29354  2.67741  2.69355  4.24690  2.90347  2.73739  3.18146  2.89801  2.37887  2.77519  2.98518  4.58477  3.61503
          0.03394  3.79585  4.51819  0.61958  0.77255  0.48576  0.95510
    461   2.92233  4.76304  3.40551  2.93532  4.09822  3.42248  3.77472  3.63624  2.21532  3.16631  4.17040  3.29997  3.93052  3.00054  1.10248  3.01132  3.19466  3.36399  5.21352  4.04414    461 r - - -
          2.68618  4.42225  2.77519  2.73123  3.46354  2.40513  3.72494  3.29354  2.67741  2.69355  4.24690  2.90347  2.73739  3.18146  2.89801  2.37887  2.77519  2.98518  4.58477  3.61503
          0.03394  3.79585  4.51819  0.61958  0.77255  0.48576  0.95510
    462   2.90473  4.86144  3.07543  2.71386  4.23027  3.40035  3.72182  3.65519  1.14858  3.23810  4.20559  3.14102  3.90771  2.91909  2.42439  2.95288  3.16474  3.36797  5.31804  4.12045    462 k - - -
          2.68618  4.42225  2.77519  2.73123  3.46354  2.40513  3.72494  3.29354  2.67741  2.69355  4.24690  2.90347  2.73739  3.18146  2.89801  2.37887  2.77519  2.98518  4.58477  3.61503
          0.03394  3.79585  4.51819  0.61958  0.77255  0.48576  0.95510
    463   2.28072  4.19900  3.14304  2.95724  4.00083  2.93045  4.06826  3.51397  3.02571  3.24092  4.17490  3.19308  3.66335  3.38155  3.31277  1.21285  2.75547  3.06599  5.37995  4.08441    463 s - - -
          2.68618  4.42225  2.77519  2.73123  3.46354  2.40513  3.72494  3.29354  2.67741  2.69355  4.24690  2.90347  2.73739  3.18146  2.89801  2.37887  2.77519  2.98518  4.58477  3.61503
          0.03394  3.79585  4.51819  0.61958  0.77255  0.48576  0.95510
    464   2.97152  4.41421  4.22264  3.83718  3.32466  3.98025  4.58086  1.17841  3.66364  1.92884  3.27443  4.09334  4.42066  4.02108  3.86910  3.46981  3.27286  1.84999  5.19813  3.92838    464 i - - -
          2.68618  4.42225  2.77519  2.73123  3.46354  2.40513  3.72494  3.29354  2.67741  2.69355  4.24690  2.90347  2.73739  3.18146  2.89801  2.37887  2.77519  2.98518  4.58477  3.61503
          0.03394  3.79585  4.51819  0.61958  0.77255  0.48576  0.95510
    465   2.91708  4.74495  3.05658  2.81070  3.23529  3.38640  1.31508  3.60785  2.65608  3.11075  4.14924  3.22238  3.93573  3.17650  2.92545  2.98902  3.21864  3.34463  4.70109  3.18872    465 h - - -
          2.68618  4.42225  2.77519  2.73123  3.46354  2.40513  3.72494  3.29354  2.67741  2.69355  4.24690  2.90347  2.73739  3.18146  2.89801  2.37887  2.77519  2.98518  4.58477  3.61503
          0.03394  3.79585  4.51819  0.61958  0.77255  0.48576  0.95510
    466   1.13028  4.15731  3.38741  3.17741  3.97841  2.98341  4.20816  3.09276  3.19172  2.97759  4.01968  3.34558  3.71559  3.54047  3.44632  2.50918  2.78132  2.76062  5.41337  4.20549    466 a - - -
          2.68618  4.42225  2.77519  2.73123  3.46354  2.40513  3.72494  3.29354  2.67741  2.69355  4.24690  2.90347  2.73739  3.18146  2.89801  2.37887  2.77519  2.98518  4.58477  3.61503
          0.03394  3.79585  4.51819  0.61958  0.77255  0.48576  0.95510
    467   2.28072  4.19900  3.14304  2.95724  4.00083  2.93045  4.06826  3.51397  3.02571  3.24092  4.17490  3.19308  3.66335  3.38155  3.31277  1.21285  2.75547  3.06599  5.37995  4.08441    467 s - - -
          2.68618  4.42225  2.77519  2.73123  3.46354  2.40513  3.72494  3.29354  2.67741  2.69355  4.24690  2.90347  2.73739  3.18146  2.89801  2.37887  2.77519  2.98518  4.58477  3.61503
          0.03394  3.79585  4.51819  0.61958  0.77255  0.48576  0.95510
    468   1.13028  4.15731  3.38741  3.17741  3.97841  2.98341  4.20816  3.09276  3.19172  2.97759  4.01968  3.34558  3.71559  3.54047  3.44632  2.50918  2.78132  2.76062  5.41337  4.20549    468 a - - -
          2.68618  4.42225  2.77519  2.73123  3.46354  2.40513  3.72494  3.29354  2.67741  2.69355  4.24690  2.90347  2.73739  3.18146  2.89801  2.37887  2.77519  2.98518  4.58477  3.61503
          0.03394  3.79585  4.51819  0.61958  0.77255  0.48576  0.95510
    469   2.37506  4.21928  3.36343  3.11426  3.90438  3.06047  4.13698  3.02232  3.05568  2.88842  3.94560  3.33461  3.75891  3.45489  3.31686  2.57569  1.30895  2.72553  5.34910  4.12161    469 t - - -
          2.68618  4.42225  2.77519  2.73123  3.46354  2.40513  3.72494  3.29354  2.67741  2.69355  4.24690  2.90347  2.73739  3.18146  2.89801  2.37887  2.77519  2.98518  4.58477  3.61503
          0.03394  3.79585  4.51819  0.61958  0.77255  0.48576  0.95510
    470   1.13028  4.15731  3.38741  3.17741  3.97841  2.98341  4.20816  3.09276  3.19172  2.97759  4.01968  3.34558  3.71559  3.54047  3.44632  2.50918  2.78132  2.76062  5.41337  4.20549    470 a - - -
          2.68618  4.42225  2.77519  2.73123  3.46354  2.40513  3.72494  3.29354  2.67741  2.69355  4.24690  2.90347  2.73739  3.18146  2.89801  2.37887  2.77519  2.98518  4.58477  3.61503
          0.03394  3.79585  4.51819  0.61958  0.77255  0.48576  0.95510
    471   2.57516  4.35592  3.23299  3.12383  4.26326  0.85784  4.24698  3.84589  3.29441  3.50933  4.48601  3.39780  3.74458  3.62500  3.53709  2.74524  3.05053  3.38922  5.37683  4.36324    471 g - - -
          2.68618  4.42225  2.77519  2.73123  3.46354  2.40513  3.72494  3.29354  2.67741  2.69355  4.24690  2.90347  2.73739  3.18146  2.89801  2.37887  2.77519  2.98518  4.58477  3.61503
          0.03394  3.79585  4.51819  0.61958  0.77255  0.48576  0.95510
    472   2.66303  4.65377  2.67206  2.55081  4.00554  3.13494  3.86464  3.70128  2.76297  3.35754  4.31478  1.30149  3.78399  3.13892  3.11357  2.73422  3.04338  3.33127  5.32061  3.96066    472 n - - -
          2.68618  4.42225  2.77519  2.73123  3.46354  2.40513  3.72494  3.29354  2.67741  2.69355  4.24690  2.90347  2.73739  3.18146  2.89801  2.37887  2.77519  2.98518  4.58477  3.61503
          0.03394  3.79585  4.51819  0.61958  0.77255  0.48576  0.95510
    473   2.91040  5.02118  1.03459  2.29415  4.38876  3.15538  3.86864  3.96018  2.93912  3.58318  4.56156  2.84580  3.80303  3.10913  3.44324  2.88288  3.24807  3.60825  5.57214  4.27689    473 d - - -
          2.68618  4.42225  2.77519  2.73123  3.46354  2.40513  3.72494  3.29354  2.67741  2.69355  4.24690  2.90347  2.73739  3.18146  2.89801  2.37887  2.77519  2.98518  4.58477  3.61503
          0.03394  3.79585  4.51819  0.61958  0.77255  0.48576  0.95510
    474   2.91040  5.02118  1.03459  2.29415  4.38876  3.15538  3.86864  3.96018  2.93912  3.58318  4.56156  2.84580  3.80303  3.10913  3.44324  2.88288  3.24807  3.60825  5.57214  4.27689    474 d - - -
          2.68618  4.42225  2.77519  2.73123  3.46354  2.40513  3.72494  3.29354  2.67741  2.69355  4.24690  2.90347  2.73739  3.18146  2.89801  2.37887  2.77519  2.98518  4.58477  3.61503
          0.03394  3.79585  4.51819  0.61958  0.77255  0.48576  0.95510
    475   2.74801  4.31390  4.01740  3.68015  3.49623  3.64235  4.49576  2.06134  3.54665  2.19812  3.47515  3.88167  4.20856  3.91289  3.76614  3.14265  3.11235  1.12783  5.26699  3.99291    475 v - - -
          2.68618  4.42225  2.77519  2.73123  3.46354  2.40513  3.72494  3.29354  2.67741  2.69355  4.24690  2.90347  2.73739  3.18146  2.89801  2.37887  2.77519  2.98518  4.58477  3.61503
          0.03394  3.79585  4.51819  0.61958  0.77255  0.48576  0.95510
    476   1.13028  4.15731  3.38741  3.17741  3.97841  2.98341  4.20816  3.09276  3.19172  2.97759  4.01968  3.34558  3.71559  3.54047  3.44632  2.50918  2.78132  2.76062  5.41337  4.20549    476 a - - -
          2.68618  4.42225  2.77519  2.73123  3.46354  2.40513  3.72494  3.29354  2.67741  2.69355  4.24690  2.90347  2.73739  3.18146  2.89801  2.37887  2.77519  2.98518  4.58477  3.61503
          0.03394  3.79585  4.51819  0.61958  0.77255  0.48576  0.95510
    477   2.92233  4.76304  3.40551  2.93532  4.09822  3.42248  3.77472  3.63624  2.21532  3.16631  4.17040  3.29997  3.93052  3.00054  1.10248  3.01132  3.19466  3.36399  5.21352  4.04414    477 r - - -
          2.68618  4.42225  2.77519  2.73123  3.46354  2.40513  3.72494  3.29354  2.67741  2.69355  4.24690  2.90347  2.73739  3.18146  2.89801  2.37887  2.77519  2.98518  4.58477  3.61503
          0.03394  3.79585  4.51819  0.61958  0.77255  0.48576  0.95510
    478   3.07102  4.55716  4.06533  3.70691  3.10991  3.88283  4.38674  2.31233  3.47532  0.97587  3.16059  3.98955  4.33279  3.86210  3.66310  3.44769  3.36958  2.32936  4.95932  3.66429    478 l - - -
          2.68618  4.42225  2.77519  2.73123  3.46354  2.40513  3.72494  3.29354  2.67741  2.69355  4.24690  2.90347  2.73739  3.18146  2.89801  2.37887  2.77519  2.98518  4.58477  3.61503
          0.03394  3.79585  4.51819  0.61958  0.77255  0.48576  0.95510
    479   3.07102  4.55716  4.06533  3.70691  3.10991  3.88283  4.38674  2.31233  3.47532  0.97587  3.16059  3.98955  4.33279  3.86210  3.66310  3.44769  3.36958  2.32936  4.95932  3.66429    479 l - - -
          2.68618  4.42225  2.77519  2.73123  3.46354  2.40513  3.72494  3.29354  2.67741  2.69355  4.24690  2.90347  2.73739  3.18146  2.89801  2.37887  2.77519  2.98518  4.58477  3.61503
          0.03394  3.79585  4.51819  0.61958  0.77255  0.48576  0.95510
    480   3.07102  4.55716  4.06533  3.70691  3.10991  3.88283  4.38674  2.31233  3.47532  0.97587  3.16059  3.98955  4.33279  3.86210  3.66310  3.44769  3.36958  2.32936  4.95932  3.66429    480 l - - -
          2.68618  4.42225  2.77519  2.73123  3.46354  2.40513  3.72494  3.29354  2.67741  2.69355  4.24690  2.90347  2.73739  3.18146  2.89801  2.37887  2.77519  2.98518  4.58477  3.61503
          0.03394  3.79585  4.51819  0.61958  0.77255  0.48576  0.95510
    481   1.13028  4.15731  3.38741  3.17741  3.97841  2.98341  4.20816  3.09276  3.19172  2.97759  4.01968  3.34558  3.71559  3.54047  3.44632  2.50918  2.78132  2.76062  5.41337  4.20549    481 a - - -
          2.68618  4.42225  2.77519  2.73123  3.46354  2.40513  3.72494  3.29354  2.67741  2.69355  4.24690  2.90347  2.73739  3.18146  2.89801  2.37887  2.77519  2.98518  4.58477  3.61503
          0.03394  3.79585  4.51819  0.61958  0.77255  0.48576  0.95510
    482   2.90473  4.86144  3.07543  2.71386  4.23027  3.40035  3.72182  3.65519  1.14858  3.23810  4.20559  3.14102  3.90771  2.91909  2.42439  2.95288  3.16474  3.36797  5.31804  4.12045    482 k - - -
          2.68618  4.42225  2.77519  2.73123  3.46354  2.40513  3.72494  3.29354  2.67741  2.69355  4.24690  2.90347  2.73739  3.18146  2.89801  2.37887  2.77519  2.98518  4.58477  3.61503
          0.03394  3.79585  4.51819  0.61958  0.77255  0.48576  0.95510
    483   2.66303  4.65377  2.67206  2.55081  4.00554  3.13494  3.86464  3.70128  2.76297  3.35754  4.31478  1.30149  3.78399  3.13892  3.11357  2.73422  3.04338  3.33127  5.32061  3.96066    483 n - - -
          2.68618  4.42225  2.77519  2.73123  3.46354  2.40513  3.72494  3.29354  2.67741  2.69355  4.24690  2.90347  2.73739  3.18146  2.89801  2.37887  2.77519  2.98518  4.58477  3.61503
          0.03394  3.79585  4.51819  0.61958  0.77255  0.48576  0.95510
    484   2.66303  4.65377  2.67206  2.55081  4.00554  3.13494  3.86464  3.70128  2.76297  3.35754  4.31478  1.30149  3.78399  3.13892  3.11357  2.73422  3.04338  3.33127  5.32061  3.96066    484 n - - -
          2.68618  4.42225  2.77519  2.73123  3.46354  2.40513  3.72494  3.29354  2.67741  2.69355  4.24690  2.90347  2.73739  3.18146  2.89801  2.37887  2.77519  2.98518  4.58477  3.61503
          0.03394  3.79585  4.51819  0.61958  0.77255  0.48576  0.95510
    485   2.57516  4.35592  3.23299  3.12383  4.26326  0.85784  4.24698  3.84589  3.29441  3.50933  4.48601  3.39780  3.74458  3.62500  3.53709  2.74524  3.05053  3.38922  5.37683  4.36324    485 g - - -
          2.68618  4.42225  2.77519  2.73123  3.46354  2.40513  3.72494  3.29354  2.67741  2.69355  4.24690  2.90347  2.73739  3.18146  2.89801  2.37887  2.77519  2.98518  4.58477  3.61503
          0.03394  3.79585  4.51819  0.61958  0.77255  0.48576  0.95510
    486   3.07102  4.55716  4.06533  3.70691  3.10991  3.88283  4.38674  2.31233  3.47532  0.97587  3.16059  3.98955  4.33279  3.86210  3.66310  3.44769  3.36958  2.32936  4.95932  3.66429    486 l - - -
          2.68618  4.42225  2.77519  2.73123  3.46354  2.40513  3.72494  3.29354  2.67741  2.69355  4.24690  2.90347  2.73739  3.18146  2.89801  2.37887  2.77519  2.98518  4.58477  3.61503
          0.03394  3.79585  4.51819  0.61958  0.77255  0.48576  0.95510
    487   3.07102  4.55716  4.06533  3.70691  3.10991  3.88283  4.38674  2.31233  3.47532  0.97587  3.16059  3.98955  4.33279  3.86210  3.66310  3.44769  3.36958  2.32936  4.95932  3.66429    487 l - - -
          2.68618  4.42225  2.77519  2.73123  3.46354  2.40513  3.72494  3.29354  2.67741  2.69355  4.24690  2.90347  2.73739  3.18146  2.89801  2.37887  2.77519  2.98518  4.58477  3.61503
          0.03394  3.79585  4.51819  0.61958  0.77255  0.48576  0.95510
    488   2.66303  4.65377  2.67206  2.55081  4.00554  3.13494  3.86464  3.70128  2.76297  3.35754  4.31478  1.30149  3.78399  3.13892  3.11357  2.73422  3.04338  3.33127  5.32061  3.96066    488 n - - -
          2.68618  4.42225  2.77519  2.73123  3.46354  2.40513  3.72494  3.29354  2.67741  2.69355  4.24690  2.90347  2.73739  3.18146  2.89801  2.37887  2.77519  2.98518  4.58477  3.61503
          0.03394  3.79585  4.51819  0.61958  0.77255  0.48576  0.95510
    489   2.74801  4.31390  4.01740  3.68015  3.49623  3.64235  4.49576  2.06134  3.54665  2.19812  3.47515  3.88167  4.20856  3.91289  3.76614  3.14265  3.11235  1.12783  5.26699  3.99291    489 v - - -
          2.68618  4.42225  2.77519  2.73123  3.46354  2.40513  3.72494  3.29354  2.67741  2.69355  4.24690  2.90347  2.73739  3.18146  2.89801  2.37887  2.77519  2.98518  4.58477  3.61503
          0.03394  3.79585  4.51819  0.61958  0.77255  0.48576  0.95510
    490   2.65622  4.42412  3.25549  3.08508  4.08325  3.11607  4.16735  3.61068  3.13612  3.24522  4.29321  3.39853  0.98330  3.52735  3.38874  2.82178  3.09223  3.26464  5.28914  4.20354    490 p - - -
          2.68618  4.42225  2.77519  2.73123  3.46354  2.40513  3.72494  3.29354  2.67741  2.69355  4.24690  2.90347  2.73739  3.18146  2.89801  2.37887  2.77519  2.98518  4.58477  3.61503
          0.03394  3.79585  4.51819  0.61958  0.77255  0.48576  0.95510
    491   2.91040  5.02118  1.03459  2.29415  4.38876  3.15538  3.86864  3.96018  2.93912  3.58318  4.56156  2.84580  3.80303  3.10913  3.44324  2.88288  3.24807  3.60825  5.57214  4.27689    491 d - - -
          2.68618  4.42225  2.77519  2.73123  3.46354  2.40513  3.72494  3.29354  2.67741  2.69355  4.24690  2.90347  2.73739  3.18146  2.89801  2.37887  2.77519  2.98518  4.58477  3.61503
          0.03394  3.79585  4.51819  0.61958  0.77255  0.48576  0.95510
    492   2.90473  4.86144  3.07543  2.71386  4.23027  3.40035  3.72182  3.65519  1.14858  3.23810  4.20559  3.14102  3.90771  2.91909  2.42439  2.95288  3.16474  3.36797  5.31804  4.12045    492 k - - -
          2.68618  4.42225  2.77519  2.73123  3.46354  2.40513  3.72494  3.29354  2.67741  2.69355  4.24690  2.90347  2.73739  3.18146  2.89801  2.37887  2.77519  2.98518  4.58477  3.61503
          0.03394  3.79585  4.51819  0.61958  0.77255  0.48576  0.95510
    493   2.66303  4.65377  2.67206  2.55081  4.00554  3.13494  3.86464  3.70128  2.76297  3.35754  4.31478  1.30149  3.78399  3.13892  3.11357  2.73422  3.04338  3.33127  5.32061  3.96066    493 n - - -
          2.68618  4.42225  2.77519  2.73123  3.46354  2.40513  3.72494  3.29354  2.67741  2.69355  4.24690  2.90347  2.73739  3.18146  2.89801  2.37887  2.77519  2.98518  4.58477  3.61503
          0.03394  3.79585  4.51819  0.61958  0.77255  0.48576  0.95510
    494   2.57516  4.35592  3.23299  3.12383  4.26326  0.85784  4.24698  3.84589  3.29441  3.50933  4.48601  3.39780  3.74458  3.62500  3.53709  2.74524  3.05053  3.38922  5.37683  4.36324    494 g - - -
          2.68618  4.42225  2.77519  2.73123  3.46354  2.40513  3.72494  3.29354  2.67741  2.69355  4.24690  2.90347  2.73739  3.18146  2.89801  2.37887  2.77519  2.98518  4.58477  3.61503
          0.03394  3.79585  4.51819  0.61958  0.77255  0.48576  0.95510
    495   3.14008  4.66011  3.72657  3.44335  2.30224  3.74197  3.58859  3.16031  3.30306  2.63360  3.84391  3.63166  4.21853  3.62755  3.50176  3.28379  3.42693  3.02751  3.94245  1.10351    495 y - - -
          2.68618  4.42225  2.77519  2.73123  3.46354  2.40513  3.72494  3.29354  2.67741  2.69355  4.24690  2.90347  2.73739  3.18146  2.89801  2.37887  2.77519  2.98518  4.58477  3.61503
          0.03394  3.79585  4.51819  0.61958  0.77255  0.48576  0.95510
    496   2.37506  4.21928  3.36343  3.11426  3.90438  3.06047  4.13698  3.02232  3.05568  2.88842  3.94560  3.33461  3.75891  3.45489  3.31686  2.57569  1.30895  2.72553  5.34910  4.12161    496 t - - -
          2.68618  4.42225  2.77519  2.73123  3.46354  2.40513  3.72494  3.29354  2.67741  2.69355  4.24690  2.90347  2.73739  3.18146  2.89801  2.37887  2.77519  2.98518  4.58477  3.61503
          0.03394  3.79585  4.51819  0.61958  0.77255  0.48576  0.95510
    497   2.65622  4.42412  3.25549  3.08508  4.08325  3.11607  4.16735  3.61068  3.13612  3.24522  4.29321  3.39853  0.98330  3.52735  3.38874  2.82178  3.09223  3.26464  5.28914  4.20354    497 p - - -
          2.68618  4.42225  2.77519  2.73123  3.46354  2.40513  3.72494  3.29354  2.67741  2.69355  4.24690  2.90347  2.73739  3.18146  2.89801  2.37887  2.77519  2.98518  4.58477  3.61503
          0.03394  3.79585  4.51819  0.61958  0.77255  0.48576  0.95510
    498   3.07102  4.55716  4.06533  3.70691  3.10991  3.88283  4.38674  2.31233  3.47532  0.97587  3.16059  3.98955  4.33279  3.86210  3.66310  3.44769  3.36958  2.32936  4.95932  3.66429    498 l - - -
          2.68618  4.42225  2.77519  2.73123  3.46354  2.40513  3.72494  3.29354  2.67741  2.69355  4.24690  2.90347  2.73739  3.18146  2.89801  2.37887  2.77519  2.98518  4.58477  3.61503
          0.03394  3.79585  4.51819  0.61958  0.77255  0.48576  0.95510
    499   2.91708  4.74495  3.05658  2.81070  3.23529  3.38640  1.31508  3.60785  2.65608  3.11075  4.14924  3.22238  3.93573  3.17650  2.92545  2.98902  3.21864  3.34463  4.70109  3.18872    499 h - - -
          2.68618  4.42225  2.77519  2.73123  3.46354  2.40513  3.72494  3.29354  2.67741  2.69355  4.24690  2.90347  2.73739  3.18146  2.89801  2.37887  2.77519  2.98518  4.58477  3.61503
          0.03394  3.79585  4.51819  0.61958  0.77255  0.48576  0.95510
    500   2.97152  4.41421  4.22264  3.83718  3.32466  3.98025  4.58086  1.17841  3.66364  1.92884  3.27443  4.09334  4.42066  4.02108  3.86910  3.46981  3.27286  1.84999  5.19813  3.92838    500 i - - -
          2.68618  4.42225  2.77519  2.73123  3.46354  2.40513  3.72494  3.29354  2.67741  2.69355  4.24690  2.90347  2.73739  3.18146  2.89801  2.37887  2.77519  2.98518  4.58477  3.61503
          0.03394  3.79585  4.51819  0.61958  0.77255  0.48576  0.95510
    501   1.13028  4.15731  3.38741  3.17741  3.97841  2.98341  4.20816  3.09276  3.19172  2.97759  4.01968  3.34558  3.71559  3.54047  3.44632  2.50918  2.78132  2.76062  5.41337  4.20549    501 a - - -
          2.68618  4.42225  2.77519  2.73123  3.46354  2.40513  3.72494  3.29354  2.67741  2.69355  4.24690  2.90347  2.73739  3.18146  2.89801  2.37887  2.77519  2.98518  4.58477  3.61503
          0.03394  3.79585  4.51819  0.61958  0.77255  0.48576  0.95510
    502   2.28072  4.19900  3.14304  2.95724  4.00083  2.93045  4.06826  3.51397  3.02571  3.24092  4.17490  3.19308  3.66335  3.38155  3.31277  1.21285  2.75547  3.06599  5.37995  4.08441    502 s - - -
          2.68618  4.42225  2.77519  2.73123  3.46354  2.40513  3.72494  3.29354  2.67741  2.69355  4.24690  2.90347  2.73739  3.18146  2.89801  2.37887  2.77519  2.98518  4.58477  3.61503
          0.03394  3.79585  4.51819  0.61958  0.77255  0.48576  0.95510
    503   2.89002  4.97982  2.46164  1.13983  4.31705  3.22719  3.81005  3.75576  2.68114  3.38625  4.36581  2.89548  3.82878  3.02872  3.08035  2.88163  3.19441  3.44836  5.50331  4.22786    503 e - - -
          2.68618  4.42225  2.77519  2.73123  3.46354  2.40513  3.72494  3.29354  2.67741  2.69355  4.24690  2.90347  2.73739  3.18146  2.89801  2.37887  2.77519  2.98518  4.58477  3.61503
          0.03394  3.79585  4.51819  0.61958  0.77255  0.48576  0.95510
    504   2.92233  4.76304  3.40551  2.93532  4.09822  3.42248  3.77472  3.63624  2.21532  3.16631  4.17040  3.29997  3.93052  3.00054  1.10248  3.01132  3.19466  3.36399  5.21352  4.04414    504 r - - -
          2.68618  4.42225  2.77519  2.73123  3.46354  2.40513  3.72494  3.29354  2.67741  2.69355  4.24690  2.90347  2.73739  3.18146  2.89801  2.37887  2.77519  2.98518  4.58477  3.61503
          0.03394  3.79585  4.51819  0.61958  0.77255  0.48576  0.95510
    505   2.90473  4.86144  3.07543  2.71386  4.23027  3.40035  3.72182  3.65519  1.14858  3.23810  4.20559  3.14102  3.90771  2.91909  2.42439  2.95288  3.16474  3.36797  5.31804  4.12045    505 k - - -
          2.68618  4.42225  2.77519  2.73123  3.46354  2.40513  3.72494  3.29354  2.67741  2.69355  4.24690  2.90347  2.73739  3.18146  2.89801  2.37887  2.77519  2.98518  4.58477  3.61503
          0.03394  3.79585  4.51819  0.61958  0.77255  0.48576  0.95510
    506   2.66303  4.65377  2.67206  2.55081  4.00554  3.13494  3.86464  3.70128  2.76297  3.35754  4.31478  1.30149  3.78399  3.13892  3.11357  2.73422  3.04338  3.33127  5.32061  3.96066    506 n - - -
          2.68618  4.42225  2.77519  2.73123  3.46354  2.40513  3.72494  3.29354  2.67741  2.69355  4.24690  2.90347  2.73739  3.18146  2.89801  2.37887  2.77519  2.98518  4.58477  3.61503
          0.03394  3.79585  4.51819  0.61958  0.77255  0.48576  0.95510
    507   2.66303  4.65377  2.67206  2.55081  4.00554  3.13494  3.86464  3.70128  2.76297  3.35754  4.31478  1.30149  3.78399  3.13892  3.11357  2.73422  3.04338  3.33127  5.32061  3.96066    507 n - - -
          2.68618  4.42225  2.77519  2.73123  3.46354  2.40513  3.72494  3.29354  2.67741  2.69355  4.24690  2.90347  2.73739  3.18146  2.89801  2.37887  2.77519  2.98518  4.58477  3.61503
          0.03394  3.79585  4.51819  0.61958  0.77255  0.48576  0.95510
    508   2.91040  5.02118  1.03459  2.29415  4.38876  3.15538  3.86864  3.96018  2.93912  3.58318  4.56156  2.84580  3.80303  3.10913  3.44324  2.88288  3.24807  3.60825  5.57214  4.27689    508 d - - -
          2.68618  4.42225  2.77519  2.73123  3.46354  2.40513  3.72494  3.29354  2.67741  2.69355  4.24690  2.90347  2.73739  3.18146  2.89801  2.37887  2.77519  2.98518  4.58477  3.61503
          0.03394  3.79585  4.51819  0.61958  0.77255  0.48576  0.95510
    509   3.16360  4.58872  4.13284  3.83446  1.14617  3.86796  3.84818  2.69866  3.74379  2.08748  3.44153  3.93390  4.32968  3.93351  3.88243  3.43640  3.46543  2.68337  4.12325  2.50121    509 f - - -
          2.68618  4.42225  2.77519  2.73123  3.46354  2.40513  3.72494  3.29354  2.67741  2.69355  4.24690  2.90347  2.73739  3.18146  2.89801  2.37887  2.77519  2.98518  4.58477  3.61503
          0.03394  3.79585  4.51819  0.61958  0.77255  0.48576  0.95510
    510   2.74801  4.31390  4.01740  3.68015  3.49623  3.64235  4.49576  2.06134  3.54665  2.19812  3.47515  3.88167  4.20856  3.91289  3.76614  3.14265  3.11235  1.12783  5.26699  3.99291    510 v - - -
          2.68618  4.42225  2.77519  2.73123  3.46354  2.40513  3.72494  3.29354  2.67741  2.69355  4.24690  2.90347  2.73739  3.18146  2.89801  2.37887  2.77519  2.98518  4.58477  3.61503
          0.03394  3.79585  4.51819  0.61958  0.77255  0.48576  0.95510
    511   2.90473  4.86144  3.07543  2.71386  4.23027  3.40035  3.72182  3.65519  1.14858  3.23810  4.20559  3.14102  3.90771  2.91909  2.42439  2.95288  3.16474  3.36797  5.31804  4.12045    511 k - - -
          2.68618  4.42225  2.77519  2.73123  3.46354  2.40513  3.72494  3.29354  2.67741  2.69355  4.24690  2.90347  2.73739  3.18146  2.89801  2.37887  2.77519  2.98518  4.58477  3.61503
          0.03394  3.79585  4.51819  0.61958  0.77255  0.48576  0.95510
    512   3.16360  4.58872  4.13284  3.83446  1.14617  3.86796  3.84818  2.69866  3.74379  2.08748  3.44153  3.93390  4.32968  3.93351  3.88243  3.43640  3.46543  2.68337  4.12325  2.50121    512 f - - -
          2.68618  4.42225  2.77519  2.73123  3.46354  2.40513  3.72494  3.29354  2.67741  2.69355  4.24690  2.90347  2.73739  3.18146  2.89801  2.37887  2.77519  2.98518  4.58477  3.61503
          0.03394  3.79585  4.51819  0.61958  0.77255  0.48576  0.95510
    513   3.07102  4.55716  4.06533  3.70691  3.10991  3.88283  4.38674  2.31233  3.47532  0.97587  3.16059  3.98955  4.33279  3.86210  3.66310  3.44769  3.36958  2.32936  4.95932  3.66429    513 l - - -
          2.68618  4.42225  2.77519  2.73123  3.46354  2.40513  3.72494  3.29354  2.67741  2.69355  4.24690  2.90347  2.73739  3.18146  2.89801  2.37887  2.77519  2.98518  4.58477  3.61503
          0.03394  3.79585  4.51819  0.61958  0.77255  0.48576  0.95510
    514   3.07102  4.55716  4.06533  3.70691  3.10991  3.88283  4.38674  2.31233  3.47532  0.97587  3.16059  3.98955  4.33279  3.86210  3.66310  3.44769  3.36958  2.32936  4.95932  3.66429    514 l - - -
          2.68618  4.42225  2.77519  2.73123  3.46354  2.40513  3.72494  3.29354  2.67741  2.69355  4.24690  2.90347  2.73739  3.18146  2.89801  2.37887  2.77519  2.98518  4.58477  3.61503
          0.03394  3.79585  4.51819  0.61958  0.77255  0.48576  0.95510
    515   2.89002  4.97982  2.46164  1.13983  4.31705  3.22719  3.81005  3.75576  2.68114  3.38625  4.36581  2.89548  3.82878  3.02872  3.08035  2.88163  3.19441  3.44836  5.50331  4.22786    515 e - - -
          2.68618  4.42225  2.77519  2.73123  3.46354  2.40513  3.72494  3.29354  2.67741  2.69355  4.24690  2.90347  2.73739  3.18146  2.89801  2.37887  2.77519  2.98518  4.58477  3.61503
          0.03394  3.79585  4.51819  0.61958  0.77255  0.48576  0.95510
    516   2.90473  4.86144  3.07543  2.71386  4.23027  3.40035  3.72182  3.65519  1.14858  3.23810  4.20559  3.14102  3.90771  2.91909  2.42439  2.95288  3.16474  3.36797  5.31804  4.12045    516 k - - -
          2.68618  4.42225  2.77519  2.73123  3.46354  2.40513  3.72494  3.29354  2.67741  2.69355  4.24690  2.90347  2.73739  3.18146  2.89801  2.37887  2.77519  2.98518  4.58477  3.61503
          0.03394  3.79585  4.51819  0.61958  0.77255  0.48576  0.95510
    517   2.57516  4.35592  3.23299  3.12383  4.26326  0.85784  4.24698  3.84589  3.29441  3.50933  4.48601  3.39780  3.74458  3.62500  3.53709  2.74524  3.05053  3.38922  5.37683  4.36324    517 g - - -
          2.68618  4.42225  2.77519  2.73123  3.46354  2.40513  3.72494  3.29354  2.67741  2.69355  4.24690  2.90347  2.73739  3.18146  2.89801  2.37887  2.77519  2.98518  4.58477  3.61503
          0.03394  3.79585  4.51819  0.61958  0.77255  0.48576  0.95510
    518   1.13028  4.15731  3.38741  3.17741  3.97841  2.98341  4.20816  3.09276  3.19172  2.97759  4.01968  3.34558  3.71559  3.54047  3.44632  2.50918  2.78132  2.76062  5.41337  4.20549    518 a - - -
          2.68618  4.42225  2.77519  2.73123  3.46354  2.40513  3.72494  3.29354  2.67741  2.69355  4.24690  2.90347  2.73739  3.18146  2.89801  2.37887  2.77519  2.98518  4.58477  3.61503
          0.03394  3.79585  4.51819  0.61958  0.77255  0.48576  0.95510
    519   2.91040  5.02118  1.03459  2.29415  4.38876  3.15538  3.86864  3.96018  2.93912  3.58318  4.56156  2.84580  3.80303  3.10913  3.44324  2.88288  3.24807  3.60825  5.57214  4.27689    519 d - - -
          2.68618  4.42225  2.77519  2.73123  3.46354  2.40513  3.72494  3.29354  2.67741  2.69355  4.24690  2.90347  2.73739  3.18146  2.89801  2.37887  2.77519  2.98518  4.58477  3.61503
          0.03394  3.79585  4.51819  0.61958  0.77255  0.48576  0.95510
    520   2.74801  4.31390  4.01740  3.68015  3.49623  3.64235  4.49576  2.06134  3.54665  2.19812  3.47515  3.88167  4.20856  3.91289  3.76614  3.14265  3.11235  1.12783  5.26699  3.99291    520 v - - -
          2.68618  4.42225  2.77519  2.73123  3.46354  2.40513  3.72494  3.29354  2.67741  2.69355  4.24690  2.90347  2.73739  3.18146  2.89801  2.37887  2.77519  2.98518  4.58477  3.61503
          0.03394  3.79585  4.51819  0.61958  0.77255  0.48576  0.95510
    521   2.66303  4.65377  2.67206  2.55081  4.00554  3.13494  3.86464  3.70128  2.76297  3.35754  4.31478  1.30149  3.78399  3.13892  3.11357  2.73422  3.04338  3.33127  5.32061  3.96066    521 n - - -
          2.68618  4.42225  2.77519  2.73123  3.46354  2.40513  3.72494  3.29354  2.67741  2.69355  4.24690  2.90347  2.73739  3.18146  2.89801  2.37887  2.77519  2.98518  4.58477  3.61503
          0.03394  3.79585  4.51819  0.61958  0.77255  0.48576  0.95510
    522   2.74801  4.31390  4.01740  3.68015  3.49623  3.64235  4.49576  2.06134  3.54665  2.19812  3.47515  3.88167  4.20856  3.91289  3.76614  3.14265  3.11235  1.12783  5.26699  3.99291    522 v - - -
          2.68618  4.42225  2.77519  2.73123  3.46354  2.40513  3.72494  3.29354  2.67741  2.69355  4.24690  2.90347  2.73739  3.18146  2.89801  2.37887  2.77519  2.98518  4.58477  3.61503
          0.03394  3.79585  4.51819  0.61958  0.77255  0.48576  0.95510
    523   2.92233  4.76304  3.40551  2.93532  4.09822  3.42248  3.77472  3.63624  2.21532  3.16631  4.17040  3.29997  3.93052  3.00054  1.10248  3.01132  3.19466  3.36399  5.21352  4.04414    523 r - - -
          2.68618  4.42225  2.77519  2.73123  3.46354  2.40513  3.72494  3.29354  2.67741  2.69355  4.24690  2.90347  2.73739  3.18146  2.89801  2.37887  2.77519  2.98518  4.58477  3.61503
          0.03394  3.79585  4.51819  0.61958  0.77255  0.48576  0.95510
    524   2.37506  4.21928  3.36343  3.11426  3.90438  3.06047  4.13698  3.02232  3.05568  2.88842  3.94560  3.33461  3.75891  3.45489  3.31686  2.57569  1.30895  2.72553  5.34910  4.12161    524 t - - -
          2.68618  4.42225  2.77519  2.73123  3.46354  2.40513  3.72494  3.29354  2.67741  2.69355  4.24690  2.90347  2.73739  3.18146  2.89801  2.37887  2.77519  2.98518  4.58477  3.61503
          0.03394  3.79585  4.51819  0.61958  0.77255  0.48576  0.95510
    525   3.16360  4.58872  4.13284  3.83446  1.14617  3.86796  3.84818  2.69866  3.74379  2.08748  3.44153  3.93390  4.32968  3.93351  3.88243  3.43640  3.46543  2.68337  4.12325  2.50121    525 f - - -
          2.68618  4.42225  2.77519  2.73123  3.46354  2.40513  3.72494  3.29354  2.67741  2.69355  4.24690  2.90347  2.73739  3.18146  2.89801  2.37887  2.77519  2.98518  4.58477  3.61503
          0.03394  3.79585  4.51819  0.61958  0.77255  0.48576  0.95510
    526   1.13028  4.15731  3.38741  3.17741  3.97841  2.98341  4.20816  3.09276  3.19172  2.97759  4.01968  3.34558  3.71559  3.54047  3.44632  2.50918  2.78132  2.76062  5.41337  4.20549    526 a - - -
          2.68618  4.42225  2.77519  2.73123  3.46354  2.40513  3.72494  3.29354  2.67741  2.69355  4.24690  2.90347  2.73739  3.18146  2.89801  2.37887  2.77519  2.98518  4.58477  3.61503
          0.03394  3.79585  4.51819  0.61958  0.77255  0.48576  0.95510
    527   2.66303  4.65377  2.67206  2.55081  4.00554  3.13494  3.86464  3.70128  2.76297  3.35754  4.31478  1.30149  3.78399  3.13892  3.11357  2.73422  3.04338  3.33127  5.32061  3.96066    527 n - - -
          2.68618  4.42225  2.77519  2.73123  3.46354  2.40513  3.72494  3.29354  2.67741  2.69355  4.24690  2.90347  2.73739  3.18146  2.89801  2.37887  2.77519  2.98518  4.58477  3.61503
          0.03394  3.79585  4.51819  0.61958  0.77255  0.48576  0.95510
    528   2.89002  4.97982  2.46164  1.13983  4.31705  3.22719  3.81005  3.75576  2.68114  3.38625  4.36581  2.89548  3.82878  3.02872  3.08035  2.88163  3.19441  3.44836  5.50331  4.22786    528 e - - -
          2.68618  4.42225  2.77519  2.73123  3.46354  2.40513  3.72494  3.29354  2.67741  2.69355  4.24690  2.90347  2.73739  3.18146  2.89801  2.37887  2.77519  2.98518  4.58477  3.61503
          0.03394  3.79585  4.51819  0.61958  0.77255  0.48576  0.95510
    529   3.07102  4.55716  4.06533  3.70691  3.10991  3.88283  4.38674  2.31233  3.47532  0.97587  3.16059  3.98955  4.33279  3.86210  3.66310  3.44769  3.36958  2.32936  4.95932  3.66429    529 l - - -
          2.68618  4.42225  2.77519  2.73123  3.46354  2.40513  3.72494  3.29354  2.67741  2.69355  4.24690  2.90347  2.73739  3.18146  2.89801  2.37887  2.77519  2.98518  4.58477  3.61503
          0.03394  3.79585  4.51819  0.61958  0.77255  0.48576  0.95510
    530   2.37506  4.21928  3.36343  3.11426  3.90438  3.06047  4.13698  3.02232  3.05568  2.88842  3.94560  3.33461  3.75891  3.45489  3.31686  2.57569  1.30895  2.72553  5.34910  4.12161    530 t - - -
          2.68618  4.42225  2.77519  2.73123  3.46354  2.40513  3.72494  3.29354  2.67741  2.69355  4.24690  2.90347  2.73739  3.18146  2.89801  2.37887  2.77519  2.98518  4.58477  3.61503
          0.03394  3.79585  4.51819  0.61958  0.77255  0.48576  0.95510
    531   2.65622  4.42412  3.25549  3.08508  4.08325  3.11607  4.16735  3.61068  3.13612  3.24522  4.29321  3.39853  0.98330  3.52735  3.38874  2.82178  3.09223  3.26464  5.28914  4.20354    531 p - - -
          2.68618  4.42225  2.77519  2.73123  3.46354  2.40513  3.72494  3.29354  2.67741  2.69355  4.24690  2.90347  2.73739  3.18146  2.89801  2.37887  2.77519  2.98518  4.58477  3.61503
          0.03394  3.79585  4.51819  0.61958  0.77255  0.48576  0.95510
    532   3.07102  4.55716  4.06533  3.70691  3.10991  3.88283  4.38674  2.31233  3.47532  0.97587  3.16059  3.98955  4.33279  3.86210  3.66310  3.44769  3.36958  2.32936  4.95932  3.66429    532 l - - -
          2.68618  4.42225  2.77519  2.73123  3.46354  2.40513  3.72494  3.29354  2.67741  2.69355  4.24690  2.90347  2.73739  3.18146  2.89801  2.37887  2.77519  2.98518  4.58477  3.61503
          0.03394  3.79585  4.51819  0.61958  0.77255  0.48576  0.95510
    533   2.91708  4.74495  3.05658  2.81070  3.23529  3.38640  1.31508  3.60785  2.65608  3.11075  4.14924  3.22238  3.93573  3.17650  2.92545  2.98902  3.21864  3.34463  4.70109  3.18872    533 h - - -
          2.68618  4.42225  2.77519  2.73123  3.46354  2.40513  3.72494  3.29354  2.67741  2.69355  4.24690  2.90347  2.73739  3.18146  2.89801  2.37887  2.77519  2.98518  4.58477  3.61503
          0.03394  3.79585  4.51819  0.61958  0.77255  0.48576  0.95510
    534   3.07102  4.55716  4.06533  3.70691  3.10991  3.88283  4.38674  2.31233  3.47532  0.97587  3.16059  3.98955  4.33279  3.86210  3.66310  3.44769  3.36958  2.32936  4.95932  3.66429    534 l - - -
          2.68618  4.42225  2.77519  2.73123  3.46354  2.40513  3.72494  3.29354  2.67741  2.69355  4.24690  2.90347  2.73739  3.18146  2.89801  2.37887  2.77519  2.98518  4.58477  3.61503
          0.03394  3.79585  4.51819  0.61958  0.77255  0.48576  0.95510
    535   1.13028  4.15731  3.38741  3.17741  3.97841  2.98341  4.20816  3.09276  3.19172  2.97759  4.01968  3.34558  3.71559  3.54047  3.44632  2.50918  2.78132  2.76062  5.41337  4.20549    535 a - - -
          2.68618  4.42225  2.77519  2.73123  3.46354  2.40513  3.72494  3.29354  2.67741  2.69355  4.24690  2.90347  2.73739  3.18146  2.89801  2.37887  2.77519  2.98518  4.58477  3.61503
          0.03394  3.79585  4.51819  0.61958  0.77255  0.48576  0.95510
    536   1.13028  4.15731  3.38741  3.17741  3.97841  2.98341  4.20816  3.09276  3.19172  2.97759  4.01968  3.34558  3.71559  3.54047  3.44632  2.50918  2.78132  2.76062  5.41337  4.20549    536 a - - -
          2.68618  4.42225  2.77519  2.73123  3.46354  2.40513  3.72494  3.29354  2.67741  2.69355  4.24690  2.90347  2.73739  3.18146  2.89801  2.37887  2.77519  2.98518  4.58477  3.61503
          0.03394  3.79585  4.51819  0.61958  0.77255  0.48576  0.95510
    537   2.92233  4.76304  3.40551  2.93532  4.09822  3.42248  3.77472  3.63624  2.21532  3.16631  4.17040  3.29997  3.93052  3.00054  1.10248  3.01132  3.19466  3.36399  5.21352  4.04414    537 r - - -
          2.68618  4.42225  2.77519  2.73123  3.46354  2.40513  3.72494  3.29354  2.67741  2.69355  4.24690  2.90347  2.73739  3.18146  2.89801  2.37887  2.77519  2.98518  4.58477  3.61503
          0.03394  3.79585  4.51819  0.61958  0.77255  0.48576  0.95510
    538   2.82391  4.80348  2.85654  2.61232  3.96119  3.31750  3.76918  3.58217  2.43905  3.09197  4.12421  3.07053  3.87128  1.37714  2.72383  2.87594  3.12199  3.31731  5.24801  3.93728    538 q - - -
          2.68618  4.42225  2.77519  2.73123  3.46354  2.40513  3.72494  3.29354  2.67741  2.69355  4.24690  2.90347  2.73739  3.18146  2.89801  2.37887  2.77519  2.98518  4.58477  3.61503
          0.03394  3.79585  4.51819  0.61958  0.77255  0.48576  0.95510
    539   2.91040  5.02118  1.03459  2.29415  4.38876  3.15538  3.86864  3.96018  2.93912  3.58318  4.56156  2.84580  3.80303  3.10913  3.44324  2.88288  3.24807  3.60825  5.57214  4.27689    539 d - - -
          2.68618  4.42225  2.77519  2.73123  3.46354  2.40513  3.72494  3.29354  2.67741  2.69355  4.24690  2.90347  2.73739  3.18146  2.89801  2.37887  2.77519  2.98518  4.58477  3.61503
          0.03394  3.79585  4.51819  0.61958  0.77255  0.48576  0.95510
    540   3.16360  4.58872  4.13284  3.83446  1.14617  3.86796  3.84818  2.69866  3.74379  2.08748  3.44153  3.93390  4.32968  3.93351  3.88243  3.43640  3.46543  2.68337  4.12325  2.50121    540 f - - -
          2.68618  4.42225  2.77519  2.73123  3.46354  2.40513  3.72494  3.29354  2.67741  2.69355  4.24690  2.90347  2.73739  3.18146  2.89801  2.37887  2.77519  2.98518  4.58477  3.61503
          0.03394  3.79585  4.51819  0.61958  0.77255  0.48576  0.95510
    541   2.37506  4.21928  3.36343  3.11426  3.90438  3.06047  4.13698  3.02232  3.05568  2.88842  3.94560  3.33461  3.75891  3.45489  3.31686  2.57569  1.30895  2.72553  5.34910  4.12161    541 t - - -
          2.68618  4.42225  2.77519  2.73123  3.46354  2.40513  3.72494  3.29354  2.67741  2.69355  4.24690  2.90347  2.73739  3.18146  2.89801  2.37887  2.77519  2.98518  4.58477  3.61503
          0.03394  3.79585  4.51819  0.61958  0.77255  0.48576  0.95510
    542   2.97152  4.41421  4.22264  3.83718  3.32466  3.98025  4.58086  1.17841  3.66364  1.92884  3.27443  4.09334  4.42066  4.02108  3.86910  3.46981  3.27286  1.84999  5.19813  3.92838    542 i - - -
          2.68618  4.42225  2.77519  2.73123  3.46354  2.40513  3.72494  3.29354  2.67741  2.69355  4.24690  2.90347  2.73739  3.18146  2.89801  2.37887  2.77519  2.98518  4.58477  3.61503
          0.03394  3.79585  4.51819  0.61958  0.77255  0.48576  0.95510
    543   2.97152  4.41421  4.22264  3.83718  3.32466  3.98025  4.58086  1.17841  3.66364  1.92884  3.27443  4.09334  4.42066  4.02108  3.86910  3.46981  3.27286  1.84999  5.19813  3.92838    543 i - - -
          2.68618  4.42225  2.77519  2.73123  3.46354  2.40513  3.72494  3.29354  2.67741  2.69355  4.24690  2.90347  2.73739  3.18146  2.89801  2.37887  2.77519  2.98518  4.58477  3.61503
          0.03394  3.79585  4.51819  0.61958  0.77255  0.48576  0.95510
    544   2.74801  4.31390  4.01740  3.68015  3.49623  3.64235  4.49576  2.06134  3.54665  2.19812  3.47515  3.88167  4.20856  3.91289  3.76614  3.14265  3.11235  1.12783  5.26699  3.99291    544 v - - -
          2.68618  4.42225  2.77519  2.73123  3.46354  2.40513  3.72494  3.29354  2.67741  2.69355  4.24690  2.90347  2.73739  3.18146  2.89801  2.37887  2.77519  2.98518  4.58477  3.61503
          0.03394  3.79585  4.51819  0.61958  0.77255  0.48576  0.95510
    545   2.90473  4.86144  3.07543  2.71386  4.23027  3.40035  3.72182  3.65519  1.14858  3.23810  4.20559  3.14102  3.90771  2.91909  2.42439  2.95288  3.16474  3.36797  5.31804  4.12045    545 k - - -
          2.68618  4.42225  2.77519  2.73123  3.46354  2.40513  3.72494  3.29354  2.67741  2.69355  4.24690  2.90347  2.73739  3.18146  2.89801  2.37887  2.77519  2.98518  4.58477  3.61503
          0.03394  3.79585  4.51819  0.61958  0.77255  0.48576  0.95510
    546   2.37506  4.21928  3.36343  3.11426  3.90438  3.06047  4.13698  3.02232  3.05568  2.88842  3.94560  3.33461  3.75891  3.45489  3.31686  2.57569  1.30895  2.72553  5.34910  4.12161    546 t - - -
          2.68618  4.42225  2.77519  2.73123  3.46354  2.40513  3.72494  3.29354  2.67741  2.69355  4.24690  2.90347  2.73739  3.18146  2.89801  2.37887  2.77519  2.98518  4.58477  3.61503
          0.03394  3.79585  4.51819  0.61958  0.77255  0.48576  0.95510
    547   3.07102  4.55716  4.06533  3.70691  3.10991  3.88283  4.38674  2.31233  3.47532  0.97587  3.16059  3.98955  4.33279  3.86210  3.66310  3.44769  3.36958  2.32936  4.95932  3.66429    547 l - - -
          2.68618  4.42225  2.77519  2.73123  3.46354  2.40513  3.72494  3.29354  2.67741  2.69355  4.24690  2.90347  2.73739  3.18146  2.89801  2.37887  2.77519  2.98518  4.58477  3.61503
          0.03394  3.79585  4.51819  0.61958  0.77255  0.48576  0.95510
    548   2.91144  4.47319  3.96799  3.55732  3.17835  3.77684  4.31030  2.34647  3.32892  1.78624  1.53332  3.84376  4.23852  3.71682  3.54291  3.25177  3.21604  2.34324  5.00794  3.76195    548 m - - -
          2.68618  4.42225  2.77519  2.73123  3.46354  2.40513  3.72494  3.29354  2.67741  2.69355  4.24690  2.90347  2.73739  3.18146  2.89801  2.37887  2.77519  2.98518  4.58477  3.61503
          0.03394  3.79585  4.51819  0.61958  0.77255  0.48576  0.95510
    549   2.89002  4.97982  2.46164  1.13983  4.31705  3.22719  3.81005  3.75576  2.68114  3.38625  4.36581  2.89548  3.82878  3.02872  3.08035  2.88163  3.19441  3.44836  5.50331  4.22786    549 e - - -
          2.68618  4.42225  2.77519  2.73123  3.46354  2.40513  3.72494  3.29354  2.67741  2.69355  4.24690  2.90347  2.73739  3.18146  2.89801  2.37887  2.77519  2.98518  4.58477  3.61503
          0.03394  3.79585  4.51819  0.61958  0.77255  0.48576  0.95510
    550   2.90473  4.86144  3.07543  2.71386  4.23027  3.40035  3.72182  3.65519  1.14858  3.23810  4.20559  3.14102  3.90771  2.91909  2.42439  2.95288  3.16474  3.36797  5.31804  4.12045    550 k - - -
          2.68618  4.42225  2.77519  2.73123  3.46354  2.40513  3.72494  3.29354  2.67741  2.69355  4.24690  2.90347  2.73739  3.18146  2.89801  2.37887  2.77519  2.98518  4.58477  3.61503
          0.03394  3.79585  4.51819  0.61958  0.77255  0.48576  0.95510
    551   2.92233  4.76304  3.40551  2.93532  4.09822  3.42248  3.77472  3.63624  2.21532  3.16631  4.17040  3.29997  3.93052  3.00054  1.10248  3.01132  3.19466  3.36399  5.21352  4.04414    551 r - - -
          2.68618  4.42225  2.77519  2.73123  3.46354  2.40513  3.72494  3.29354  2.67741  2.69355  4.24690  2.90347  2.73739  3.18146  2.89801  2.37887  2.77519  2.98518  4.58477  3.61503
          0.03394  3.79585  4.51819  0.61958  0.77255  0.48576  0.95510
    552   2.57516  4.35592  3.23299  3.12383  4.26326  0.85784  4.24698  3.84589  3.29441  3.50933  4.48601  3.39780  3.74458  3.62500  3.53709  2.74524  3.05053  3.38922  5.37683  4.36324    552 g - - -
          2.68618  4.42225  2.77519  2.73123  3.46354  2.40513  3.72494  3.29354  2.67741  2.69355  4.24690  2.90347  2.73739  3.18146  2.89801  2.37887  2.77519  2.98518  4.58477  3.61503
          0.03394  3.79585  4.51819  0.61958  0.77255  0.48576  0.95510
    553   2.97152  4.41421  4.22264  3.83718  3.32466  3.98025  4.58086  1.17841  3.66364  1.92884  3.27443  4.09334  4.42066  4.02108  3.86910  3.46981  3.27286  1.84999  5.19813  3.92838    553 i - - -
          2.68618  4.42225  2.77519  2.73123  3.46354  2.40513  3.72494  3.29354  2.67741  2.69355  4.24690  2.90347  2.73739  3.18146  2.89801  2.37887  2.77519  2.98518  4.58477  3.61503
          0.03394  3.79585  4.51819  0.61958  0.77255  0.48576  0.95510
    554   2.91040  5.02118  1.03459  2.29415  4.38876  3.15538  3.86864  3.96018  2.93912  3.58318  4.56156  2.84580  3.80303  3.10913  3.44324  2.88288  3.24807  3.60825  5.57214  4.27689    554 d - - -
          2.68618  4.42225  2.77519  2.73123  3.46354  2.40513  3.72494  3.29354  2.67741  2.69355  4.24690  2.90347  2.73739  3.18146  2.89801  2.37887  2.77519  2.98518  4.58477  3.61503
          0.03394  3.79585  4.51819  0.61958  0.77255  0.48576  0.95510
    555   2.74801  4.31390  4.01740  3.68015  3.49623  3.64235  4.49576  2.06134  3.54665  2.19812  3.47515  3.88167  4.20856  3.91289  3.76614  3.14265  3.11235  1.12783  5.26699  3.99291    555 v - - -
          2.68618  4.42225  2.77519  2.73123  3.46354  2.40513  3.72494  3.29354  2.67741  2.69355  4.24690  2.90347  2.73739  3.18146  2.89801  2.37887  2.77519  2.98518  4.58477  3.61503
          0.03394  3.79585  4.51819  0.61958  0.77255  0.48576  0.95510
    556   2.66303  4.65377  2.67206  2.55081  4.00554  3.13494  3.86464  3.70128  2.76297  3.35754  4.31478  1.30149  3.78399  3.13892  3.11357  2.73422  3.04338  3.33127  5.32061  3.96066    556 n - - -
          2.68618  4.42225  2.77519  2.73123  3.46354  2.40513  3.72494  3.29354  2.67741  2.69355  4.24690  2.90347  2.73739  3.18146  2.89801  2.37887  2.77519  2.98518  4.58477  3.61503
          0.03394  3.79585  4.51819  0.61958  0.77255  0.48576  0.95510
    557   1.13028  4.15731  3.38741  3.17741  3.97841  2.98341  4.20816  3.09276  3.19172  2.97759  4.01968  3.34558  3.71559  3.54047  3.44632  2.50918  2.78132  2.76062  5.41337  4.20549    557 a - - -
          2.68618  4.42225  2.77519  2.73123  3.46354  2.40513  3.72494  3.29354  2.67741  2.69355  4.24690  2.90347  2.73739  3.18146  2.89801  2.37887  2.77519  2.98518  4.58477  3.61503
          0.03394  3.79585  4.51819  0.61958  0.77255  0.48576  0.95510
    558   2.90473  4.86144  3.07543  2.71386  4.23027  3.40035  3.72182  3.65519  1.14858  3.23810  4.20559  3.14102  3.90771  2.91909  2.42439  2.95288  3.16474  3.36797  5.31804  4.12045    558 k - - -
          2.68618  4.42225  2.77519  2.73123  3.46354  2.40513  3.72494  3.29354  2.67741  2.69355  4.24690  2.90347  2.73739  3.18146  2.89801  2.37887  2.77519  2.98518  4.58477  3.61503
          0.03394  3.79585  4.51819  0.61958  0.77255  0.48576  0.95510
    559   2.89002  4.97982  2.46164  1.13983  4.31705  3.22719  3.81005  3.75576  2.68114  3.38625  4.36581  2.89548  3.82878  3.02872  3.08035  2.88163  3.19441  3.44836  5.50331  4.22786    559 e - - -
          2.68618  4.42225  2.77519  2.73123  3.46354  2.40513  3.72494  3.29354  2.67741  2.69355  4.24690  2.90347  2.73739  3.18146  2.89801  2.37887  2.77519  2.98518  4.58477  3.61503
          0.03394  3.79585  4.51819  0.61958  0.77255  0.48576  0.95510
    560   2.92233  4.76304  3.40551  2.93532  4.09822  3.42248  3.77472  3.63624  2.21532  3.16631  4.17040  3.29997  3.93052  3.00054  1.10248  3.01132  3.19466  3.36399  5.21352  4.04414    560 r - - -
          2.68618  4.42225  2.77519  2.73123  3.46354  2.40513  3.72494  3.29354  2.67741  2.69355  4.24690  2.90347  2.73739  3.18146  2.89801  2.37887  2.77519  2.98518  4.58477  3.61503
          0.03394  3.79585  4.51819  0.61958  0.77255  0.48576  0.95510
    561   1.13028  4.15731  3.38741  3.17741  3.97841  2.98341  4.20816  3.09276  3.19172  2.97759  4.01968  3.34558  3.71559  3.54047  3.44632  2.50918  2.78132  2.76062  5.41337  4.20549    561 a - - -
          2.68618  4.42225  2.77519  2.73123  3.46354  2.40513  3.72494  3.29354  2.67741  2.69355  4.24690  2.90347  2.73739  3.18146  2.89801  2.37887  2.77519  2.98518  4.58477  3.61503
          0.03394  3.79585  4.51819  0.61958  0.77255  0.48576  0.95510
    562   2.57516  4.35592  3.23299  3.12383  4.26326  0.85784  4.24698  3.84589  3.29441  3.50933  4.48601  3.39780  3.74458  3.62500  3.53709  2.74524  3.05053  3.38922  5.37683  4.36324    562 g - - -
          2.68618  4.42225  2.77519  2.73123  3.46354  2.40513  3.72494  3.29354  2.67741  2.69355  4.24690  2.90347  2.73739  3.18146  2.89801  2.37887  2.77519  2.98518  4.58477  3.61503
          0.03394  3.79585  4.51819  0.61958  0.77255  0.48576  0.95510
    563   3.16360  4.58872  4.13284  3.83446  1.14617  3.86796  3.84818  2.69866  3.74379  2.08748  3.44153  3.93390  4.32968  3.93351  3.88243  3.43640  3.46543  2.68337  4.12325  2.50121    563 f - - -
          2.68618  4.42225  2.77519  2.73123  3.46354  2.40513  3.72494  3.29354  2.67741  2.69355  4.24690  2.90347  2.73739  3.18146  2.89801  2.37887  2.77519  2.98518  4.58477  3.61503
          0.03394  3.79585  4.51819  0.61958  0.77255  0.48576  0.95510
    564   2.37506  4.21928  3.36343  3.11426  3.90438  3.06047  4.13698  3.02232  3.05568  2.88842  3.94560  3.33461  3.75891  3.45489  3.31686  2.57569  1.30895  2.72553  5.34910  4.12161    564 t - - -
          2.68618  4.42225  2.77519  2.73123  3.46354  2.40513  3.72494  3.29354  2.67741  2.69355  4.24690  2.90347  2.73739  3.18146  2.89801  2.37887  2.77519  2.98518  4.58477  3.61503
          0.03394  3.79585  4.51819  0.61958  0.77255  0.48576  0.95510
    565   2.65622  4.42412  3.25549  3.08508  4.08325  3.11607  4.16735  3.61068  3.13612  3.24522  4.29321  3.39853  0.98330  3.52735  3.38874  2.82178  3.09223  3.26464  5.28914  4.20354    565 p - - -
          2.68618  4.42225  2.77519  2.73123  3.46354  2.40513  3.72494  3.29354  2.67741  2.69355  4.24690  2.90347  2.73739  3.18146  2.89801  2.37887  2.77519  2.98518  4.58477  3.61503
          0.03394  3.79585  4.51819  0.61958  0.77255  0.48576  0.95510
    566   3.07102  4.55716  4.06533  3.70691  3.10991  3.88283  4.38674  2.31233  3.47532  0.97587  3.16059  3.98955  4.33279  3.86210  3.66310  3.44769  3.36958  2.32936  4.95932  3.66429    566 l - - -
          2.68618  4.42225  2.77519  2.73123  3.46354  2.40513  3.72494  3.29354  2.67741  2.69355  4.24690  2.90347  2.73739  3.18146  2.89801  2.37887  2.77519  2.98518  4.58477  3.61503
          0.03394  3.79585  4.51819  0.61958  0.77255  0.48576  0.95510
    567   2.91708  4.74495  3.05658  2.81070  3.23529  3.38640  1.31508  3.60785  2.65608  3.11075  4.14924  3.22238  3.93573  3.17650  2.92545  2.98902  3.21864  3.34463  4.70109  3.18872    567 h - - -
          2.68618  4.42225  2.77519  2.73123  3.46354  2.40513  3.72494  3.29354  2.67741  2.69355  4.24690  2.90347  2.73739  3.18146  2.89801  2.37887  2.77519  2.98518  4.58477  3.61503
          0.03394  3.79585  4.51819  0.61958  0.77255  0.48576  0.95510
    568   3.07102  4.55716  4.06533  3.70691  3.10991  3.88283  4.38674  2.31233  3.47532  0.97587  3.16059  3.98955  4.33279  3.86210  3.66310  3.44769  3.36958  2.32936  4.95932  3.66429    568 l - - -
          2.68618  4.42225  2.77519  2.73123  3.46354  2.40513  3.72494  3.29354  2.67741  2.69355  4.24690  2.90347  2.73739  3.18146  2.89801  2.37887  2.77519  2.98518  4.58477  3.61503
          0.03394  3.79585  4.51819  0.61958  0.77255  0.48576  0.95510
    569   2.28072  4.19900  3.14304  2.95724  4.00083  2.93045  4.06826  3.51397  3.02571  3.24092  4.17490  3.19308  3.66335  3.38155  3.31277  1.21285  2.75547  3.06599  5.37995  4.08441    569 s - - -
          2.68618  4.42225  2.77519  2.73123  3.46354  2.40513  3.72494  3.29354  2.67741  2.69355  4.24690  2.90347  2.73739  3.18146  2.89801  2.37887  2.77519  2.98518  4.58477  3.61503
          0.03394  3.79585  4.51819  0.61958  0.77255  0.48576  0.95510
    570   2.97152  4.41421  4.22264  3.83718  3.32466  3.98025  4.58086  1.17841  3.66364  1.92884  3.27443  4.09334  4.42066  4.02108  3.86910  3.46981  3.27286  1.84999  5.19813  3.92838    570 i - - -
          2.68618  4.42225  2.77519  2.73123  3.46354  2.40513  3.72494  3.29354  2.67741  2.69355  4.24690  2.90347  2.73739  3.18146  2.89801  2.37887  2.77519  2.98518  4.58477  3.61503
          0.03394  3.79585  4.51819  0.61958  0.77255  0.48576  0.95510
    571   2.37506  4.21928  3.36343  3.11426  3.90438  3.06047  4.13698  3.02232  3.05568  2.88842  3.94560  3.33461  3.75891  3.45489  3.31686  2.57569  1.30895  2.72553  5.34910  4.12161    571 t - - -
          2.68618  4.42225  2.77519  2.73123  3.46354  2.40513  3.72494  3.29354  2.67741  2.69355  4.24690  2.90347  2.73739  3.18146  2.89801  2.37887  2.77519  2.98518  4.58477  3.61503
          0.03394  3.79585  4.51819  0.61958  0.77255  0.48576  0.95510
    572   2.28072  4.19900  3.14304  2.95724  4.00083  2.93045  4.06826  3.51397  3.02571  3.24092  4.17490  3.19308  3.66335  3.38155  3.31277  1.21285  2.75547  3.06599  5.37995  4.08441    572 s - - -
          2.68618  4.42225  2.77519  2.73123  3.46354  2.40513  3.72494  3.29354  2.67741  2.69355  4.24690  2.90347  2.73739  3.18146  2.89801  2.37887  2.77519  2.98518  4.58477  3.61503
          0.03394  3.79585  4.51819  0.61958  0.77255  0.48576  0.95510
    573   2.66303  4.65377  2.67206  2.55081  4.00554  3.13494  3.86464  3.70128  2.76297  3.35754  4.31478  1.30149  3.78399  3.13892  3.11357  2.73422  3.04338  3.33127  5.32061  3.96066    573 n - - -
          2.68618  4.42225  2.77519  2.73123  3.46354  2.40513  3.72494  3.29354  2.67741  2.69355  4.24690  2.90347  2.73739  3.18146  2.89801  2.37887  2.77519  2.98518  4.58477  3.61503
          0.03394  3.79585  4.51819  0.61958  0.77255  0.48576  0.95510
    574   2.28072  4.19900  3.14304  2.95724  4.00083  2.93045  4.06826  3.51397  3.02571  3.24092  4.17490  3.19308  3.66335  3.38155  3.31277  1.21285  2.75547  3.06599  5.37995  4.08441    574 s - - -
          2.68618  4.42225  2.77519  2.73123  3.46354  2.40513  3.72494  3.29354  2.67741  2.69355  4.24690  2.90347  2.73739  3.18146  2.89801  2.37887  2.77519  2.98518  4.58477  3.61503
          0.03394  3.79585  4.51819  0.61958  0.77255  0.48576  0.95510
    575   2.92233  4.76304  3.40551  2.93532  4.09822  3.42248  3.77472  3.63624  2.21532  3.16631  4.17040  3.29997  3.93052  3.00054  1.10248  3.01132  3.19466  3.36399  5.21352  4.04414    575 r - - -
          2.68618  4.42225  2.77519  2.73123  3.46354  2.40513  3.72494  3.29354  2.67741  2.69355  4.24690  2.90347  2.73739  3.18146  2.89801  2.37887  2.77519  2.98518  4.58477  3.61503
          0.03394  3.79585  4.51819  0.61958  0.77255  0.48576  0.95510
    576   1.13028  4.15731  3.38741  3.17741  3.97841  2.98341  4.20816  3.09276  3.19172  2.97759  4.01968  3.34558  3.71559  3.54047  3.44632  2.50918  2.78132  2.76062  5.41337  4.20549    576 a - - -
          2.68618  4.42225  2.77519  2.73123  3.46354  2.40513  3.72494  3.29354  2.67741  2.69355  4.24690  2.90347  2.73739  3.18146  2.89801  2.37887  2.77519  2.98518  4.58477  3.61503
          0.03394  3.79585  4.51819  0.61958  0.77255  0.48576  0.95510
    577   1.13028  4.15731  3.38741  3.17741  3.97841  2.98341  4.20816  3.09276  3.19172  2.97759  4.01968  3.34558  3.71559  3.54047  3.44632  2.50918  2.78132  2.76062  5.41337  4.20549    577 a - - -
          2.68618  4.42225  2.77519  2.73123  3.46354  2.40513  3.72494  3.29354  2.67741  2.69355  4.24690  2.90347  2.73739  3.18146  2.89801  2.37887  2.77519  2.98518  4.58477  3.61503
          0.03394  3.79585  4.51819  0.61958  0.77255  0.48576  0.95510
    578   2.92233  4.76304  3.40551  2.93532  4.09822  3.42248  3.77472  3.63624  2.21532  3.16631  4.17040  3.29997  3.93052  3.00054  1.10248  3.01132  3.19466  3.36399  5.21352  4.04414    578 r - - -
          2.68618  4.42225  2.77519  2.73123  3.46354  2.40513  3.72494  3.29354  2.67741  2.69355  4.24690  2.90347  2.73739  3.18146  2.89801  2.37887  2.77519  2.98518  4.58477  3.61503
          0.03394  3.79585  4.51819  0.61958  0.77255  0.48576  0.95510
    579   2.37506  4.21928  3.36343  3.11426  3.90438  3.06047  4.13698  3.02232  3.05568  2.88842  3.94560  3.33461  3.75891  3.45489  3.31686  2.57569  1.30895  2.72553  5.34910  4.12161    579 t - - -
          2.68618  4.42225  2.77519  2.73123  3.46354  2.40513  3.72494  3.29354  2.67741  2.69355  4.24690  2.90347  2.73739  3.18146  2.89801  2.37887  2.77519  2.98518  4.58477  3.61503
          0.03394  3.79585  4.51819  0.61958  0.77255  0.48576  0.95510
    580   3.07102  4.55716  4.06533  3.70691  3.10991  3.88283  4.38674  2.31233  3.47532  0.97587  3.16059  3.98955  4.33279  3.86210  3.66310  3.44769  3.36958  2.32936  4.95932  3.66429    580 l - - -
          2.68618  4.42225  2.77519  2.73123  3.46354  2.40513  3.72494  3.29354  2.67741  2.69355  4.24690  2.90347  2.73739  3.18146  2.89801  2.37887  2.77519  2.98518  4.58477  3.61503
          0.03394  3.79585  4.51819  0.61958  0.77255  0.48576  0.95510
    581   2.97152  4.41421  4.22264  3.83718  3.32466  3.98025  4.58086  1.17841  3.66364  1.92884  3.27443  4.09334  4.42066  4.02108  3.86910  3.46981  3.27286  1.84999  5.19813  3.92838    581 i - - -
          2.68618  4.42225  2.77519  2.73123  3.46354  2.40513  3.72494  3.29354  2.67741  2.69355  4.24690  2.90347  2.73739  3.18146  2.89801  2.37887  2.77519  2.98518  4.58477  3.61503
          0.03394  3.79585  4.51819  0.61958  0.77255  0.48576  0.95510
    582   2.66303  4.65377  2.67206  2.55081  4.00554  3.13494  3.86464  3.70128  2.76297  3.35754  4.31478  1.30149  3.78399  3.13892  3.11357  2.73422  3.04338  3.33127  5.32061  3.96066    582 n - - -
          2.68618  4.42225  2.77519  2.73123  3.46354  2.40513  3.72494  3.29354  2.67741  2.69355  4.24690  2.90347  2.73739  3.18146  2.89801  2.37887  2.77519  2.98518  4.58477  3.61503
          0.03394  3.79585  4.51819  0.61958  0.77255  0.48576  0.95510
    583   2.89002  4.97982  2.46164  1.13983  4.31705  3.22719  3.81005  3.75576  2.68114  3.38625  4.36581  2.89548  3.82878  3.02872  3.08035  2.88163  3.19441  3.44836  5.50331  4.22786    583 e - - -
          2.68618  4.42225  2.77519  2.73123  3.46354  2.40513  3.72494  3.29354  2.67741  2.69355  4.24690  2.90347  2.73739  3.18146  2.89801  2.37887  2.77519  2.98518  4.58477  3.61503
          0.03394  3.79585  4.51819  0.61958  0.77255  0.48576  0.95510
    584   2.37506  4.21928  3.36343  3.11426  3.90438  3.06047  4.13698  3.02232  3.05568  2.88842  3.94560  3.33461  3.75891  3.45489  3.31686  2.57569  1.30895  2.72553  5.34910  4.12161    584 t - - -
          2.68618  4.42225  2.77519  2.73123  3.46354  2.40513  3.72494  3.29354  2.67741  2.69355  4.24690  2.90347  2.73739  3.18146  2.89801  2.37887  2.77519  2.98518  4.58477  3.61503
          0.03394  3.79585  4.51819  0.61958  0.77255  0.48576  0.95510
    585   2.65622  4.42412  3.25549  3.08508  4.08325  3.11607  4.16735  3.61068  3.13612  3.24522  4.29321  3.39853  0.98330  3.52735  3.38874  2.82178  3.09223  3.26464  5.28914  4.20354    585 p - - -
          2.68618  4.42225  2.77519  2.73123  3.46354  2.40513  3.72494  3.29354  2.67741  2.69355  4.24690  2.90347  2.73739  3.18146  2.89801  2.37887  2.77519  2.98518  4.58477  3.61503
          0.03394  3.79585  4.51819  0.61958  0.77255  0.48576  0.95510
    586   1.13028  4.15731  3.38741  3.17741  3.97841  2.98341  4.20816  3.09276  3.19172  2.97759  4.01968  3.34558  3.71559  3.54047  3.44632  2.50918  2.78132  2.76062  5.41337  4.20549    586 a - - -
          2.68618  4.42225  2.77519  2.73123  3.46354  2.40513  3.72494  3.29354  2.67741  2.69355  4.24690  2.90347  2.73739  3.18146  2.89801  2.37887  2.77519  2.98518  4.58477  3.61503
          0.03394  3.79585  4.51819  0.61958  0.77255  0.48576  0.95510
    587   2.57516  4.35592  3.23299  3.12383  4.26326  0.85784  4.24698  3.84589  3.29441  3.50933  4.48601  3.39780  3.74458  3.62500  3.53709  2.74524  3.05053  3.38922  5.37683  4.36324    587 g - - -
          2.68618  4.42225  2.77519  2.73123  3.46354  2.40513  3.72494  3.29354  2.67741  2.69355  4.24690  2.90347  2.73739  3.18146  2.89801  2.37887  2.77519  2.98518  4.58477  3.61503
          0.03394  3.79585  4.51819  0.61958  0.77255  0.48576  0.95510
    588   2.97152  4.41421  4.22264  3.83718  3.32466  3.98025  4.58086  1.17841  3.66364  1.92884  3.27443  4.09334  4.42066  4.02108  3.86910  3.46981  3.27286  1.84999  5.19813  3.92838    588 i - - -
          2.68618  4.42225  2.77519  2.73123  3.46354  2.40513  3.72494  3.29354  2.67741  2.69355  4.24690  2.90347  2.73739  3.18146  2.89801  2.37887  2.77519  2.98518  4.58477  3.61503
          0.03394  3.79585  4.51819  0.61958  0.77255  0.48576  0.95510
    589   2.66303  4.65377  2.67206  2.55081  4.00554  3.13494  3.86464  3.70128  2.76297  3.35754  4.31478  1.30149  3.78399  3.13892  3.11357  2.73422  3.04338  3.33127  5.32061  3.96066    589 n - - -
          2.68618  4.42225  2.77519  2.73123  3.46354  2.40513  3.72494  3.29354  2.67741  2.69355  4.24690  2.90347  2.73739  3.18146  2.89801  2.37887  2.77519  2.98518  4.58477  3.61503
          0.03394  3.79585  4.51819  0.61958  0.77255  0.48576  0.95510
    590   2.97152  4.41421  4.22264  3.83718  3.32466  3.98025  4.58086  1.17841  3.66364  1.92884  3.27443  4.09334  4.42066  4.02108  3.86910  3.46981  3.27286  1.84999  5.19813  3.92838    590 i - - -
          2.68618  4.42225  2.77519  2.73123  3.46354  2.40513  3.72494  3.29354  2.67741  2.69355  4.24690  2.90347  2.73739  3.18146  2.89801  2.37887  2.77519  2.98518  4.58477  3.61503
          0.03394  3.79585  4.51819  0.61958  0.77255  0.48576  0.95510
    591   2.90473  4.86144  3.07543  2.71386  4.23027  3.40035  3.72182  3.65519  1.14858  3.23810  4.20559  3.14102  3.90771  2.91909  2.42439  2.95288  3.16474  3.36797  5.31804  4.12045    591 k - - -
          2.68618  4.42225  2.77519  2.73123  3.46354  2.40513  3.72494  3.29354  2.67741  2.69355  4.24690  2.90347  2.73739  3.18146  2.89801  2.37887  2.77519  2.98518  4.58477  3.61503
          0.03394  3.79585  4.51819  0.61958  0.77255  0.48576  0.95510
    592   2.28072  4.19900  3.14304  2.95724  4.00083  2.93045  4.06826  3.51397  3.02571  3.24092  4.17490  3.19308  3.66335  3.38155  3.31277  1.21285  2.75547  3.06599  5.37995  4.08441    592 s - - -
          2.68618  4.42225  2.77519  2.73123  3.46354  2.40513  3.72494  3.29354  2.67741  2.69355  4.24690  2.90347  2.73739  3.18146  2.89801  2.37887  2.77519  2.98518  4.58477  3.61503
          0.03394  3.79585  4.51819  0.61958  0.77255  0.48576  0.95510
    593   2.66303  4.65377  2.67206  2.55081  4.00554  3.13494  3.86464  3.70128  2.76297  3.35754  4.31478  1.30149  3.78399  3.13892  3.11357  2.73422  3.04338  3.33127  5.32061  3.96066    593 n - - -
          2.68618  4.42225  2.77519  2.73123  3.46354  2.40513  3.72494  3.29354  2.67741  2.69355  4.24690  2.90347  2.73739  3.18146  2.89801  2.37887  2.77519  2.98518  4.58477  3.61503
          0.03394  3.79585  4.51819  0.61958  0.77255  0.48576  0.95510
    594   2.28072  4.19900  3.14304  2.95724  4.00083  2.93045  4.06826  3.51397  3.02571  3.24092  4.17490  3.19308  3.66335  3.38155  3.31277  1.21285  2.75547  3.06599  5.37995  4.08441    594 s - - -
          2.68618  4.42225  2.77519  2.73123  3.46354  2.40513  3.72494  3.29354  2.67741  2.69355  4.24690  2.90347  2.73739  3.18146  2.89801  2.37887  2.77519  2.98518  4.58477  3.61503
          0.03394  3.79585  4.51819  0.61958  0.77255  0.48576  0.95510
    595   2.57516  4.35592  3.23299  3.12383  4.26326  0.85784  4.24698  3.84589  3.29441  3.50933  4.48601  3.39780  3.74458  3.62500  3.53709  2.74524  3.05053  3.38922  5.37683  4.36324    595 g - - -
          2.68618  4.42225  2.77519  2.73123  3.46354  2.40513  3.72494  3.29354  2.67741  2.69355  4.24690  2.90347  2.73739  3.18146  2.89801  2.37887  2.77519  2.98518  4.58477  3.61503
          0.03394  3.79585  4.51819  0.61958  0.77255  0.48576  0.95510
    596   3.07102  4.55716  4.06533  3.70691  3.10991  3.88283  4.38674  2.31233  3.47532  0.97587  3.16059  3.98955  4.33279  3.86210  3.66310  3.44769  3.36958  2.32936  4.95932  3.66429    596 l - - -
          2.68618  4.42225  2.77519  2.73123  3.46354  2.40513  3.72494  3.29354  2.67741  2.69355  4.24690  2.90347  2.73739  3.18146  2.89801  2.37887  2.77519  2.98518  4.58477  3.61503
          0.03394  3.79585  4.51819  0.61958  0.77255  0.48576  0.95510
    597   2.37506  4.21928  3.36343  3.11426  3.90438  3.06047  4.13698  3.02232  3.05568  2.88842  3.94560  3.33461  3.75891  3.45489  3.31686  2.57569  1.30895  2.72553  5.34910  4.12161    597 t - - -
          2.68618  4.42225  2.77519  2.73123  3.46354  2.40513  3.72494  3.29354  2.67741  2.69355  4.24690  2.90347  2.73739  3.18146  2.89801  2.37887  2.77519  2.98518  4.58477  3.61503
          0.03394  3.79585  4.51819  0.61958  0.77255  0.48576  0.95510
    598   2.65622  4.42412  3.25549  3.08508  4.08325  3.11607  4.16735  3.61068  3.13612  3.24522  4.29321  3.39853  0.98330  3.52735  3.38874  2.82178  3.09223  3.26464  5.28914  4.20354    598 p - - -
          2.68618  4.42225  2.77519  2.73123  3.46354  2.40513  3.72494  3.29354  2.67741  2.69355  4.24690  2.90347  2.73739  3.18146  2.89801  2.37887  2.77519  2.98518  4.58477  3.61503
          0.03394  3.79585  4.51819  0.61958  0.77255  0.48576  0.95510
    599   3.07102  4.55716  4.06533  3.70691  3.10991  3.88283  4.38674  2.31233  3.47532  0.97587  3.16059  3.98955  4.33279  3.86210  3.66310  3.44769  3.36958  2.32936  4.95932  3.66429    599 l - - -
          2.68618  4.42225  2.77519  2.73123  3.46354  2.40513  3.72494  3.29354  2.67741  2.69355  4.24690  2.90347  2.73739  3.18146  2.89801  2.37887  2.77519  2.98518  4.58477  3.61503
          0.03394  3.79585  4.51819  0.61958  0.77255  0.48576  0.95510
    600   2.91708  4.74495  3.05658  2.81070  3.23529  3.38640  1.31508  3.60785  2.65608  3.11075  4.14924  3.22238  3.93573  3.17650  2.92545  2.98902  3.21864  3.34463  4.70109  3.18872    600 h - - -
          2.68618  4.42225  2.77519  2.73123  3.46354  2.40513  3.72494  3.29354  2.67741  2.69355  4.24690  2.90347  2.73739  3.18146  2.89801  2.37887  2.77519  2.98518  4.58477  3.61503
          0.03394  3.79585  4.51819  0.61958  0.77255  0.48576  0.95510
    601   3.07102  4.55716  4.06533  3.70691  3.10991  3.88283  4.38674  2.31233  3.47532  0.97587  3.16059  3.98955  4.33279  3.86210  3.66310  3.44769  3.36958  2.32936  4.95932  3.66429    601 l - - -
          2.68618  4.42225  2.77519  2.73123  3.46354  2.40513  3.72494  3.29354  2.67741  2.69355  4.24690  2.90347  2.73739  3.18146  2.89801  2.37887  2.77519  2.98518  4.58477  3.61503
          0.03394  3.79585  4.51819  0.61958  0.77255  0.48576  0.95510
    602   1.13028  4.15731  3.38741  3.17741  3.97841  2.98341  4.20816  3.09276  3.19172  2.97759  4.01968  3.34558  3.71559  3.54047  3.44632  2.50918  2.78132  2.76062  5.41337  4.20549    602 a - - -
          2.68618  4.42225  2.77519  2.73123  3.46354  2.40513  3.72494  3.29354  2.67741  2.69355  4.24690  2.90347  2.73739  3.18146  2.89801  2.37887  2.77519  2.98518  4.58477  3.61503
          0.03394  3.79585  4.51819  0.61958  0.77255  0.48576  0.95510
    603   2.74801  4.31390  4.01740  3.68015  3.49623  3.64235  4.49576  2.06134  3.54665  2.19812  3.47515  3.88167  4.20856  3.91289  3.76614  3.14265  3.11235  1.12783  5.26699  3.99291    603 v - - -
          2.68618  4.42225  2.77519  2.73123  3.46354  2.40513  3.72494  3.29354  2.67741  2.69355  4.24690  2.90347  2.73739  3.18146  2.89801  2.37887  2.77519  2.98518  4.58477  3.61503
          0.03394  3.79585  4.51819  0.61958  0.77255  0.48576  0.95510
    604   3.07102  4.55716  4.06533  3.70691  3.10991  3.88283  4.38674  2.31233  3.47532  0.97587  3.16059  3.98955  4.33279  3.86210  3.66310  3.44769  3.36958  2.32936  4.95932  3.66429    604 l - - -
          2.68618  4.42225  2.77519  2.73123  3.46354  2.40513  3.72494  3.29354  2.67741  2.69355  4.24690  2.90347  2.73739  3.18146  2.89801  2.37887  2.77519  2.98518  4.58477  3.61503
          0.03394  3.79585  4.51819  0.61958  0.77255  0.48576  0.95510
    605   2.82391  4.80348  2.85654  2.61232  3.96119  3.31750  3.76918  3.58217  2.43905  3.09197  4.12421  3.07053  3.87128  1.37714  2.72383  2.87594  3.12199  3.31731  5.24801  3.93728    605 q - - -
          2.68618  4.42225  2.77519  2.73123  3.46354  2.40513  3.72494  3.29354  2.67741  2.69355  4.24690  2.90347  2.73739  3.18146  2.89801  2.37887  2.77519  2.98518  4.58477  3.61503
          0.03394  3.79585  4.51819  0.61958  0.77255  0.48576  0.95510
    606   2.66303  4.65377  2.67206  2.55081  4.00554  3.13494  3.86464  3.70128  2.76297  3.35754  4.31478  1.30149  3.78399  3.13892  3.11357  2.73422  3.04338  3.33127  5.32061  3.96066    606 n - - -
          2.68618  4.42225  2.77519  2.73123  3.46354  2.40513  3.72494  3.29354  2.67741  2.69355  4.24690  2.90347  2.73739  3.18146  2.89801  2.37887  2.77519  2.98518  4.58477  3.61503
          0.03394  3.79585  4.51819  0.61958  0.77255  0.48576  0.95510
    607   2.66303  4.65377  2.67206  2.55081  4.00554  3.13494  3.86464  3.70128  2.76297  3.35754  4.31478  1.30149  3.78399  3.13892  3.11357  2.73422  3.04338  3.33127  5.32061  3.96066    607 n - - -
          2.68618  4.42225  2.77519  2.73123  3.46354  2.40513  3.72494  3.29354  2.67741  2.69355  4.24690  2.90347  2.73739  3.18146  2.89801  2.37887  2.77519  2.98518  4.58477  3.61503
          0.03394  3.79585  4.51819  0.61958  0.77255  0.48576  0.95510
    608   3.07102  4.55716  4.06533  3.70691  3.10991  3.88283  4.38674  2.31233  3.47532  0.97587  3.16059  3.98955  4.33279  3.86210  3.66310  3.44769  3.36958  2.32936  4.95932  3.66429    608 l - - -
          2.68618  4.42225  2.77519  2.73123  3.46354  2.40513  3.72494  3.29354  2.67741  2.69355  4.24690  2.90347  2.73739  3.18146  2.89801  2.37887  2.77519  2.98518  4.58477  3.61503
          0.03394  3.79585  4.51819  0.61958  0.77255  0.48576  0.95510
    609   2.28072  4.19900  3.14304  2.95724  4.00083  2.93045  4.06826  3.51397  3.02571  3.24092  4.17490  3.19308  3.66335  3.38155  3.31277  1.21285  2.75547  3.06599  5.37995  4.08441    609 s - - -
          2.68618  4.42225  2.77519  2.73123  3.46354  2.40513  3.72494  3.29354  2.67741  2.69355  4.24690  2.90347  2.73739  3.18146  2.89801  2.37887  2.77519  2.98518  4.58477  3.61503
          0.03394  3.79585  4.51819  0.61958  0.77255  0.48576  0.95510
    610   1.13028  4.15731  3.38741  3.17741  3.97841  2.98341  4.20816  3.09276  3.19172  2.97759  4.01968  3.34558  3.71559  3.54047  3.44632  2.50918  2.78132  2.76062  5.41337  4.20549    610 a - - -
          2.68618  4.42225  2.77519  2.73123  3.46354  2.40513  3.72494  3.29354  2.67741  2.69355  4.24690  2.90347  2.73739  3.18146  2.89801  2.37887  2.77519  2.98518  4.58477  3.61503
          0.03394  3.79585  4.51819  0.61958  0.77255  0.48576  0.95510
    611   1.13028  4.15731  3.38741  3.17741  3.97841  2.98341  4.20816  3.09276  3.19172  2.97759  4.01968  3.34558  3.71559  3.54047  3.44632  2.50918  2.78132  2.76062  5.41337  4.20549    611 a - - -
          2.68618  4.42225  2.77519  2.73123  3.46354  2.40513  3.72494  3.29354  2.67741  2.69355  4.24690  2.90347  2.73739  3.18146  2.89801  2.37887  2.77519  2.98518  4.58477  3.61503
          0.03394  3.79585  4.51819  0.61958  0.77255  0.48576  0.95510
    612   2.90473  4.86144  3.07543  2.71386  4.23027  3.40035  3.72182  3.65519  1.14858  3.23810  4.20559  3.14102  3.90771  2.91909  2.42439  2.95288  3.16474  3.36797  5.31804  4.12045    612 k - - -
          2.68618  4.42225  2.77519  2.73123  3.46354  2.40513  3.72494  3.29354  2.67741  2.69355  4.24690  2.90347  2.73739  3.18146  2.89801  2.37887  2.77519  2.98518  4.58477  3.61503
          0.03394  3.79585  4.51819  0.61958  0.77255  0.48576  0.95510
    613   2.74801  4.31390  4.01740  3.68015  3.49623  3.64235  4.49576  2.06134  3.54665  2.19812  3.47515  3.88167  4.20856  3.91289  3.76614  3.14265  3.11235  1.12783  5.26699  3.99291    613 v - - -
          2.68618  4.42225  2.77519  2.73123  3.46354  2.40513  3.72494  3.29354  2.67741  2.69355  4.24690  2.90347  2.73739  3.18146  2.89801  2.37887  2.77519  2.98518  4.58477  3.61503
          0.03394  3.79585  4.51819  0.61958  0.77255  0.48576  0.95510
    614   3.07102  4.55716  4.06533  3.70691  3.10991  3.88283  4.38674  2.31233  3.47532  0.97587  3.16059  3.98955  4.33279  3.86210  3.66310  3.44769  3.36958  2.32936  4.95932  3.66429    614 l - - -
          2.68618  4.42225  2.77519  2.73123  3.46354  2.40513  3.72494  3.29354  2.67741  2.69355  4.24690  2.90347  2.73739  3.18146  2.89801  2.37887  2.77519  2.98518  4.58477  3.61503
          0.03394  3.79585  4.51819  0.61958  0.77255  0.48576  0.95510
    615   2.74801  4.31390  4.01740  3.68015  3.49623  3.64235  4.49576  2.06134  3.54665  2.19812  3.47515  3.88167  4.20856  3.91289  3.76614  3.14265  3.11235  1.12783  5.26699  3.99291    615 v - - -
          2.68618  4.42225  2.77519  2.73123  3.46354  2.40513  3.72494  3.29354  2.67741  2.69355  4.24690  2.90347  2.73739  3.18146  2.89801  2.37887  2.77519  2.98518  4.58477  3.61503
          0.03394  3.79585  4.51819  0.61958  0.77255  0.48576  0.95510
    616   2.90473  4.86144  3.07543  2.71386  4.23027  3.40035  3.72182  3.65519  1.14858  3.23810  4.20559  3.14102  3.90771  2.91909  2.42439  2.95288  3.16474  3.36797  5.31804  4.12045    616 k - - -
          2.68618  4.42225  2.77519  2.73123  3.46354  2.40513  3.72494  3.29354  2.67741  2.69355  4.24690  2.90347  2.73739  3.18146  2.89801  2.37887  2.77519  2.98518  4.58477  3.61503
          0.03394  3.79585  4.51819  0.61958  0.77255  0.48576  0.95510
    617   2.28072  4.19900  3.14304  2.95724  4.00083  2.93045  4.06826  3.51397  3.02571  3.24092  4.17490  3.19308  3.66335  3.38155  3.31277  1.21285  2.75547  3.06599  5.37995  4.08441    617 s - - -
          2.68618  4.42225  2.77519  2.73123  3.46354  2.40513  3.72494  3.29354  2.67741  2.69355  4.24690  2.90347  2.73739  3.18146  2.89801  2.37887  2.77519  2.98518  4.58477  3.61503
          0.03394  3.79585  4.51819  0.61958  0.77255  0.48576  0.95510
    618   2.66303  4.65377  2.67206  2.55081  4.00554  3.13494  3.86464  3.70128  2.76297  3.35754  4.31478  1.30149  3.78399  3.13892  3.11357  2.73422  3.04338  3.33127  5.32061  3.96066    618 n - - -
          2.68618  4.42225  2.77519  2.73123  3.46354  2.40513  3.72494  3.29354  2.67741  2.69355  4.24690  2.90347  2.73739  3.18146  2.89801  2.37887  2.77519  2.98518  4.58477  3.61503
          0.03394  3.79585  4.51819  0.61958  0.77255  0.48576  0.95510
    619   2.90473  4.86144  3.07543  2.71386  4.23027  3.40035  3.72182  3.65519  1.14858  3.23810  4.20559  3.14102  3.90771  2.91909  2.42439  2.95288  3.16474  3.36797  5.31804  4.12045    619 k - - -
          2.68618  4.42225  2.77519  2.73123  3.46354  2.40513  3.72494  3.29354  2.67741  2.69355  4.24690  2.90347  2.73739  3.18146  2.89801  2.37887  2.77519  2.98518  4.58477  3.61503
          0.03394  3.79585  4.51819  0.61958  0.77255  0.48576  0.95510
    620   2.90473  4.86144  3.07543  2.71386  4.23027  3.40035  3.72182  3.65519  1.14858  3.23810  4.20559  3.14102  3.90771  2.91909  2.42439  2.95288  3.16474  3.36797  5.31804  4.12045    620 k - - -
          2.68618  4.42225  2.77519  2.73123  3.46354  2.40513  3.72494  3.29354  2.67741  2.69355  4.24690  2.90347  2.73739  3.18146  2.89801  2.37887  2.77519  2.98518  4.58477  3.61503
          0.03394  3.79585  4.51819  0.61958  0.77255  0.48576  0.95510
    621   2.74801  4.31390  4.01740  3.68015  3.49623  3.64235  4.49576  2.06134  3.54665  2.19812  3.47515  3.88167  4.20856  3.91289  3.76614  3.14265  3.11235  1.12783  5.26699  3.99291    621 v - - -
          2.68618  4.42225  2.77519  2.73123  3.46354  2.40513  3.72494  3.29354  2.67741  2.69355  4.24690  2.90347  2.73739  3.18146  2.89801  2.37887  2.77519  2.98518  4.58477  3.61503
          0.03394  3.79585  4.51819  0.61958  0.77255  0.48576  0.95510
    622   2.90473  4.86144  3.07543  2.71386  4.23027  3.40035  3.72182  3.65519  1.14858  3.23810  4.20559  3.14102  3.90771  2.91909  2.42439  2.95288  3.16474  3.36797  5.31804  4.12045    622 k - - -
          2.68618  4.42225  2.77519  2.73123  3.46354  2.40513  3.72494  3.29354  2.67741  2.69355  4.24690  2.90347  2.73739  3.18146  2.89801  2.37887  2.77519  2.98518  4.58477  3.61503
          0.03394  3.79585  4.51819  0.61958  0.77255  0.48576  0.95510
    623   3.07102  4.55716  4.06533  3.70691  3.10991  3.88283  4.38674  2.31233  3.47532  0.97587  3.16059  3.98955  4.33279  3.86210  3.66310  3.44769  3.36958  2.32936  4.95932  3.66429    623 l - - -
          2.68618  4.42225  2.77519  2.73123  3.46354  2.40513  3.72494  3.29354  2.67741  2.69355  4.24690  2.90347  2.73739  3.18146  2.89801  2.37887  2.77519  2.98518  4.58477  3.61503
          0.03394  3.79585  4.51819  0.61958  0.77255  0.48576  0.95510
    624   2.66303  4.65377  2.67206  2.55081  4.00554  3.13494  3.86464  3.70128  2.76297  3.35754  4.31478  1.30149  3.78399  3.13892  3.11357  2.73422  3.04338  3.33127  5.32061  3.96066    624 n - - -
          2.68618  4.42225  2.77519  2.73123  3.46354  2.40513  3.72494  3.29354  2.67741  2.69355  4.24690  2.90347  2.73739  3.18146  2.89801  2.37887  2.77519  2.98518  4.58477  3.61503
          0.03394  3.79585  4.51819  0.61958  0.77255  0.48576  0.95510
    625   2.89002  4.97982  2.46164  1.13983  4.31705  3.22719  3.81005  3.75576  2.68114  3.38625  4.36581  2.89548  3.82878  3.02872  3.08035  2.88163  3.19441  3.44836  5.50331  4.22786    625 e - - -
          2.68618  4.42225  2.77519  2.73123  3.46354  2.40513  3.72494  3.29354  2.67741  2.69355  4.24690  2.90347  2.73739  3.18146  2.89801  2.37887  2.77519  2.98518  4.58477  3.61503
          0.03394  3.79585  4.51819  0.61958  0.77255  0.48576  0.95510
    626   2.91144  4.47319  3.96799  3.55732  3.17835  3.77684  4.31030  2.34647  3.32892  1.78624  1.53332  3.84376  4.23852  3.71682  3.54291  3.25177  3.21604  2.34324  5.00794  3.76195    626 m - - -
          2.68618  4.42225  2.77519  2.73123  3.46354  2.40513  3.72494  3.29354  2.67741  2.69355  4.24690  2.90347  2.73739  3.18146  2.89801  2.37887  2.77519  2.98518  4.58477  3.61503
          0.03394  3.79585  4.51819  0.61958  0.77255  0.48576  0.95510
    627   2.91040  5.02118  1.03459  2.29415  4.38876  3.15538  3.86864  3.96018  2.93912  3.58318  4.56156  2.84580  3.80303  3.10913  3.44324  2.88288  3.24807  3.60825  5.57214  4.27689    627 d - - -
          2.68618  4.42225  2.77519  2.73123  3.46354  2.40513  3.72494  3.29354  2.67741  2.69355  4.24690  2.90347  2.73739  3.18146  2.89801  2.37887  2.77519  2.98518  4.58477  3.61503
          0.03394  3.79585  4.51819  0.61958  0.77255  0.48576  0.95510
    628   2.66303  4.65377  2.67206  2.55081  4.00554  3.13494  3.86464  3.70128  2.76297  3.35754  4.31478  1.30149  3.78399  3.13892  3.11357  2.73422  3.04338  3.33127  5.32061  3.96066    628 n - - -
          2.68618  4.42225  2.77519  2.73123  3.46354  2.40513  3.72494  3.29354  2.67741  2.69355  4.24690  2.90347  2.73739  3.18146  2.89801  2.37887  2.77519  2.98518  4.58477  3.61503
          0.03394  3.79585  4.51819  0.61958  0.77255  0.48576  0.95510
    629   2.66303  4.65377  2.67206  2.55081  4.00554  3.13494  3.86464  3.70128  2.76297  3.35754  4.31478  1.30149  3.78399  3.13892  3.11357  2.73422  3.04338  3.33127  5.32061  3.96066    629 n - - -
          2.68618  4.42225  2.77519  2.73123  3.46354  2.40513  3.72494  3.29354  2.67741  2.69355  4.24690  2.90347  2.73739  3.18146  2.89801  2.37887  2.77519  2.98518  4.58477  3.61503
          0.03394  3.79585  4.51819  0.61958  0.77255  0.48576  0.95510
    630   2.57516  4.35592  3.23299  3.12383  4.26326  0.85784  4.24698  3.84589  3.29441  3.50933  4.48601  3.39780  3.74458  3.62500  3.53709  2.74524  3.05053  3.38922  5.37683  4.36324    630 g - - -
          2.68618  4.42225  2.77519  2.73123  3.46354  2.40513  3.72494  3.29354  2.67741  2.69355  4.24690  2.90347  2.73739  3.18146  2.89801  2.37887  2.77519  2.98518  4.58477  3.61503
          0.03394  3.79585  4.51819  0.61958  0.77255  0.48576  0.95510
    631   2.91144  4.47319  3.96799  3.55732  3.17835  3.77684  4.31030  2.34647  3.32892  1.78624  1.53332  3.84376  4.23852  3.71682  3.54291  3.25177  3.21604  2.34324  5.00794  3.76195    631 m - - -
          2.68618  4.42225  2.77519  2.73123  3.46354  2.40513  3.72494  3.29354  2.67741  2.69355  4.24690  2.90347  2.73739  3.18146  2.89801  2.37887  2.77519  2.98518  4.58477  3.61503
          0.03394  3.79585  4.51819  0.61958  0.77255  0.48576  0.95510
    632   2.37506  4.21928  3.36343  3.11426  3.90438  3.06047  4.13698  3.02232  3.05568  2.88842  3.94560  3.33461  3.75891  3.45489  3.31686  2.57569  1.30895  2.72553  5.34910  4.12161    632 t - - -
          2.68618  4.42225  2.77519  2.73123  3.46354  2.40513  3.72494  3.29354  2.67741  2.69355  4.24690  2.90347  2.73739  3.18146  2.89801  2.37887  2.77519  2.98518  4.58477  3.61503
          0.03394  3.79585  4.51819  0.61958  0.77255  0.48576  0.95510
    633   2.65622  4.42412  3.25549  3.08508  4.08325  3.11607  4.16735  3.61068  3.13612  3.24522  4.29321  3.39853  0.98330  3.52735  3.38874  2.82178  3.09223  3.26464  5.28914  4.20354    633 p - - -
          2.68618  4.42225  2.77519  2.73123  3.46354  2.40513  3.72494  3.29354  2.67741  2.69355  4.24690  2.90347  2.73739  3.18146  2.89801  2.37887  2.77519  2.98518  4.58477  3.61503
          0.03394  3.79585  4.51819  0.61958  0.77255  0.48576  0.95510
    634   3.07102  4.55716  4.06533  3.70691  3.10991  3.88283  4.38674  2.31233  3.47532  0.97587  3.16059  3.98955  4.33279  3.86210  3.66310  3.44769  3.36958  2.32936  4.95932  3.66429    634 l - - -
          2.68618  4.42225  2.77519  2.73123  3.46354  2.40513  3.72494  3.29354  2.67741  2.69355  4.24690  2.90347  2.73739  3.18146  2.89801  2.37887  2.77519  2.98518  4.58477  3.61503
          0.03394  3.79585  4.51819  0.61958  0.77255  0.48576  0.95510
    635   2.91708  4.74495  3.05658  2.81070  3.23529  3.38640  1.31508  3.60785  2.65608  3.11075  4.14924  3.22238  3.93573  3.17650  2.92545  2.98902  3.21864  3.34463  4.70109  3.18872    635 h - - -
          2.68618  4.42225  2.77519  2.73123  3.46354  2.40513  3.72494  3.29354  2.67741  2.69355  4.24690  2.90347  2.73739  3.18146  2.89801  2.37887  2.77519  2.98518  4.58477  3.61503
          0.03394  3.79585  4.51819  0.61958  0.77255  0.48576  0.95510
    636   3.14008  4.66011  3.72657  3.44335  2.30224  3.74197  3.58859  3.16031  3.30306  2.63360  3.84391  3.63166  4.21853  3.62755  3.50176  3.28379  3.42693  3.02751  3.94245  1.10351    636 y - - -
          2.68618  4.42225  2.77519  2.73123  3.46354  2.40513  3.72494  3.29354  2.67741  2.69355  4.24690  2.90347  2.73739  3.18146  2.89801  2.37887  2.77519  2.98518  4.58477  3.61503
          0.03394  3.79585  4.51819  0.61958  0.77255  0.48576  0.95510
    637   1.13028  4.15731  3.38741  3.17741  3.97841  2.98341  4.20816  3.09276  3.19172  2.97759  4.01968  3.34558  3.71559  3.54047  3.44632  2.50918  2.78132  2.76062  5.41337  4.20549    637 a - - -
          2.68618  4.42225  2.77519  2.73123  3.46354  2.40513  3.72494  3.29354  2.67741  2.69355  4.24690  2.90347  2.73739  3.18146  2.89801  2.37887  2.77519  2.98518  4.58477  3.61503
          0.03394  3.79585  4.51819  0.61958  0.77255  0.48576  0.95510
    638   2.28072  4.19900  3.14304  2.95724  4.00083  2.93045  4.06826  3.51397  3.02571  3.24092  4.17490  3.19308  3.66335  3.38155  3.31277  1.21285  2.75547  3.06599  5.37995  4.08441    638 s - - -
          2.68618  4.42225  2.77519  2.73123  3.46354  2.40513  3.72494  3.29354  2.67741  2.69355  4.24690  2.90347  2.73739  3.18146  2.89801  2.37887  2.77519  2.98518  4.58477  3.61503
          0.03394  3.79585  4.51819  0.61958  0.77255  0.48576  0.95510
    639   2.91144  4.47319  3.96799  3.55732  3.17835  3.77684  4.31030  2.34647  3.32892  1.78624  1.53332  3.84376  4.23852  3.71682  3.54291  3.25177  3.21604  2.34324  5.00794  3.76195    639 m - - -
          2.68618  4.42225  2.77519  2.73123  3.46354  2.40513  3.72494  3.29354  2.67741  2.69355  4.24690  2.90347  2.73739  3.18146  2.89801  2.37887  2.77519  2.98518  4.58477  3.61503
          0.03394  3.79585  4.51819  0.61958  0.77255  0.48576  0.95510
    640   3.07102  4.55716  4.06533  3.70691  3.10991  3.88283  4.38674  2.31233  3.47532  0.97587  3.16059  3.98955  4.33279  3.86210  3.66310  3.44769  3.36958  2.32936  4.95932  3.66429    640 l - - -
          2.68618  4.42225  2.77519  2.73123  3.46354  2.40513  3.72494  3.29354  2.67741  2.69355  4.24690  2.90347  2.73739  3.18146  2.89801  2.37887  2.77519  2.98518  4.58477  3.61503
          0.03394  3.79585  4.51819  0.61958  0.77255  0.48576  0.95510
    641   2.57516  4.35592  3.23299  3.12383  4.26326  0.85784  4.24698  3.84589  3.29441  3.50933  4.48601  3.39780  3.74458  3.62500  3.53709  2.74524  3.05053  3.38922  5.37683  4.36324    641 g - - -
          2.68618  4.42225  2.77519  2.73123  3.46354  2.40513  3.72494  3.29354  2.67741  2.69355  4.24690  2.90347  2.73739  3.18146  2.89801  2.37887  2.77519  2.98518  4.58477  3.61503
          0.03394  3.79585  4.51819  0.61958  0.77255  0.48576  0.95510
    642   2.66303  4.65377  2.67206  2.55081  4.00554  3.13494  3.86464  3.70128  2.76297  3.35754  4.31478  1.30149  3.78399  3.13892  3.11357  2.73422  3.04338  3.33127  5.32061  3.96066    642 n - - -
          2.68618  4.42225  2.77519  2.73123  3.46354  2.40513  3.72494  3.29354  2.67741  2.69355  4.24690  2.90347  2.73739  3.18146  2.89801  2.37887  2.77519  2.98518  4.58477  3.61503
          0.03394  3.79585  4.51819  0.61958  0.77255  0.48576  0.95510
    643   3.07102  4.55716  4.06533  3.70691  3.10991  3.88283  4.38674  2.31233  3.47532  0.97587  3.16059  3.98955  4.33279  3.86210  3.66310  3.44769  3.36958  2.32936  4.95932  3.66429    643 l - - -
          2.68618  4.42225  2.77519  2.73123  3.46354  2.40513  3.72494  3.29354  2.67741  2.69355  4.24690  2.90347  2.73739  3.18146  2.89801  2.37887  2.77519  2.98518  4.58477  3.61503
          0.03394  3.79585  4.51819  0.61958  0.77255  0.48576  0.95510
    644   2.89002  4.97982  2.46164  1.13983  4.31705  3.22719  3.81005  3.75576  2.68114  3.38625  4.36581  2.89548  3.82878  3.02872  3.08035  2.88163  3.19441  3.44836  5.50331  4.22786    644 e - - -
          2.68618  4.42225  2.77519  2.73123  3.46354  2.40513  3.72494  3.29354  2.67741  2.69355  4.24690  2.90347  2.73739  3.18146  2.89801  2.37887  2.77519  2.98518  4.58477  3.61503
          0.03394  3.79585  4.51819  0.61958  0.77255  0.48576  0.95510
    645   3.16360  4.58872  4.13284  3.83446  1.14617  3.86796  3.84818  2.69866  3.74379  2.08748  3.44153  3.93390  4.32968  3.93351  3.88243  3.43640  3.46543  2.68337  4.12325  2.50121    645 f - - -
          2.68618  4.42225  2.77519  2.73123  3.46354  2.40513  3.72494  3.29354  2.67741  2.69355  4.24690  2.90347  2.73739  3.18146  2.89801  2.37887  2.77519  2.98518  4.58477  3.61503
          0.03394  3.79585  4.51819  0.61958  0.77255  0.48576  0.95510
    646   2.74801  4.31390  4.01740  3.68015  3.49623  3.64235  4.49576  2.06134  3.54665  2.19812  3.47515  3.88167  4.20856  3.91289  3.76614  3.14265  3.11235  1.12783  5.26699  3.99291    646 v - - -
          2.68618  4.42225  2.77519  2.73123  3.46354  2.40513  3.72494  3.29354  2.67741  2.69355  4.24690  2.90347  2.73739  3.18146  2.89801  2.37887  2.77519  2.98518  4.58477  3.61503
          0.03394  3.79585  4.51819  0.61958  0.77255  0.48576  0.95510
    647   2.90473  4.86144  3.07543  2.71386  4.23027  3.40035  3.72182  3.65519  1.14858  3.23810  4.20559  3.14102  3.90771  2.91909  2.42439  2.95288  3.16474  3.36797  5.31804  4.12045    647 k - - -
          2.68618  4.42225  2.77519  2.73123  3.46354  2.40513  3.72494  3.29354  2.67741  2.69355  4.24690  2.90347  2.73739  3.18146  2.89801  2.37887  2.77519  2.98518  4.58477  3.61503
          0.03394  3.79585  4.51819  0.61958  0.77255  0.48576  0.95510
    648   3.14008  4.66011  3.72657  3.44335  2.30224  3.74197  3.58859  3.16031  3.30306  2.63360  3.84391  3.63166  4.21853  3.62755  3.50176  3.28379  3.42693  3.02751  3.94245  1.10351    648 y - - -
          2.68618  4.42225  2.77519  2.73123  3.46354  2.40513  3.72494  3.29354  2.67741  2.69355  4.24690  2.90347  2.73739  3.18146  2.89801  2.37887  2.77519  2.98518  4.58477  3.61503
          0.03394  3.79585  4.51819  0.61958  0.77255  0.48576  0.95510
    649   3.16360  4.58872  4.13284  3.83446  1.14617  3.86796  3.84818  2.69866  3.74379  2.08748  3.44153  3.93390  4.32968  3.93351  3.88243  3.43640  3.46543  2.68337  4.12325  2.50121    649 f - - -
          2.68618  4.42225  2.77519  2.73123  3.46354  2.40513  3.72494  3.29354  2.67741  2.69355  4.24690  2.90347  2.73739  3.18146  2.89801  2.37887  2.77519  2.98518  4.58477  3.61503
          0.03394  3.79585  4.51819  0.61958  0.77255  0.48576  0.95510
    650   2.37506  4.21928  3.36343  3.11426  3.90438  3.06047  4.13698  3.02232  3.05568  2.88842  3.94560  3.33461  3.75891  3.45489  3.31686  2.57569  1.30895  2.72553  5.34910  4.12161    650 t - - -
          2.68618  4.42225  2.77519  2.73123  3.46354  2.40513  3.72494  3.29354  2.67741  2.69355  4.24690  2.90347  2.73739  3.18146  2.89801  2.37887  2.77519  2.98518  4.58477  3.61503
          0.03394  3.79585  4.51819  0.61958  0.77255  0.48576  0.95510
    651   2.28072  4.19900  3.14304  2.95724  4.00083  2.93045  4.06826  3.51397  3.02571  3.24092  4.17490  3.19308  3.66335  3.38155  3.31277  1.21285  2.75547  3.06599  5.37995  4.08441    651 s - - -
          2.68618  4.42225  2.77519  2.73123  3.46354  2.40513  3.72494  3.29354  2.67741  2.69355  4.24690  2.90347  2.73739  3.18146  2.89801  2.37887  2.77519  2.98518  4.58477  3.61503
          0.03394  3.79585  4.51819  0.61958  0.77255  0.48576  0.95510
    652   2.89002  4.97982  2.46164  1.13983  4.31705  3.22719  3.81005  3.75576  2.68114  3.38625  4.36581  2.89548  3.82878  3.02872  3.08035  2.88163  3.19441  3.44836  5.50331  4.22786    652 e - - -
          2.68618  4.42225  2.77519  2.73123  3.46354  2.40513  3.72494  3.29354  2.67741  2.69355  4.24690  2.90347  2.73739  3.18146  2.89801  2.37887  2.77519  2.98518  4.58477  3.61503
          0.03394  3.79585  4.51819  0.61958  0.77255  0.48576  0.95510
    653   2.82391  4.80348  2.85654  2.61232  3.96119  3.31750  3.76918  3.58217  2.43905  3.09197  4.12421  3.07053  3.87128  1.37714  2.72383  2.87594  3.12199  3.31731  5.24801  3.93728    653 q - - -
          2.68618  4.42225  2.77519  2.73123  3.46354  2.40513  3.72494  3.29354  2.67741  2.69355  4.24690  2.90347  2.73739  3.18146  2.89801  2.37887  2.77519  2.98518  4.58477  3.61503
          0.03394  3.79585  4.51819  0.61958  0.77255  0.48576  0.95510
    654   2.57516  4.35592  3.23299  3.12383  4.26326  0.85784  4.24698  3.84589  3.29441  3.50933  4.48601  3.39780  3.74458  3.62500  3.53709  2.74524  3.05053  3.38922  5.37683  4.36324    654 g - - -
          2.68618  4.42225  2.77519  2.73123  3.46354  2.40513  3.72494  3.29354  2.67741  2.69355  4.24690  2.90347  2.73739  3.18146  2.89801  2.37887  2.77519  2.98518  4.58477  3.61503
          0.03394  3.79585  4.51819  0.61958  0.77255  0.48576  0.95510
    655   2.97152  4.41421  4.22264  3.83718  3.32466  3.98025  4.58086  1.17841  3.66364  1.92884  3.27443  4.09334  4.42066  4.02108  3.86910  3.46981  3.27286  1.84999  5.19813  3.92838    655 i - - -
          2.68618  4.42225  2.77519  2.73123  3.46354  2.40513  3.72494  3.29354  2.67741  2.69355  4.24690  2.90347  2.73739  3.18146  2.89801  2.37887  2.77519  2.98518  4.58477  3.61503
          0.03394  3.79585  4.51819  0.61958  0.77255  0.48576  0.95510
    656   2.91040  5.02118  1.03459  2.29415  4.38876  3.15538  3.86864  3.96018  2.93912  3.58318  4.56156  2.84580  3.80303  3.10913  3.44324  2.88288  3.24807  3.60825  5.57214  4.27689    656 d - - -
          2.68618  4.42225  2.77519  2.73123  3.46354  2.40513  3.72494  3.29354  2.67741  2.69355  4.24690  2.90347  2.73739  3.18146  2.89801  2.37887  2.77519  2.98518  4.58477  3.61503
          0.03394  3.79585  4.51819  0.61958  0.77255  0.48576  0.95510
    657   2.74801  4.31390  4.01740  3.68015  3.49623  3.64235  4.49576  2.06134  3.54665  2.19812  3.47515  3.88167  4.20856  3.91289  3.76614  3.14265  3.11235  1.12783  5.26699  3.99291    657 v - - -
          2.68618  4.42225  2.77519  2.73123  3.46354  2.40513  3.72494  3.29354  2.67741  2.69355  4.24690  2.90347  2.73739  3.18146  2.89801  2.37887  2.77519  2.98518  4.58477  3.61503
          0.03394  3.79585  4.51819  0.61958  0.77255  0.48576  0.95510
    658   2.66303  4.65377  2.67206  2.55081  4.00554  3.13494  3.86464  3.70128  2.76297  3.35754  4.31478  1.30149  3.78399  3.13892  3.11357  2.73422  3.04338  3.33127  5.32061  3.96066    658 n - - -
          2.68618  4.42225  2.77519  2.73123  3.46354  2.40513  3.72494  3.29354  2.67741  2.69355  4.24690  2.90347  2.73739  3.18146  2.89801  2.37887  2.77519  2.98518  4.58477  3.61503
          0.03394  3.79585  4.51819  0.61958  0.77255  0.48576  0.95510
    659   1.13028  4.15731  3.38741  3.17741  3.97841  2.98341  4.20816  3.09276  3.19172  2.97759  4.01968  3.34558  3.71559  3.54047  3.44632  2.50918  2.78132  2.76062  5.41337  4.20549    659 a - - -
          2.68618  4.42225  2.77519  2.73123  3.46354  2.40513  3.72494  3.29354  2.67741  2.69355  4.24690  2.90347  2.73739  3.18146  2.89801  2.37887  2.77519  2.98518  4.58477  3.61503
          0.03394  3.79585  4.51819  0.61958  0.77255  0.48576  0.95510
    660   2.90473  4.86144  3.07543  2.71386  4.23027  3.40035  3.72182  3.65519  1.14858  3.23810  4.20559  3.14102  3.90771  2.91909  2.42439  2.95288  3.16474  3.36797  5.31804  4.12045    660 k - - -
          2.68618  4.42225  2.77519  2.73123  3.46354  2.40513  3.72494  3.29354  2.67741  2.69355  4.24690  2.90347  2.73739  3.18146  2.89801  2.37887  2.77519  2.98518  4.58477  3.61503
          0.03394  3.79585  4.51819  0.61958  0.77255  0.48576  0.95510
    661   2.37506  4.21928  3.36343  3.11426  3.90438  3.06047  4.13698  3.02232  3.05568  2.88842  3.94560  3.33461  3.75891  3.45489  3.31686  2.57569  1.30895  2.72553  5.34910  4.12161    661 t - - -
          2.68618  4.42225  2.77519  2.73123  3.46354  2.40513  3.72494  3.29354  2.67741  2.69355  4.24690  2.90347  2.73739  3.18146  2.89801  2.37887  2.77519  2.98518  4.58477  3.61503
          0.03394  3.79585  4.51819  0.61958  0.77255  0.48576  0.95510
    662   2.90473  4.86144  3.07543  2.71386  4.23027  3.40035  3.72182  3.65519  1.14858  3.23810  4.20559  3.14102  3.90771  2.91909  2.42439  2.95288  3.16474  3.36797  5.31804  4.12045    662 k - - -
          2.68618  4.42225  2.77519  2.73123  3.46354  2.40513  3.72494  3.29354  2.67741  2.69355  4.24690  2.90347  2.73739  3.18146  2.89801  2.37887  2.77519  2.98518  4.58477  3.61503
          0.03394  3.79585  4.51819  0.61958  0.77255  0.48576  0.95510
    663   2.74801  4.31390  4.01740  3.68015  3.49623  3.64235  4.49576  2.06134  3.54665  2.19812  3.47515  3.88167  4.20856  3.91289  3.76614  3.14265  3.11235  1.12783  5.26699  3.99291    663 v - - -
          2.68618  4.42225  2.77519  2.73123  3.46354  2.40513  3.72494  3.29354  2.67741  2.69355  4.24690  2.90347  2.73739  3.18146  2.89801  2.37887  2.77519  2.98518  4.58477  3.61503
          0.03394  3.79585  4.51819  0.61958  0.77255  0.48576  0.95510
    664   2.90473  4.86144  3.07543  2.71386  4.23027  3.40035  3.72182  3.65519  1.14858  3.23810  4.20559  3.14102  3.90771  2.91909  2.42439  2.95288  3.16474  3.36797  5.31804  4.12045    664 k - - -
          2.68618  4.42225  2.77519  2.73123  3.46354  2.40513  3.72494  3.29354  2.67741  2.69355  4.24690  2.90347  2.73739  3.18146  2.89801  2.37887  2.77519  2.98518  4.58477  3.61503
          0.03394  3.79585  4.51819  0.61958  0.77255  0.48576  0.95510
    665   2.66303  4.65377  2.67206  2.55081  4.00554  3.13494  3.86464  3.70128  2.76297  3.35754  4.31478  1.30149  3.78399  3.13892  3.11357  2.73422  3.04338  3.33127  5.32061  3.96066    665 n - - -
          2.68618  4.42225  2.77519  2.73123  3.46354  2.40513  3.72494  3.29354  2.67741  2.69355  4.24690  2.90347  2.73739  3.18146  2.89801  2.37887  2.77519  2.98518  4.58477  3.61503
          0.03394  3.79585  4.51819  0.61958  0.77255  0.48576  0.95510
    666   3.21432  4.61528  3.97781  3.66632  2.59633  3.64739  3.81226  3.23635  3.39080  2.64367  3.87354  3.83125  4.15925  3.78261  3.53208  3.41862  3.51129  3.12458  1.05528  2.60277    666 w - - -
          2.68618  4.42225  2.77519  2.73123  3.46354  2.40513  3.72494  3.29354  2.67741  2.69355  4.24690  2.90347  2.73739  3.18146  2.89801  2.37887  2.77519  2.98518  4.58477  3.61503
          0.03394  3.79585  4.51819  0.61958  0.77255  0.48576  0.95510
    667   2.37506  4.21928  3.36343  3.11426  3.90438  3.06047  4.13698  3.02232  3.05568  2.88842  3.94560  3.33461  3.75891  3.45489  3.31686  2.57569  1.30895  2.72553  5.34910  4.12161    667 t - - -
          2.68618  4.42225  2.77519  2.73123  3.46354  2.40513  3.72494  3.29354  2.67741  2.69355  4.24690  2.90347  2.73739  3.18146  2.89801  2.37887  2.77519  2.98518  4.58477  3.61503
          0.03394  3.79585  4.51819  0.61958  0.77255  0.48576  0.95510
    668   2.65622  4.42412  3.25549  3.08508  4.08325  3.11607  4.16735  3.61068  3.13612  3.24522  4.29321  3.39853  0.98330  3.52735  3.38874  2.82178  3.09223  3.26464  5.28914  4.20354    668 p - - -
          2.68618  4.42225  2.77519  2.73123  3.46354  2.40513  3.72494  3.29354  2.67741  2.69355  4.24690  2.90347  2.73739  3.18146  2.89801  2.37887  2.77519  2.98518  4.58477  3.61503
          0.03394  3.79585  4.51819  0.61958  0.77255  0.48576  0.95510
    669   3.07102  4.55716  4.06533  3.70691  3.10991  3.88283  4.38674  2.31233  3.47532  0.97587  3.16059  3.98955  4.33279  3.86210  3.66310  3.44769  3.36958  2.32936  4.95932  3.66429    669 l - - -
          2.68618  4.42225  2.77519  2.73123  3.46354  2.40513  3.72494  3.29354  2.67741  2.69355  4.24690  2.90347  2.73739  3.18146  2.89801  2.37887  2.77519  2.98518  4.58477  3.61503
          0.03394  3.79585  4.51819  0.61958  0.77255  0.48576  0.95510
    670   2.91708  4.74495  3.05658  2.81070  3.23529  3.38640  1.31508  3.60785  2.65608  3.11075  4.14924  3.22238  3.93573  3.17650  2.92545  2.98902  3.21864  3.34463  4.70109  3.18872    670 h - - -
          2.68618  4.42225  2.77519  2.73123  3.46354  2.40513  3.72494  3.29354  2.67741  2.69355  4.24690  2.90347  2.73739  3.18146  2.89801  2.37887  2.77519  2.98518  4.58477  3.61503
          0.03394  3.79585  4.51819  0.61958  0.77255  0.48576  0.95510
    671   3.07102  4.55716  4.06533  3.70691  3.10991  3.88283  4.38674  2.31233  3.47532  0.97587  3.16059  3.98955  4.33279  3.86210  3.66310  3.44769  3.36958  2.32936  4.95932  3.66429    671 l - - -
          2.68618  4.42225  2.77519  2.73123  3.46354  2.40513  3.72494  3.29354  2.67741  2.69355  4.24690  2.90347  2.73739  3.18146  2.89801  2.37887  2.77519  2.98518  4.58477  3.61503
          0.03394  3.79585  4.51819  0.61958  0.77255  0.48576  0.95510
    672   1.13028  4.15731  3.38741  3.17741  3.97841  2.98341  4.20816  3.09276  3.19172  2.97759  4.01968  3.34558  3.71559  3.54047  3.44632  2.50918  2.78132  2.76062  5.41337  4.20549    672 a - - -
          2.68618  4.42225  2.77519  2.73123  3.46354  2.40513  3.72494  3.29354  2.67741  2.69355  4.24690  2.90347  2.73739  3.18146  2.89801  2.37887  2.77519  2.98518  4.58477  3.61503
          0.03394  3.79585  4.51819  0.61958  0.77255  0.48576  0.95510
    673   2.97152  4.41421  4.22264  3.83718  3.32466  3.98025  4.58086  1.17841  3.66364  1.92884  3.27443  4.09334  4.42066  4.02108  3.86910  3.46981  3.27286  1.84999  5.19813  3.92838    673 i - - -
          2.68618  4.42225  2.77519  2.73123  3.46354  2.40513  3.72494  3.29354  2.67741  2.69355  4.24690  2.90347  2.73739  3.18146  2.89801  2.37887  2.77519  2.98518  4.58477  3.61503
          0.03394  3.79585  4.51819  0.61958  0.77255  0.48576  0.95510
    674   3.07102  4.55716  4.06533  3.70691  3.10991  3.88283  4.38674  2.31233  3.47532  0.97587  3.16059  3.98955  4.33279  3.86210  3.66310  3.44769  3.36958  2.32936  4.95932  3.66429    674 l - - -
          2.68618  4.42225  2.77519  2.73123  3.46354  2.40513  3.72494  3.29354  2.67741  2.69355  4.24690  2.90347  2.73739  3.18146  2.89801  2.37887  2.77519  2.98518  4.58477  3.61503
          0.03394  3.79585  4.51819  0.61958  0.77255  0.48576  0.95510
    675   3.16360  4.58872  4.13284  3.83446  1.14617  3.86796  3.84818  2.69866  3.74379  2.08748  3.44153  3.93390  4.32968  3.93351  3.88243  3.43640  3.46543  2.68337  4.12325  2.50121    675 f - - -
          2.68618  4.42225  2.77519  2.73123  3.46354  2.40513  3.72494  3.29354  2.67741  2.69355  4.24690  2.90347  2.73739  3.18146  2.89801  2.37887  2.77519  2.98518  4.58477  3.61503
          0.03394  3.79585  4.51819  0.61958  0.77255  0.48576  0.95510
    676   2.90473  4.86144  3.07543  2.71386  4.23027  3.40035  3.72182  3.65519  1.14858  3.23810  4.20559  3.14102  3.90771  2.91909  2.42439  2.95288  3.16474  3.36797  5.31804  4.12045    676 k - - -
          2.68618  4.42225  2.77519  2.73123  3.46354  2.40513  3.72494  3.29354  2.67741  2.69355  4.24690  2.90347  2.73739  3.18146  2.89801  2.37887  2.77519  2.98518  4.58477  3.61503
          0.03394  3.79585  4.51819  0.61958  0.77255  0.48576  0.95510
    677   2.90473  4.86144  3.07543  2.71386  4.23027  3.40035  3.72182  3.65519  1.14858  3.23810  4.20559  3.14102  3.90771  2.91909  2.42439  2.95288  3.16474  3.36797  5.31804  4.12045    677 k - - -
          2.68618  4.42225  2.77519  2.73123  3.46354  2.40513  3.72494  3.29354  2.67741  2.69355  4.24690  2.90347  2.73739  3.18146  2.89801  2.37887  2.77519  2.98518  4.58477  3.61503
          0.03394  3.79585  4.51819  0.61958  0.77255  0.48576  0.95510
    678   3.16360  4.58872  4.13284  3.83446  1.14617  3.86796  3.84818  2.69866  3.74379  2.08748  3.44153  3.93390  4.32968  3.93351  3.88243  3.43640  3.46543  2.68337  4.12325  2.50121    678 f - - -
          2.68618  4.42225  2.77519  2.73123  3.46354  2.40513  3.72494  3.29354  2.67741  2.69355  4.24690  2.90347  2.73739  3.18146  2.89801  2.37887  2.77519  2.98518  4.58477  3.61503
          0.03394  3.79585  4.51819  0.61958  0.77255  0.48576  0.95510
    679   2.91040  5.02118  1.03459  2.29415  4.38876  3.15538  3.86864  3.96018  2.93912  3.58318  4.56156  2.84580  3.80303  3.10913  3.44324  2.88288  3.24807  3.60825  5.57214  4.27689    679 d - - -
          2.68618  4.42225  2.77519  2.73123  3.46354  2.40513  3.72494  3.29354  2.67741  2.69355  4.24690  2.90347  2.73739  3.18146  2.89801  2.37887  2.77519  2.98518  4.58477  3.61503
          0.03394  3.79585  4.51819  0.61958  0.77255  0.48576  0.95510
    680   2.74801  4.31390  4.01740  3.68015  3.49623  3.64235  4.49576  2.06134  3.54665  2.19812  3.47515  3.88167  4.20856  3.91289  3.76614  3.14265  3.11235  1.12783  5.26699  3.99291    680 v - - -
          2.68618  4.42225  2.77519  2.73123  3.46354  2.40513  3.72494  3.29354  2.67741  2.69355  4.24690  2.90347  2.73739  3.18146  2.89801  2.37887  2.77519  2.98518  4.58477  3.61503
          0.03394  3.79585  4.51819  0.61958  0.77255  0.48576  0.95510
    681   1.13028  4.15731  3.38741  3.17741  3.97841  2.98341  4.20816  3.09276  3.19172  2.97759  4.01968  3.34558  3.71559  3.54047  3.44632  2.50918  2.78132  2.76062  5.41337  4.20549    681 a - - -
          2.68618  4.42225  2.77519  2.73123  3.46354  2.40513  3.72494  3.29354  2.67741  2.69355  4.24690  2.90347  2.73739  3.18146  2.89801  2.37887  2.77519  2.98518  4.58477  3.61503
          0.03394  3.79585  4.51819  0.61958  0.77255  0.48576  0.95510
    682   2.82391  4.80348  2.85654  2.61232  3.96119  3.31750  3.76918  3.58217  2.43905  3.09197  4.12421  3.07053  3.87128  1.37714  2.72383  2.87594  3.12199  3.31731  5.24801  3.93728    682 q - - -
          2.68618  4.42225  2.77519  2.73123  3.46354  2.40513  3.72494  3.29354  2.67741  2.69355  4.24690  2.90347  2.73739  3.18146  2.89801  2.37887  2.77519  2.98518  4.58477  3.61503
          0.03394  3.79585  4.51819  0.61958  0.77255  0.48576  0.95510
    683   2.28072  4.19900  3.14304  2.95724  4.00083  2.93045  4.06826  3.51397  3.02571  3.24092  4.17490  3.19308  3.66335  3.38155  3.31277  1.21285  2.75547  3.06599  5.37995  4.08441    683 s - - -
          2.68618  4.42225  2.77519  2.73123  3.46354  2.40513  3.72494  3.29354  2.67741  2.69355  4.24690  2.90347  2.73739  3.18146  2.89801  2.37887  2.77519  2.98518  4.58477  3.61503
          0.03394  3.79585  4.51819  0.61958  0.77255  0.48576  0.95510
    684   3.07102  4.55716  4.06533  3.70691  3.10991  3.88283  4.38674  2.31233  3.47532  0.97587  3.16059  3.98955  4.33279  3.86210  3.66310  3.44769  3.36958  2.32936  4.95932  3.66429    684 l - - -
          2.68618  4.42225  2.77519  2.73123  3.46354  2.40513  3.72494  3.29354  2.67741  2.69355  4.24690  2.90347  2.73739  3.18146  2.89801  2.37887  2.77519  2.98518  4.58477  3.61503
          0.03394  3.79585  4.51819  0.61958  0.77255  0.48576  0.95510
    685   3.07102  4.55716  4.06533  3.70691  3.10991  3.88283  4.38674  2.31233  3.47532  0.97587  3.16059  3.98955  4.33279  3.86210  3.66310  3.44769  3.36958  2.32936  4.95932  3.66429    685 l - - -
          2.68618  4.42225  2.77519  2.73123  3.46354  2.40513  3.72494  3.29354  2.67741  2.69355  4.24690  2.90347  2.73739  3.18146  2.89801  2.37887  2.77519  2.98518  4.58477  3.61503
          0.03394  3.79585  4.51819  0.61958  0.77255  0.48576  0.95510
    686   2.82391  4.80348  2.85654  2.61232  3.96119  3.31750  3.76918  3.58217  2.43905  3.09197  4.12421  3.07053  3.87128  1.37714  2.72383  2.87594  3.12199  3.31731  5.24801  3.93728    686 q - - -
          2.68618  4.42225  2.77519  2.73123  3.46354  2.40513  3.72494  3.29354  2.67741  2.69355  4.24690  2.90347  2.73739  3.18146  2.89801  2.37887  2.77519  2.98518  4.58477  3.61503
          0.03394  3.79585  4.51819  0.61958  0.77255  0.48576  0.95510
    687   2.74801  4.31390  4.01740  3.68015  3.49623  3.64235  4.49576  2.06134  3.54665  2.19812  3.47515  3.88167  4.20856  3.91289  3.76614  3.14265  3.11235  1.12783  5.26699  3.99291    687 v - - -
          2.68618  4.42225  2.77519  2.73123  3.46354  2.40513  3.72494  3.29354  2.67741  2.69355  4.24690  2.90347  2.73739  3.18146  2.89801  2.37887  2.77519  2.98518  4.58477  3.61503
          0.03394  3.79585  4.51819  0.61958  0.77255  0.48576  0.95510
    688   2.92233  4.76304  3.40551  2.93532  4.09822  3.42248  3.77472  3.63624  2.21532  3.16631  4.17040  3.29997  3.93052  3.00054  1.10248  3.01132  3.19466  3.36399  5.21352  4.04414    688 r - - -
          2.68618  4.42225  2.77519  2.73123  3.46354  2.40513  3.72494  3.29354  2.67741  2.69355  4.24690  2.90347  2.73739  3.18146  2.89801  2.37887  2.77519  2.98518  4.58477  3.61503
          0.03394  3.79585  4.51819  0.61958  0.77255  0.48576  0.95510
    689   2.66303  4.65377  2.67206  2.55081  4.00554  3.13494  3.86464  3.70128  2.76297  3.35754  4.31478  1.30149  3.78399  3.13892  3.11357  2.73422  3.04338  3.33127  5.32061  3.96066    689 n - - -
          2.68618  4.42225  2.77519  2.73123  3.46354  2.40513  3.72494  3.29354  2.67741  2.69355  4.24690  2.90347  2.73739  3.18146  2.89801  2.37887  2.77519  2.98518  4.58477  3.61503
          0.03394  3.79585  4.51819  0.61958  0.77255  0.48576  0.95510
    690   2.97152  4.41421  4.22264  3.83718  3.32466  3.98025  4.58086  1.17841  3.66364  1.92884  3.27443  4.09334  4.42066  4.02108  3.86910  3.46981  3.27286  1.84999  5.19813  3.92838    690 i - - -
          2.68618  4.42225  2.77519  2.73123  3.46354  2.40513  3.72494  3.29354  2.67741  2.69355  4.24690  2.90347  2.73739  3.18146  2.89801  2.37887  2.77519  2.98518  4.58477  3.61503
          0.03394  3.79585  4.51819  0.61958  0.77255  0.48576  0.95510
    691   2.91040  5.02118  1.03459  2.29415  4.38876  3.15538  3.86864  3.96018  2.93912  3.58318  4.56156  2.84580  3.80303  3.10913  3.44324  2.88288  3.24807  3.60825  5.57214  4.27689    691 d - - -
          2.68618  4.42225  2.77519  2.73123  3.46354  2.40513  3.72494  3.29354  2.67741  2.69355  4.24690  2.90347  2.73739  3.18146  2.89801  2.37887  2.77519  2.98518  4.58477  3.61503
          0.03394  3.79585  4.51819  0.61958  0.77255  0.48576  0.95510
    692   2.97152  4.41421  4.22264  3.83718  3.32466  3.98025  4.58086  1.17841  3.66364  1.92884  3.27443  4.09334  4.42066  4.02108  3.86910  3.46981  3.27286  1.84999  5.19813  3.92838    692 i - - -
          2.68618  4.42225  2.77519  2.73123  3.46354  2.40513  3.72494  3.29354  2.67741  2.69355  4.24690  2.90347  2.73739  3.18146  2.89801  2.37887  2.77519  2.98518  4.58477  3.61503
          0.03394  3.79585  4.51819  0.61958  0.77255  0.48576  0.95510
    693   2.28072  4.19900  3.14304  2.95724  4.00083  2.93045  4.06826  3.51397  3.02571  3.24092  4.17490  3.19308  3.66335  3.38155  3.31277  1.21285  2.75547  3.06599  5.37995  4.08441    693 s - - -
          2.68618  4.42225  2.77519  2.73123  3.46354  2.40513  3.72494  3.29354  2.67741  2.69355  4.24690  2.90347  2.73739  3.18146  2.89801  2.37887  2.77519  2.98518  4.58477  3.61503
          0.03394  3.79585  4.51819  0.61958  0.77255  0.48576  0.95510
    694   2.37506  4.21928  3.36343  3.11426  3.90438  3.06047  4.13698  3.02232  3.05568  2.88842  3.94560  3.33461  3.75891  3.45489  3.31686  2.57569  1.30895  2.72553  5.34910  4.12161    694 t - - -
          2.68618  4.42225  2.77519  2.73123  3.46354  2.40513  3.72494  3.29354  2.67741  2.69355  4.24690  2.90347  2.73739  3.18146  2.89801  2.37887  2.77519  2.98518  4.58477  3.61503
          0.03394  3.79585  4.51819  0.61958  0.77255  0.48576  0.95510
    695   2.92233  4.76304  3.40551  2.93532  4.09822  3.42248  3.77472  3.63624  2.21532  3.16631  4.17040  3.29997  3.93052  3.00054  1.10248  3.01132  3.19466  3.36399  5.21352  4.04414    695 r - - -
          2.68618  4.42225  2.77519  2.73123  3.46354  2.40513  3.72494  3.29354  2.67741  2.69355  4.24690  2.90347  2.73739  3.18146  2.89801  2.37887  2.77519  2.98518  4.58477  3.61503
          0.03394  3.79585  4.51819  0.61958  0.77255  0.48576  0.95510
    696   1.13028  4.15731  3.38741  3.17741  3.97841  2.98341  4.20816  3.09276  3.19172  2.97759  4.01968  3.34558  3.71559  3.54047  3.44632  2.50918  2.78132  2.76062  5.41337  4.20549    696 a - - -
          2.68618  4.42225  2.77519  2.73123  3.46354  2.40513  3.72494  3.29354  2.67741  2.69355  4.24690  2.90347  2.73739  3.18146  2.89801  2.37887  2.77519  2.98518  4.58477  3.61503
          0.03394  3.79585  4.51819  0.61958  0.77255  0.48576  0.95510
    697   2.91040  5.02118  1.03459  2.29415  4.38876  3.15538  3.86864  3.96018  2.93912  3.58318  4.56156  2.84580  3.80303  3.10913  3.44324  2.88288  3.24807  3.60825  5.57214  4.27689    697 d - - -
          2.68618  4.42225  2.77519  2.73123  3.46354  2.40513  3.72494  3.29354  2.67741  2.69355  4.24690  2.90347  2.73739  3.18146  2.89801  2.37887  2.77519  2.98518  4.58477  3.61503
          0.03394  3.79585  4.51819  0.61958  0.77255  0.48576  0.95510
    698   2.82391  4.80348  2.85654  2.61232  3.96119  3.31750  3.76918  3.58217  2.43905  3.09197  4.12421  3.07053  3.87128  1.37714  2.72383  2.87594  3.12199  3.31731  5.24801  3.93728    698 q - - -
          2.68618  4.42225  2.77519  2.73123  3.46354  2.40513  3.72494  3.29354  2.67741  2.69355  4.24690  2.90347  2.73739  3.18146  2.89801  2.37887  2.77519  2.98518  4.58477  3.61503
          0.03394  3.79585  4.51819  0.61958  0.77255  0.48576  0.95510
    699   1.13028  4.15731  3.38741  3.17741  3.97841  2.98341  4.20816  3.09276  3.19172  2.97759  4.01968  3.34558  3.71559  3.54047  3.44632  2.50918  2.78132  2.76062  5.41337  4.20549    699 a - - -
          2.68618  4.42225  2.77519  2.73123  3.46354  2.40513  3.72494  3.29354  2.67741  2.69355  4.24690  2.90347  2.73739  3.18146  2.89801  2.37887  2.77519  2.98518  4.58477  3.61503
          0.03394  3.79585  4.51819  0.61958  0.77255  0.48576  0.95510
    700   2.97152  4.41421  4.22264  3.83718  3.32466  3.98025  4.58086  1.17841  3.66364  1.92884  3.27443  4.09334  4.42066  4.02108  3.86910  3.46981  3.27286  1.84999  5.19813  3.92838    700 i - - -
          2.68618  4.42225  2.77519  2.73123  3.46354  2.40513  3.72494  3.29354  2.67741  2.69355  4.24690  2.90347  2.73739  3.18146  2.89801  2.37887  2.77519  2.98518  4.58477  3.61503
          0.03394  3.79585  4.51819  0.61958  0.77255  0.48576  0.95510
    701   2.37506  4.21928  3.36343  3.11426  3.90438  3.06047  4.13698  3.02232  3.05568  2.88842  3.94560  3.33461  3.75891  3.45489  3.31686  2.57569  1.30895  2.72553  5.34910  4.12161    701 t - - -
          2.68618  4.42225  2.77519  2.73123  3.46354  2.40513  3.72494  3.29354  2.67741  2.69355  4.24690  2.90347  2.73739  3.18146  2.89801  2.37887  2.77519  2.98518  4.58477  3.61503
          0.03394  3.79585  4.51819  0.61958  0.77255  0.48576  0.95510
    702   2.65622  4.42412  3.25549  3.08508  4.08325  3.11607  4.16735  3.61068  3.13612  3.24522  4.29321  3.39853  0.98330  3.52735  3.38874  2.82178  3.09223  3.26464  5.28914  4.20354    702 p - - -
          2.68618  4.42225  2.77519  2.73123  3.46354  2.40513  3.72494  3.29354  2.67741  2.69355  4.24690  2.90347  2.73739  3.18146  2.89801  2.37887  2.77519  2.98518  4.58477  3.61503
          0.03394  3.79585  4.51819  0.61958  0.77255  0.48576  0.95510
    703   3.07102  4.55716  4.06533  3.70691  3.10991  3.88283  4.38674  2.31233  3.47532  0.97587  3.16059  3.98955  4.33279  3.86210  3.66310  3.44769  3.36958  2.32936  4.95932  3.66429    703 l - - -
          2.68618  4.42225  2.77519  2.73123  3.46354  2.40513  3.72494  3.29354  2.67741  2.69355  4.24690  2.90347  2.73739  3.18146  2.89801  2.37887  2.77519  2.98518  4.58477  3.61503
          0.03394  3.79585  4.51819  0.61958  0.77255  0.48576  0.95510
    704   2.91708  4.74495  3.05658  2.81070  3.23529  3.38640  1.31508  3.60785  2.65608  3.11075  4.14924  3.22238  3.93573  3.17650  2.92545  2.98902  3.21864  3.34463  4.70109  3.18872    704 h - - -
          2.68618  4.42225  2.77519  2.73123  3.46354  2.40513  3.72494  3.29354  2.67741  2.69355  4.24690  2.90347  2.73739  3.18146  2.89801  2.37887  2.77519  2.98518  4.58477  3.61503
          0.03394  3.79585  4.51819  0.61958  0.77255  0.48576  0.95510
    705   3.07102  4.55716  4.06533  3.70691  3.10991  3.88283  4.38674  2.31233  3.47532  0.97587  3.16059  3.98955  4.33279  3.86210  3.66310  3.44769  3.36958  2.32936  4.95932  3.66429    705 l - - -
          2.68618  4.42225  2.77519  2.73123  3.46354  2.40513  3.72494  3.29354  2.67741  2.69355  4.24690  2.90347  2.73739  3.18146  2.89801  2.37887  2.77519  2.98518  4.58477  3.61503
          0.03394  3.79585  4.51819  0.61958  0.77255  0.48576  0.95510
    706   1.13028  4.15731  3.38741  3.17741  3.97841  2.98341  4.20816  3.09276  3.19172  2.97759  4.01968  3.34558  3.71559  3.54047  3.44632  2.50918  2.78132  2.76062  5.41337  4.20549    706 a - - -
          2.68618  4.42225  2.77519  2.73123  3.46354  2.40513  3.72494  3.29354  2.67741  2.69355  4.24690  2.90347  2.73739  3.18146  2.89801  2.37887  2.77519  2.98518  4.58477  3.61503
          0.03394  3.79585  4.51819  0.61958  0.77255  0.48576  0.95510
    707   1.13028  4.15731  3.38741  3.17741  3.97841  2.98341  4.20816  3.09276  3.19172  2.97759  4.01968  3.34558  3.71559  3.54047  3.44632  2.50918  2.78132  2.76062  5.41337  4.20549    707 a - - -
          2.68618  4.42225  2.77519  2.73123  3.46354  2.40513  3.72494  3.29354  2.67741  2.69355  4.24690  2.90347  2.73739  3.18146  2.89801  2.37887  2.77519  2.98518  4.58477  3.61503
          0.03394  3.79585  4.51819  0.61958  0.77255  0.48576  0.95510
    708   1.13028  4.15731  3.38741  3.17741  3.97841  2.98341  4.20816  3.09276  3.19172  2.97759  4.01968  3.34558  3.71559  3.54047  3.44632  2.50918  2.78132  2.76062  5.41337  4.20549    708 a - - -
          2.68618  4.42225  2.77519  2.73123  3.46354  2.40513  3.72494  3.29354  2.67741  2.69355  4.24690  2.90347  2.73739  3.18146  2.89801  2.37887  2.77519  2.98518  4.58477  3.61503
          0.03394  3.79585  4.51819  0.61958  0.77255  0.48576  0.95510
    709   2.37506  4.21928  3.36343  3.11426  3.90438  3.06047  4.13698  3.02232  3.05568  2.88842  3.94560  3.33461  3.75891  3.45489  3.31686  2.57569  1.30895  2.72553  5.34910  4.12161    709 t - - -
          2.68618  4.42225  2.77519  2.73123  3.46354  2.40513  3.72494  3.29354  2.67741  2.69355  4.24690  2.90347  2.73739  3.18146  2.89801  2.37887  2.77519  2.98518  4.58477  3.61503
          0.03394  3.79585  4.51819  0.61958  0.77255  0.48576  0.95510
    710   2.57516  4.35592  3.23299  3.12383  4.26326  0.85784  4.24698  3.84589  3.29441  3.50933  4.48601  3.39780  3.74458  3.62500  3.53709  2.74524  3.05053  3.38922  5.37683  4.36324    710 g - - -
          2.68618  4.42225  2.77519  2.73123  3.46354  2.40513  3.72494  3.29354  2.67741  2.69355  4.24690  2.90347  2.73739  3.18146  2.89801  2.37887  2.77519  2.98518  4.58477  3.61503
          0.03394  3.79585  4.51819  0.61958  0.77255  0.48576  0.95510
    711   2.66303  4.65377  2.67206  2.55081  4.00554  3.13494  3.86464  3.70128  2.76297  3.35754  4.31478  1.30149  3.78399  3.13892  3.11357  2.73422  3.04338  3.33127  5.32061  3.96066    711 n - - -
          2.68618  4.42225  2.77519  2.73123  3.46354  2.40513  3.72494  3.29354  2.67741  2.69355  4.24690  2.90347  2.73739  3.18146  2.89801  2.37887  2.77519  2.98518  4.58477  3.61503
          0.03394  3.79585  4.51819  0.61958  0.77255  0.48576  0.95510
    712   2.28072  4.19900  3.14304  2.95724  4.00083  2.93045  4.06826  3.51397  3.02571  3.24092  4.17490  3.19308  3.66335  3.38155  3.31277  1.21285  2.75547  3.06599  5.37995  4.08441    712 s - - -
          2.68618  4.42225  2.77519  2.73123  3.46354  2.40513  3.72494  3.29354  2.67741  2.69355  4.24690  2.90347  2.73739  3.18146  2.89801  2.37887  2.77519  2.98518  4.58477  3.61503
          0.03394  3.79585  4.51819  0.61958  0.77255  0.48576  0.95510
    713   2.82391  4.80348  2.85654  2.61232  3.96119  3.31750  3.76918  3.58217  2.43905  3.09197  4.12421  3.07053  3.87128  1.37714  2.72383  2.87594  3.12199  3.31731  5.24801  3.93728    713 q - - -
          2.68618  4.42225  2.77519  2.73123  3.46354  2.40513  3.72494  3.29354  2.67741  2.69355  4.24690  2.90347  2.73739  3.18146  2.89801  2.37887  2.77519  2.98518  4.58477  3.61503
          0.03394  3.79585  4.51819  0.61958  0.77255  0.48576  0.95510
    714   2.97152  4.41421  4.22264  3.83718  3.32466  3.98025  4.58086  1.17841  3.66364  1.92884  3.27443  4.09334  4.42066  4.02108  3.86910  3.46981  3.27286  1.84999  5.19813  3.92838    714 i - - -
          2.68618  4.42225  2.77519  2.73123  3.46354  2.40513  3.72494  3.29354  2.67741  2.69355  4.24690  2.90347  2.73739  3.18146  2.89801  2.37887  2.77519  2.98518  4.58477  3.61503
          0.03394  3.79585  4.51819  0.61958  0.77255  0.48576  0.95510
    715   2.74801  4.31390  4.01740  3.68015  3.49623  3.64235  4.49576  2.06134  3.54665  2.19812  3.47515  3.88167  4.20856  3.91289  3.76614  3.14265  3.11235  1.12783  5.26699  3.99291    715 v - - -
          2.68618  4.42225  2.77519  2.73123  3.46354  2.40513  3.72494  3.29354  2.67741  2.69355  4.24690  2.90347  2.73739  3.18146  2.89801  2.37887  2.77519  2.98518  4.58477  3.61503
          0.03394  3.79585  4.51819  0.61958  0.77255  0.48576  0.95510
    716   2.90473  4.86144  3.07543  2.71386  4.23027  3.40035  3.72182  3.65519  1.14858  3.23810  4.20559  3.14102  3.90771  2.91909  2.42439  2.95288  3.16474  3.36797  5.31804  4.12045    716 k - - -
          2.68618  4.42225  2.77519  2.73123  3.46354  2.40513  3.72494  3.29354  2.67741  2.69355  4.24690  2.90347  2.73739  3.18146  2.89801  2.37887  2.77519  2.98518  4.58477  3.61503
          0.03394  3.79585  4.51819  0.61958  0.77255  0.48576  0.95510
    717   2.37506  4.21928  3.36343  3.11426  3.90438  3.06047  4.13698  3.02232  3.05568  2.88842  3.94560  3.33461  3.75891  3.45489  3.31686  2.57569  1.30895  2.72553  5.34910  4.12161    717 t - - -
          2.68618  4.42225  2.77519  2.73123  3.46354  2.40513  3.72494  3.29354  2.67741  2.69355  4.24690  2.90347  2.73739  3.18146  2.89801  2.37887  2.77519  2.98518  4.58477  3.61503
          0.03394  3.79585  4.51819  0.61958  0.77255  0.48576  0.95510
    718   2.97152  4.41421  4.22264  3.83718  3.32466  3.98025  4.58086  1.17841  3.66364  1.92884  3.27443  4.09334  4.42066  4.02108  3.86910  3.46981  3.27286  1.84999  5.19813  3.92838    718 i - - -
          2.68618  4.42225  2.77519  2.73123  3.46354  2.40513  3.72494  3.29354  2.67741  2.69355  4.24690  2.90347  2.73739  3.18146  2.89801  2.37887  2.77519  2.98518  4.58477  3.61503
          0.03394  3.79585  4.51819  0.61958  0.77255  0.48576  0.95510
    719   3.07102  4.55716  4.06533  3.70691  3.10991  3.88283  4.38674  2.31233  3.47532  0.97587  3.16059  3.98955  4.33279  3.86210  3.66310  3.44769  3.36958  2.32936  4.95932  3.66429    719 l - - -
          2.68618  4.42225  2.77519  2.73123  3.46354  2.40513  3.72494  3.29354  2.67741  2.69355  4.24690  2.90347  2.73739  3.18146  2.89801  2.37887  2.77519  2.98518  4.58477  3.61503
          0.03394  3.79585  4.51819  0.61958  0.77255  0.48576  0.95510
    720   2.66303  4.65377  2.67206  2.55081  4.00554  3.13494  3.86464  3.70128  2.76297  3.35754  4.31478  1.30149  3.78399  3.13892  3.11357  2.73422  3.04338  3.33127  5.32061  3.96066    720 n - - -
          2.68618  4.42225  2.77519  2.73123  3.46354  2.40513  3.72494  3.29354  2.67741  2.69355  4.24690  2.90347  2.73739  3.18146  2.89801  2.37887  2.77519  2.98518  4.58477  3.61503
          0.03394  3.79585  4.51819  0.61958  0.77255  0.48576  0.95510
    721   2.28072  4.19900  3.14304  2.95724  4.00083  2.93045  4.06826  3.51397  3.02571  3.24092  4.17490  3.19308  3.66335  3.38155  3.31277  1.21285  2.75547  3.06599  5.37995  4.08441    721 s - - -
          2.68618  4.42225  2.77519  2.73123  3.46354  2.40513  3.72494  3.29354  2.67741  2.69355  4.24690  2.90347  2.73739  3.18146  2.89801  2.37887  2.77519  2.98518  4.58477  3.61503
          0.03394  3.79585  4.51819  0.61958  0.77255  0.48576  0.95510
    722   2.57516  4.35592  3.23299  3.12383  4.26326  0.85784  4.24698  3.84589  3.29441  3.50933  4.48601  3.39780  3.74458  3.62500  3.53709  2.74524  3.05053  3.38922  5.37683  4.36324    722 g - - -
          2.68618  4.42225  2.77519  2.73123  3.46354  2.40513  3.72494  3.29354  2.67741  2.69355  4.24690  2.90347  2.73739  3.18146  2.89801  2.37887  2.77519  2.98518  4.58477  3.61503
          0.03394  3.79585  4.51819  0.61958  0.77255  0.48576  0.95510
    723   1.13028  4.15731  3.38741  3.17741  3.97841  2.98341  4.20816  3.09276  3.19172  2.97759  4.01968  3.34558  3.71559  3.54047  3.44632  2.50918  2.78132  2.76062  5.41337  4.20549    723 a - - -
          2.68618  4.42225  2.77519  2.73123  3.46354  2.40513  3.72494  3.29354  2.67741  2.69355  4.24690  2.90347  2.73739  3.18146  2.89801  2.37887  2.77519  2.98518  4.58477  3.61503
          0.03394  3.79585  4.51819  0.61958  0.77255  0.48576  0.95510
    724   2.74801  4.31390  4.01740  3.68015  3.49623  3.64235  4.49576  2.06134  3.54665  2.19812  3.47515  3.88167  4.20856  3.91289  3.76614  3.14265  3.11235  1.12783  5.26699  3.99291    724 v - - -
          2.68618  4.42225  2.77519  2.73123  3.46354  2.40513  3.72494  3.29354  2.67741  2.69355  4.24690  2.90347  2.73739  3.18146  2.89801  2.37887  2.77519  2.98518  4.58477  3.61503
          0.03394  3.79585  4.51819  0.61958  0.77255  0.48576  0.95510
    725   2.74801  4.31390  4.01740  3.68015  3.49623  3.64235  4.49576  2.06134  3.54665  2.19812  3.47515  3.88167  4.20856  3.91289  3.76614  3.14265  3.11235  1.12783  5.26699  3.99291    725 v - - -
          2.68618  4.42225  2.77519  2.73123  3.46354  2.40513  3.72494  3.29354  2.67741  2.69355  4.24690  2.90347  2.73739  3.18146  2.89801  2.37887  2.77519  2.98518  4.58477  3.61503
          0.03394  3.79585  4.51819  0.61958  0.77255  0.48576  0.95510
    726   2.91040  5.02118  1.03459  2.29415  4.38876  3.15538  3.86864  3.96018  2.93912  3.58318  4.56156  2.84580  3.80303  3.10913  3.44324  2.88288  3.24807  3.60825  5.57214  4.27689    726 d - - -
          2.68618  4.42225  2.77519  2.73123  3.46354  2.40513  3.72494  3.29354  2.67741  2.69355  4.24690  2.90347  2.73739  3.18146  2.89801  2.37887  2.77519  2.98518  4.58477  3.61503
          0.03394  3.79585  4.51819  0.61958  0.77255  0.48576  0.95510
    727   2.82391  4.80348  2.85654  2.61232  3.96119  3.31750  3.76918  3.58217  2.43905  3.09197  4.12421  3.07053  3.87128  1.37714  2.72383  2.87594  3.12199  3.31731  5.24801  3.93728    727 q - - -
          2.68618  4.42225  2.77519  2.73123  3.46354  2.40513  3.72494  3.29354  2.67741  2.69355  4.24690  2.90347  2.73739  3.18146  2.89801  2.37887  2.77519  2.98518  4.58477  3.61503
          0.03394  3.79585  4.51819  0.61958  0.77255  0.48576  0.95510
    728   2.89002  4.97982  2.46164  1.13983  4.31705  3.22719  3.81005  3.75576  2.68114  3.38625  4.36581  2.89548  3.82878  3.02872  3.08035  2.88163  3.19441  3.44836  5.50331  4.22786    728 e - - -
          2.68618  4.42225  2.77519  2.73123  3.46354  2.40513  3.72494  3.29354  2.67741  2.69355  4.24690  2.90347  2.73739  3.18146  2.89801  2.37887  2.77519  2.98518  4.58477  3.61503
          0.03394  3.79585  4.51819  0.61958  0.77255  0.48576  0.95510
    729   2.37506  4.21928  3.36343  3.11426  3.90438  3.06047  4.13698  3.02232  3.05568  2.88842  3.94560  3.33461  3.75891  3.45489  3.31686  2.57569  1.30895  2.72553  5.34910  4.12161    729 t - - -
          2.68618  4.42225  2.77519  2.73123  3.46354  2.40513  3.72494  3.29354  2.67741  2.69355  4.24690  2.90347  2.73739  3.18146  2.89801  2.37887  2.77519  2.98518  4.58477  3.61503
          0.03394  3.79585  4.51819  0.61958  0.77255  0.48576  0.95510
    730   1.13028  4.15731  3.38741  3.17741  3.97841  2.98341  4.20816  3.09276  3.19172  2.97759  4.01968  3.34558  3.71559  3.54047  3.44632  2.50918  2.78132  2.76062  5.41337  4.20549    730 a - - -
          2.68618  4.42225  2.77519  2.73123  3.46354  2.40513  3.72494  3.29354  2.67741  2.69355  4.24690  2.90347  2.73739  3.18146  2.89801  2.37887  2.77519  2.98518  4.58477  3.61503
          0.03394  3.79585  4.51819  0.61958  0.77255  0.48576  0.95510
    731   2.66303  4.65377  2.67206  2.55081  4.00554  3.13494  3.86464  3.70128  2.76297  3.35754  4.31478  1.30149  3.78399  3.13892  3.11357  2.73422  3.04338  3.33127  5.32061  3.96066    731 n - - -
          2.68618  4.42225  2.77519  2.73123  3.46354  2.40513  3.72494  3.29354  2.67741  2.69355  4.24690  2.90347  2.73739  3.18146  2.89801  2.37887  2.77519  2.98518  4.58477  3.61503
          0.03394  3.79585  4.51819  0.61958  0.77255  0.48576  0.95510
    732   2.57516  4.35592  3.23299  3.12383  4.26326  0.85784  4.24698  3.84589  3.29441  3.50933  4.48601  3.39780  3.74458  3.62500  3.53709  2.74524  3.05053  3.38922  5.37683  4.36324    732 g - - -
          2.68618  4.42225  2.77519  2.73123  3.46354  2.40513  3.72494  3.29354  2.67741  2.69355  4.24690  2.90347  2.73739  3.18146  2.89801  2.37887  2.77519  2.98518  4.58477  3.61503
          0.03394  3.79585  4.51819  0.61958  0.77255  0.48576  0.95510
    733   3.16360  4.58872  4.13284  3.83446  1.14617  3.86796  3.84818  2.69866  3.74379  2.08748  3.44153  3.93390  4.32968  3.93351  3.88243  3.43640  3.46543  2.68337  4.12325  2.50121    733 f - - -
          2.68618  4.42225  2.77519  2.73123  3.46354  2.40513  3.72494  3.29354  2.67741  2.69355  4.24690  2.90347  2.73739  3.18146  2.89801  2.37887  2.77519  2.98518  4.58477  3.61503
          0.03394  3.79585  4.51819  0.61958  0.77255  0.48576  0.95510
    734   2.37506  4.21928  3.36343  3.11426  3.90438  3.06047  4.13698  3.02232  3.05568  2.88842  3.94560  3.33461  3.75891  3.45489  3.31686  2.57569  1.30895  2.72553  5.34910  4.12161    734 t - - -
          2.68618  4.42225  2.77519  2.73123  3.46354  2.40513  3.72494  3.29354  2.67741  2.69355  4.24690  2.90347  2.73739  3.18146  2.89801  2.37887  2.77519  2.98518  4.58477  3.61503
          0.03394  3.79585  4.51819  0.61958  0.77255  0.48576  0.95510
    735   1.13028  4.15731  3.38741  3.17741  3.97841  2.98341  4.20816  3.09276  3.19172  2.97759  4.01968  3.34558  3.71559  3.54047  3.44632  2.50918  2.78132  2.76062  5.41337  4.20549    735 a - - -
          2.68618  4.42225  2.77519  2.73123  3.46354  2.40513  3.72494  3.29354  2.67741  2.69355  4.24690  2.90347  2.73739  3.18146  2.89801  2.37887  2.77519  2.98518  4.58477  3.61503
          0.03394  3.79585  4.51819  0.61958  0.77255  0.48576  0.95510
    736   3.07102  4.55716  4.06533  3.70691  3.10991  3.88283  4.38674  2.31233  3.47532  0.97587  3.16059  3.98955  4.33279  3.86210  3.66310  3.44769  3.36958  2.32936  4.95932  3.66429    736 l - - -
          2.68618  4.42225  2.77519  2.73123  3.46354  2.40513  3.72494  3.29354  2.67741  2.69355  4.24690  2.90347  2.73739  3.18146  2.89801  2.37887  2.77519  2.98518  4.58477  3.61503
          0.03394  3.79585  4.51819  0.61958  0.77255  0.48576  0.95510
    737   2.91708  4.74495  3.05658  2.81070  3.23529  3.38640  1.31508  3.60785  2.65608  3.11075  4.14924  3.22238  3.93573  3.17650  2.92545  2.98902  3.21864  3.34463  4.70109  3.18872    737 h - - -
          2.68618  4.42225  2.77519  2.73123  3.46354  2.40513  3.72494  3.29354  2.67741  2.69355  4.24690  2.90347  2.73739  3.18146  2.89801  2.37887  2.77519  2.98518  4.58477  3.61503
          0.03394  3.79585  4.51819  0.61958  0.77255  0.48576  0.95510
    738   3.07102  4.55716  4.06533  3.70691  3.10991  3.88283  4.38674  2.31233  3.47532  0.97587  3.16059  3.98955  4.33279  3.86210  3.66310  3.44769  3.36958  2.32936  4.95932  3.66429    738 l - - -
          2.68618  4.42225  2.77519  2.73123  3.46354  2.40513  3.72494  3.29354  2.67741  2.69355  4.24690  2.90347  2.73739  3.18146  2.89801  2.37887  2.77519  2.98518  4.58477  3.61503
          0.03394  3.79585  4.51819  0.61958  0.77255  0.48576  0.95510
    739   1.13028  4.15731  3.38741  3.17741  3.97841  2.98341  4.20816  3.09276  3.19172  2.97759  4.01968  3.34558  3.71559  3.54047  3.44632  2.50918  2.78132  2.76062  5.41337  4.20549    739 a - - -
          2.68618  4.42225  2.77519  2.73123  3.46354  2.40513  3.72494  3.29354  2.67741  2.69355  4.24690  2.90347  2.73739  3.18146  2.89801  2.37887  2.77519  2.98518  4.58477  3.61503
          0.03394  3.79585  4.51819  0.61958  0.77255  0.48576  0.95510
    740   2.97152  4.41421  4.22264  3.83718  3.32466  3.98025  4.58086  1.17841  3.66364  1.92884  3.27443  4.09334  4.42066  4.02108  3.86910  3.46981  3.27286  1.84999  5.19813  3.92838    740 i - - -
          2.68618  4.42225  2.77519  2.73123  3.46354  2.40513  3.72494  3.29354  2.67741  2.69355  4.24690  2.90347  2.73739  3.18146  2.89801  2.37887  2.77519  2.98518  4.58477  3.61503
          0.03394  3.79585  4.51819  0.61958  0.77255  0.48576  0.95510
    741   2.91144  4.47319  3.96799  3.55732  3.17835  3.77684  4.31030  2.34647  3.32892  1.78624  1.53332  3.84376  4.23852  3.71682  3.54291  3.25177  3.21604  2.34324  5.00794  3.76195    741 m - - -
          2.68618  4.42225  2.77519  2.73123  3.46354  2.40513  3.72494  3.29354  2.67741  2.69355  4.24690  2.90347  2.73739  3.18146  2.89801  2.37887  2.77519  2.98518  4.58477  3.61503
          0.03394  3.79585  4.51819  0.61958  0.77255  0.48576  0.95510
    742   2.66303  4.65377  2.67206  2.55081  4.00554  3.13494  3.86464  3.70128  2.76297  3.35754  4.31478  1.30149  3.78399  3.13892  3.11357  2.73422  3.04338  3.33127  5.32061  3.96066    742 n - - -
          2.68618  4.42225  2.77519  2.73123  3.46354  2.40513  3.72494  3.29354  2.67741  2.69355  4.24690  2.90347  2.73739  3.18146  2.89801  2.37887  2.77519  2.98518  4.58477  3.61503
          0.03394  3.79585  4.51819  0.61958  0.77255  0.48576  0.95510
    743   2.65622  4.42412  3.25549  3.08508  4.08325  3.11607  4.16735  3.61068  3.13612  3.24522  4.29321  3.39853  0.98330  3.52735  3.38874  2.82178  3.09223  3.26464  5.28914  4.20354    743 p - - -
          2.68618  4.42225  2.77519  2.73123  3.46354  2.40513  3.72494  3.29354  2.67741  2.69355  4.24690  2.90347  2.73739  3.18146  2.89801  2.37887  2.77519  2.98518  4.58477  3.61503
          0.03394  3.79585  4.51819  0.61958  0.77255  0.48576  0.95510
    744   2.66303  4.65377  2.67206  2.55081  4.00554  3.13494  3.86464  3.70128  2.76297  3.35754  4.31478  1.30149  3.78399  3.13892  3.11357  2.73422  3.04338  3.33127  5.32061  3.96066    744 n - - -
          2.68618  4.42225  2.77519  2.73123  3.46354  2.40513  3.72494  3.29354  2.67741  2.69355  4.24690  2.90347  2.73739  3.18146  2.89801  2.37887  2.77519  2.98518  4.58477  3.61503
          0.03394  3.79585  4.51819  0.61958  0.77255  0.48576  0.95510
    745   2.37506  4.21928  3.36343  3.11426  3.90438  3.06047  4.13698  3.02232  3.05568  2.88842  3.94560  3.33461  3.75891  3.45489  3.31686  2.57569  1.30895  2.72553  5.34910  4.12161    745 t - - -
          2.68618  4.42225  2.77519  2.73123  3.46354  2.40513  3.72494  3.29354  2.67741  2.69355  4.24690  2.90347  2.73739  3.18146  2.89801  2.37887  2.77519  2.98518  4.58477  3.61503
          0.03394  3.79585  4.51819  0.61958  0.77255  0.48576  0.95510
    746   2.89002  4.97982  2.46164  1.13983  4.31705  3.22719  3.81005  3.75576  2.68114  3.38625  4.36581  2.89548  3.82878  3.02872  3.08035  2.88163  3.19441  3.44836  5.50331  4.22786    746 e - - -
          2.68618  4.42225  2.77519  2.73123  3.46354  2.40513  3.72494  3.29354  2.67741  2.69355  4.24690  2.90347  2.73739  3.18146  2.89801  2.37887  2.77519  2.98518  4.58477  3.61503
          0.03394  3.79585  4.51819  0.61958  0.77255  0.48576  0.95510
    747   2.37506  4.21928  3.36343  3.11426  3.90438  3.06047  4.13698  3.02232  3.05568  2.88842  3.94560  3.33461  3.75891  3.45489  3.31686  2.57569  1.30895  2.72553  5.34910  4.12161    747 t - - -
          2.68618  4.42225  2.77519  2.73123  3.46354  2.40513  3.72494  3.29354  2.67741  2.69355  4.24690  2.90347  2.73739  3.18146  2.89801  2.37887  2.77519  2.98518  4.58477  3.61503
          0.03394  3.79585  4.51819  0.61958  0.77255  0.48576  0.95510
    748   2.65622  4.42412  3.25549  3.08508  4.08325  3.11607  4.16735  3.61068  3.13612  3.24522  4.29321  3.39853  0.98330  3.52735  3.38874  2.82178  3.09223  3.26464  5.28914  4.20354    748 p - - -
          2.68618  4.42225  2.77519  2.73123  3.46354  2.40513  3.72494  3.29354  2.67741  2.69355  4.24690  2.90347  2.73739  3.18146  2.89801  2.37887  2.77519  2.98518  4.58477  3.61503
          0.03394  3.79585  4.51819  0.61958  0.77255  0.48576  0.95510
    749   2.82391  4.80348  2.85654  2.61232  3.96119  3.31750  3.76918  3.58217  2.43905  3.09197  4.12421  3.07053  3.87128  1.37714  2.72383  2.87594  3.12199  3.31731  5.24801  3.93728    749 q - - -
          2.68618  4.42225  2.77519  2.73123  3.46354  2.40513  3.72494  3.29354  2.67741  2.69355  4.24690  2.90347  2.73739  3.18146  2.89801  2.37887  2.77519  2.98518  4.58477  3.61503
          0.03394  3.79585  4.51819  0.61958  0.77255  0.48576  0.95510
    750   3.16360  4.58872  4.13284  3.83446  1.14617  3.86796  3.84818  2.69866  3.74379  2.08748  3.44153  3.93390  4.32968  3.93351  3.88243  3.43640  3.46543  2.68337  4.12325  2.50121    750 f - - -
          2.68618  4.42225  2.77519  2.73123  3.46354  2.40513  3.72494  3.29354  2.67741  2.69355  4.24690  2.90347  2.73739  3.18146  2.89801  2.37887  2.77519  2.98518  4.58477  3.61503
          0.03394  3.79585  4.51819  0.61958  0.77255  0.48576  0.95510
    751   3.07102  4.55716  4.06533  3.70691  3.10991  3.88283  4.38674  2.31233  3.47532  0.97587  3.16059  3.98955  4.33279  3.86210  3.66310  3.44769  3.36958  2.32936  4.95932  3.66429    751 l - - -
          2.68618  4.42225  2.77519  2.73123  3.46354  2.40513  3.72494  3.29354  2.67741  2.69355  4.24690  2.90347  2.73739  3.18146  2.89801  2.37887  2.77519  2.98518  4.58477  3.61503
          0.03394  3.79585  4.51819  0.61958  0.77255  0.48576  0.95510
    752   2.97152  4.41421  4.22264  3.83718  3.32466  3.98025  4.58086  1.17841  3.66364  1.92884  3.27443  4.09334  4.42066  4.02108  3.86910  3.46981  3.27286  1.84999  5.19813  3.92838    752 i - - -
          2.68618  4.42225  2.77519  2.73123  3.46354  2.40513  3.72494  3.29354  2.67741  2.69355  4.24690  2.90347  2.73739  3.18146  2.89801  2.37887  2.77519  2.98518  4.58477  3.61503
          0.03394  3.79585  4.51819  0.61958  0.77255  0.48576  0.95510
    753   1.13028  4.15731  3.38741  3.17741  3.97841  2.98341  4.20816  3.09276  3.19172  2.97759  4.01968  3.34558  3.71559  3.54047  3.44632  2.50918  2.78132  2.76062  5.41337  4.20549    753 a - - -
          2.68618  4.42225  2.77519  2.73123  3.46354  2.40513  3.72494  3.29354  2.67741  2.69355  4.24690  2.90347  2.73739  3.18146  2.89801  2.37887  2.77519  2.98518  4.58477  3.61503
          0.03394  3.79585  4.51819  0.61958  0.77255  0.48576  0.95510
    754   2.90473  4.86144  3.07543  2.71386  4.23027  3.40035  3.72182  3.65519  1.14858  3.23810  4.20559  3.14102  3.90771  2.91909  2.42439  2.95288  3.16474  3.36797  5.31804  4.12045    754 k - - -
          2.68618  4.42225  2.77519  2.73123  3.46354  2.40513  3.72494  3.29354  2.67741  2.69355  4.24690  2.90347  2.73739  3.18146  2.89801  2.37887  2.77519  2.98518  4.58477  3.61503
          0.03394  3.79585  4.51819  0.61958  0.77255  0.48576  0.95510
    755   2.57516  4.35592  3.23299  3.12383  4.26326  0.85784  4.24698  3.84589  3.29441  3.50933  4.48601  3.39780  3.74458  3.62500  3.53709  2.74524  3.05053  3.38922  5.37683  4.36324    755 g - - -
          2.68618  4.42225  2.77519  2.73123  3.46354  2.40513  3.72494  3.29354  2.67741  2.69355  4.24690  2.90347  2.73739  3.18146  2.89801  2.37887  2.77519  2.98518  4.58477  3.61503
          0.03394  3.79585  4.51819  0.61958  0.77255  0.48576  0.95510
    756   1.13028  4.15731  3.38741  3.17741  3.97841  2.98341  4.20816  3.09276  3.19172  2.97759  4.01968  3.34558  3.71559  3.54047  3.44632  2.50918  2.78132  2.76062  5.41337  4.20549    756 a - - -
          2.68618  4.42225  2.77519  2.73123  3.46354  2.40513  3.72494  3.29354  2.67741  2.69355  4.24690  2.90347  2.73739  3.18146  2.89801  2.37887  2.77519  2.98518  4.58477  3.61503
          0.03394  3.79585  4.51819  0.61958  0.77255  0.48576  0.95510
    757   2.66303  4.65377  2.67206  2.55081  4.00554  3.13494  3.86464  3.70128  2.76297  3.35754  4.31478  1.30149  3.78399  3.13892  3.11357  2.73422  3.04338  3.33127  5.32061  3.96066    757 n - - -
          2.68618  4.42225  2.77519  2.73123  3.46354  2.40513  3.72494  3.29354  2.67741  2.69355  4.24690  2.90347  2.73739  3.18146  2.89801  2.37887  2.77519  2.98518  4.58477  3.61503
          0.03394  3.79585  4.51819  0.61958  0.77255  0.48576  0.95510
    758   2.97152  4.41421  4.22264  3.83718  3.32466  3.98025  4.58086  1.17841  3.66364  1.92884  3.27443  4.09334  4.42066  4.02108  3.86910  3.46981  3.27286  1.84999  5.19813  3.92838    758 i - - -
          2.68618  4.42225  2.77519  2.73123  3.46354  2.40513  3.72494  3.29354  2.67741  2.69355  4.24690  2.90347  2.73739  3.18146  2.89801  2.37887  2.77519  2.98518  4.58477  3.61503
          0.03394  3.79585  4.51819  0.61958  0.77255  0.48576  0.95510
    759   2.66303  4.65377  2.67206  2.55081  4.00554  3.13494  3.86464  3.70128  2.76297  3.35754  4.31478  1.30149  3.78399  3.13892  3.11357  2.73422  3.04338  3.33127  5.32061  3.96066    759 n - - -
          2.68618  4.42225  2.77519  2.73123  3.46354  2.40513  3.72494  3.29354  2.67741  2.69355  4.24690  2.90347  2.73739  3.18146  2.89801  2.37887  2.77519  2.98518  4.58477  3.61503
          0.03394  3.79585  4.51819  0.61958  0.77255  0.48576  0.95510
    760   1.13028  4.15731  3.38741  3.17741  3.97841  2.98341  4.20816  3.09276  3.19172  2.97759  4.01968  3.34558  3.71559  3.54047  3.44632  2.50918  2.78132  2.76062  5.41337  4.20549    760 a - - -
          2.68618  4.42225  2.77519  2.73123  3.46354  2.40513  3.72494  3.29354  2.67741  2.69355  4.24690  2.90347  2.73739  3.18146  2.89801  2.37887  2.77519  2.98518  4.58477  3.61503
          0.03394  3.79585  4.51819  0.61958  0.77255  0.48576  0.95510
    761   2.90473  4.86144  3.07543  2.71386  4.23027  3.40035  3.72182  3.65519  1.14858  3.23810  4.20559  3.14102  3.90771  2.91909  2.42439  2.95288  3.16474  3.36797  5.31804  4.12045    761 k - - -
          2.68618  4.42225  2.77519  2.73123  3.46354  2.40513  3.72494  3.29354  2.67741  2.69355  4.24690  2.90347  2.73739  3.18146  2.89801  2.37887  2.77519  2.98518  4.58477  3.61503
          0.03394  3.79585  4.51819  0.61958  0.77255  0.48576  0.95510
    762   2.37506  4.21928  3.36343  3.11426  3.90438  3.06047  4.13698  3.02232  3.05568  2.88842  3.94560  3.33461  3.75891  3.45489  3.31686  2.57569  1.30895  2.72553  5.34910  4.12161    762 t - - -
          2.68618  4.42225  2.77519  2.73123  3.46354  2.40513  3.72494  3.29354  2.67741  2.69355  4.24690  2.90347  2.73739  3.18146  2.89801  2.37887  2.77519  2.98518  4.58477  3.61503
          0.03394  3.79585  4.51819  0.61958  0.77255  0.48576  0.95510
    763   2.66303  4.65377  2.67206  2.55081  4.00554  3.13494  3.86464  3.70128  2.76297  3.35754  4.31478  1.30149  3.78399  3.13892  3.11357  2.73422  3.04338  3.33127  5.32061  3.96066    763 n - - -
          2.68618  4.42225  2.77519  2.73123  3.46354  2.40513  3.72494  3.29354  2.67741  2.69355  4.24690  2.90347  2.73739  3.18146  2.89801  2.37887  2.77519  2.98518  4.58477  3.61503
          0.03394  3.79585  4.51819  0.61958  0.77255  0.48576  0.95510
    764   2.91040  5.02118  1.03459  2.29415  4.38876  3.15538  3.86864  3.96018  2.93912  3.58318  4.56156  2.84580  3.80303  3.10913  3.44324  2.88288  3.24807  3.60825  5.57214  4.27689    764 d - - -
          2.68618  4.42225  2.77519  2.73123  3.46354  2.40513  3.72494  3.29354  2.67741  2.69355  4.24690  2.90347  2.73739  3.18146  2.89801  2.37887  2.77519  2.98518  4.58477  3.61503
          0.03394  3.79585  4.51819  0.61958  0.77255  0.48576  0.95510
    765   2.57516  4.35592  3.23299  3.12383  4.26326  0.85784  4.24698  3.84589  3.29441  3.50933  4.48601  3.39780  3.74458  3.62500  3.53709  2.74524  3.05053  3.38922  5.37683  4.36324    765 g - - -
          2.68618  4.42225  2.77519  2.73123  3.46354  2.40513  3.72494  3.29354  2.67741  2.69355  4.24690  2.90347  2.73739  3.18146  2.89801  2.37887  2.77519  2.98518  4.58477  3.61503
          0.03394  3.79585  4.51819  0.61958  0.77255  0.48576  0.95510
    766   2.28072  4.19900  3.14304  2.95724  4.00083  2.93045  4.06826  3.51397  3.02571  3.24092  4.17490  3.19308  3.66335  3.38155  3.31277  1.21285  2.75547  3.06599  5.37995  4.08441    766 s - - -
          2.68618  4.42225  2.77519  2.73123  3.46354  2.40513  3.72494  3.29354  2.67741  2.69355  4.24690  2.90347  2.73739  3.18146  2.89801  2.37887  2.77519  2.98518  4.58477  3.61503
          0.03394  3.79585  4.51819  0.61958  0.77255  0.48576  0.95510
    767   2.37506  4.21928  3.36343  3.11426  3.90438  3.06047  4.13698  3.02232  3.05568  2.88842  3.94560  3.33461  3.75891  3.45489  3.31686  2.57569  1.30895  2.72553  5.34910  4.12161    767 t - - -
          2.68618  4.42225  2.77519  2.73123  3.46354  2.40513  3.72494  3.29354  2.67741  2.69355  4.24690  2.90347  2.73739  3.18146  2.89801  2.37887  2.77519  2.98518  4.58477  3.61503
          0.03394  3.79585  4.51819  0.61958  0.77255  0.48576  0.95510
    768   2.65622  4.42412  3.25549  3.08508  4.08325  3.11607  4.16735  3.61068  3.13612  3.24522  4.29321  3.39853  0.98330  3.52735  3.38874  2.82178  3.09223  3.26464  5.28914  4.20354    768 p - - -
          2.68618  4.42225  2.77519  2.73123  3.46354  2.40513  3.72494  3.29354  2.67741  2.69355  4.24690  2.90347  2.73739  3.18146  2.89801  2.37887  2.77519  2.98518  4.58477  3.61503
          0.03394  3.79585  4.51819  0.61958  0.77255  0.48576  0.95510
    769   3.07102  4.55716  4.06533  3.70691  3.10991  3.88283  4.38674  2.31233  3.47532  0.97587  3.16059  3.98955  4.33279  3.86210  3.66310  3.44769  3.36958  2.32936  4.95932  3.66429    769 l - - -
          2.68618  4.42225  2.77519  2.73123  3.46354  2.40513  3.72494  3.29354  2.67741  2.69355  4.24690  2.90347  2.73739  3.18146  2.89801  2.37887  2.77519  2.98518  4.58477  3.61503
          0.03394  3.79585  4.51819  0.61958  0.77255  0.48576  0.95510
    770   2.91708  4.74495  3.05658  2.81070  3.23529  3.38640  1.31508  3.60785  2.65608  3.11075  4.14924  3.22238  3.93573  3.17650  2.92545  2.98902  3.21864  3.34463  4.70109  3.18872    770 h - - -
          2.68618  4.42225  2.77519  2.73123  3.46354  2.40513  3.72494  3.29354  2.67741  2.69355  4.24690  2.90347  2.73739  3.18146  2.89801  2.37887  2.77519  2.98518  4.58477  3.61503
          0.03394  3.79585  4.51819  0.61958  0.77255  0.48576  0.95510
    771   3.16360  4.58872  4.13284  3.83446  1.14617  3.86796  3.84818  2.69866  3.74379  2.08748  3.44153  3.93390  4.32968  3.93351  3.88243  3.43640  3.46543  2.68337  4.12325  2.50121    771 f - - -
          2.68618  4.42225  2.77519  2.73123  3.46354  2.40513  3.72494  3.29354  2.67741  2.69355  4.24690  2.90347  2.73739  3.18146  2.89801  2.37887  2.77519  2.98518  4.58477  3.61503
          0.03394  3.79585  4.51819  0.61958  0.77255  0.48576  0.95510
    772   1.13028  4.15731  3.38741  3.17741  3.97841  2.98341  4.20816  3.09276  3.19172  2.97759  4.01968  3.34558  3.71559  3.54047  3.44632  2.50918  2.78132  2.76062  5.41337  4.20549    772 a - - -
          2.68618  4.42225  2.77519  2.73123  3.46354  2.40513  3.72494  3.29354  2.67741  2.69355  4.24690  2.90347  2.73739  3.18146  2.89801  2.37887  2.77519  2.98518  4.58477  3.61503
          0.03394  3.79585  4.51819  0.61958  0.77255  0.48576  0.95510
    773   1.13028  4.15731  3.38741  3.17741  3.97841  2.98341  4.20816  3.09276  3.19172  2.97759  4.01968  3.34558  3.71559  3.54047  3.44632  2.50918  2.78132  2.76062  5.41337  4.20549    773 a - - -
          2.68618  4.42225  2.77519  2.73123  3.46354  2.40513  3.72494  3.29354  2.67741  2.69355  4.24690  2.90347  2.73739  3.18146  2.89801  2.37887  2.77519  2.98518  4.58477  3.61503
          0.03394  3.79585  4.51819  0.61958  0.77255  0.48576  0.95510
    774   1.13028  4.15731  3.38741  3.17741  3.97841  2.98341  4.20816  3.09276  3.19172  2.97759  4.01968  3.34558  3.71559  3.54047  3.44632  2.50918  2.78132  2.76062  5.41337  4.20549    774 a - - -
          2.68618  4.42225  2.77519  2.73123  3.46354  2.40513  3.72494  3.29354  2.67741  2.69355  4.24690  2.90347  2.73739  3.18146  2.89801  2.37887  2.77519  2.98518  4.58477  3.61503
          0.03394  3.79585  4.51819  0.61958  0.77255  0.48576  0.95510
    775   3.07102  4.55716  4.06533  3.70691  3.10991  3.88283  4.38674  2.31233  3.47532  0.97587  3.16059  3.98955  4.33279  3.86210  3.66310  3.44769  3.36958  2.32936  4.95932  3.66429    775 l - - -
          2.68618  4.42225  2.77519  2.73123  3.46354  2.40513  3.72494  3.29354  2.67741  2.69355  4.24690  2.90347  2.73739  3.18146  2.89801  2.37887  2.77519  2.98518  4.58477  3.61503
          0.03394  3.79585  4.51819  0.61958  0.77255  0.48576  0.95510
    776   2.57516  4.35592  3.23299  3.12383  4.26326  0.85784  4.24698  3.84589  3.29441  3.50933  4.48601  3.39780  3.74458  3.62500  3.53709  2.74524  3.05053  3.38922  5.37683  4.36324    776 g - - -
          2.68618  4.42225  2.77519  2.73123  3.46354  2.40513  3.72494  3.29354  2.67741  2.69355  4.24690  2.90347  2.73739  3.18146  2.89801  2.37887  2.77519  2.98518  4.58477  3.61503
          0.03394  3.79585  4.51819  0.61958  0.77255  0.48576  0.95510
    777   2.90473  4.86144  3.07543  2.71386  4.23027  3.40035  3.72182  3.65519  1.14858  3.23810  4.20559  3.14102  3.90771  2.91909  2.42439  2.95288  3.16474  3.36797  5.31804  4.12045    777 k - - -
          2.68618  4.42225  2.77519  2.73123  3.46354  2.40513  3.72494  3.29354  2.67741  2.69355  4.24690  2.90347  2.73739  3.18146  2.89801  2.37887  2.77519  2.98518  4.58477  3.61503
          0.03394  3.79585  4.51819  0.61958  0.77255  0.48576  0.95510
    778   2.37506  4.21928  3.36343  3.11426  3.90438  3.06047  4.13698  3.02232  3.05568  2.88842  3.94560  3.33461  3.75891  3.45489  3.31686  2.57569  1.30895  2.72553  5.34910  4.12161    778 t - - -
          2.68618  4.42225  2.77519  2.73123  3.46354  2.40513  3.72494  3.29354  2.67741  2.69355  4.24690  2.90347  2.73739  3.18146  2.89801  2.37887  2.77519  2.98518  4.58477  3.61503
          0.03394  3.79585  4.51819  0.61958  0.77255  0.48576  0.95510
    779   2.66303  4.65377  2.67206  2.55081  4.00554  3.13494  3.86464  3.70128  2.76297  3.35754  4.31478  1.30149  3.78399  3.13892  3.11357  2.73422  3.04338  3.33127  5.32061  3.96066    779 n - - -
          2.68618  4.42225  2.77519  2.73123  3.46354  2.40513  3.72494  3.29354  2.67741  2.69355  4.24690  2.90347  2.73739  3.18146  2.89801  2.37887  2.77519  2.98518  4.58477  3.61503
          0.03394  3.79585  4.51819  0.61958  0.77255  0.48576  0.95510
    780   2.97152  4.41421  4.22264  3.83718  3.32466  3.98025  4.58086  1.17841  3.66364  1.92884  3.27443  4.09334  4.42066  4.02108  3.86910  3.46981  3.27286  1.84999  5.19813  3.92838    780 i - - -
          2.68618  4.42225  2.77519  2.73123  3.46354  2.40513  3.72494  3.29354  2.67741  2.69355  4.24690  2.90347  2.73739  3.18146  2.89801  2.37887  2.77519  2.98518  4.58477  3.61503
          0.03394  3.79585  4.51819  0.61958  0.77255  0.48576  0.95510
    781   3.16360  4.58872  4.13284  3.83446  1.14617  3.86796  3.84818  2.69866  3.74379  2.08748  3.44153  3.93390  4.32968  3.93351  3.88243  3.43640  3.46543  2.68337  4.12325  2.50121    781 f - - -
          2.68618  4.42225  2.77519  2.73123  3.46354  2.40513  3.72494  3.29354  2.67741  2.69355  4.24690  2.90347  2.73739  3.18146  2.89801  2.37887  2.77519  2.98518  4.58477  3.61503
          0.03394  3.79585  4.51819  0.61958  0.77255  0.48576  0.95510
    782   2.82391  4.80348  2.85654  2.61232  3.96119  3.31750  3.76918  3.58217  2.43905  3.09197  4.12421  3.07053  3.87128  1.37714  2.72383  2.87594  3.12199  3.31731  5.24801  3.93728    782 q - - -
          2.68618  4.42225  2.77519  2.73123  3.46354  2.40513  3.72494  3.29354  2.67741  2.69355  4.24690  2.90347  2.73739  3.18146  2.89801  2.37887  2.77519  2.98518  4.58477  3.61503
          0.03394  3.79585  4.51819  0.61958  0.77255  0.48576  0.95510
    783   3.07102  4.55716  4.06533  3.70691  3.10991  3.88283  4.38674  2.31233  3.47532  0.97587  3.16059  3.98955  4.33279  3.86210  3.66310  3.44769  3.36958  2.32936  4.95932  3.66429    783 l - - -
          2.68618  4.42225  2.77519  2.73123  3.46354  2.40513  3.72494  3.29354  2.67741  2.69355  4.24690  2.90347  2.73739  3.18146  2.89801  2.37887  2.77519  2.98518  4.58477  3.61503
          0.03394  3.79585  4.51819  0.61958  0.77255  0.48576  0.95510
    784   3.07102  4.55716  4.06533  3.70691  3.10991  3.88283  4.38674  2.31233  3.47532  0.97587  3.16059  3.98955  4.33279  3.86210  3.66310  3.44769  3.36958  2.32936  4.95932  3.66429    784 l - - -
          2.68618  4.42225  2.77519  2.73123  3.46354  2.40513  3.72494  3.29354  2.67741  2.69355  4.24690  2.90347  2.73739  3.18146  2.89801  2.37887  2.77519  2.98518  4.58477  3.61503
          0.03394  3.79585  4.51819  0.61958  0.77255  0.48576  0.95510
    785   2.91144  4.47319  3.96799  3.55732  3.17835  3.77684  4.31030  2.34647  3.32892  1.78624  1.53332  3.84376  4.23852  3.71682  3.54291  3.25177  3.21604  2.34324  5.00794  3.76195    785 m - - -
          2.68618  4.42225  2.77519  2.73123  3.46354  2.40513  3.72494  3.29354  2.67741  2.69355  4.24690  2.90347  2.73739  3.18146  2.89801  2.37887  2.77519  2.98518  4.58477  3.61503
          0.03394  3.79585  4.51819  0.61958  0.77255  0.48576  0.95510
    786   2.91040  5.02118  1.03459  2.29415  4.38876  3.15538  3.86864  3.96018  2.93912  3.58318  4.56156  2.84580  3.80303  3.10913  3.44324  2.88288  3.24807  3.60825  5.57214  4.27689    786 d - - -
          2.68618  4.42225  2.77519  2.73123  3.46354  2.40513  3.72494  3.29354  2.67741  2.69355  4.24690  2.90347  2.73739  3.18146  2.89801  2.37887  2.77519  2.98518  4.58477  3.61503
          0.03394  3.79585  4.51819  0.61958  0.77255  0.48576  0.95510
    787   2.90473  4.86144  3.07543  2.71386  4.23027  3.40035  3.72182  3.65519  1.14858  3.23810  4.20559  3.14102  3.90771  2.91909  2.42439  2.95288  3.16474  3.36797  5.31804  4.12045    787 k - - -
          2.68618  4.42225  2.77519  2.73123  3.46354  2.40513  3.72494  3.29354  2.67741  2.69355  4.24690  2.90347  2.73739  3.18146  2.89801  2.37887  2.77519  2.98518  4.58477  3.61503
          0.03394  3.79585  4.51819  0.61958  0.77255  0.48576  0.95510
    788   2.57516  4.35592  3.23299  3.12383  4.26326  0.85784  4.24698  3.84589  3.29441  3.50933  4.48601  3.39780  3.74458  3.62500  3.53709  2.74524  3.05053  3.38922  5.37683  4.36324    788 g - - -
          2.68618  4.42225  2.77519  2.73123  3.46354  2.40513  3.72494  3.29354  2.67741  2.69355  4.24690  2.90347  2.73739  3.18146  2.89801  2.37887  2.77519  2.98518  4.58477  3.61503
          0.03394  3.79585  4.51819  0.61958  0.77255  0.48576  0.95510
    789   1.13028  4.15731  3.38741  3.17741  3.97841  2.98341  4.20816  3.09276  3.19172  2.97759  4.01968  3.34558  3.71559  3.54047  3.44632  2.50918  2.78132  2.76062  5.41337  4.20549    789 a - - -
          2.68618  4.42225  2.77519  2.73123  3.46354  2.40513  3.72494  3.29354  2.67741  2.69355  4.24690  2.90347  2.73739  3.18146  2.89801  2.37887  2.77519  2.98518  4.58477  3.61503
          0.03394  3.79585  4.51819  0.61958  0.77255  0.48576  0.95510
    790   2.66303  4.65377  2.67206  2.55081  4.00554  3.13494  3.86464  3.70128  2.76297  3.35754  4.31478  1.30149  3.78399  3.13892  3.11357  2.73422  3.04338  3.33127  5.32061  3.96066    790 n - - -
          2.68618  4.42225  2.77519  2.73123  3.46354  2.40513  3.72494  3.29354  2.67741  2.69355  4.24690  2.90347  2.73739  3.18146  2.89801  2.37887  2.77519  2.98518  4.58477  3.61503
          0.03394  3.79585  4.51819  0.61958  0.77255  0.48576  0.95510
    791   2.97152  4.41421  4.22264  3.83718  3.32466  3.98025  4.58086  1.17841  3.66364  1.92884  3.27443  4.09334  4.42066  4.02108  3.86910  3.46981  3.27286  1.84999  5.19813  3.92838    791 i - - -
          2.68618  4.42225  2.77519  2.73123  3.46354  2.40513  3.72494  3.29354  2.67741  2.69355  4.24690  2.90347  2.73739  3.18146  2.89801  2.37887  2.77519  2.98518  4.58477  3.61503
          0.03394  3.79585  4.51819  0.61958  0.77255  0.48576  0.95510
    792   2.90473  4.86144  3.07543  2.71386  4.23027  3.40035  3.72182  3.65519  1.14858  3.23810  4.20559  3.14102  3.90771  2.91909  2.42439  2.95288  3.16474  3.36797  5.31804  4.12045    792 k - - -
          2.68618  4.42225  2.77519  2.73123  3.46354  2.40513  3.72494  3.29354  2.67741  2.69355  4.24690  2.90347  2.73739  3.18146  2.89801  2.37887  2.77519  2.98518  4.58477  3.61503
          0.03394  3.79585  4.51819  0.61958  0.77255  0.48576  0.95510
    793   1.13028  4.15731  3.38741  3.17741  3.97841  2.98341  4.20816  3.09276  3.19172  2.97759  4.01968  3.34558  3.71559  3.54047  3.44632  2.50918  2.78132  2.76062  5.41337  4.20549    793 a - - -
          2.68618  4.42225  2.77519  2.73123  3.46354  2.40513  3.72494  3.29354  2.67741  2.69355  4.24690  2.90347  2.73739  3.18146  2.89801  2.37887  2.77519  2.98518  4.58477  3.61503
          0.03394  3.79585  4.51819  0.61958  0.77255  0.48576  0.95510
    794   2.89002  4.97982  2.46164  1.13983  4.31705  3.22719  3.81005  3.75576  2.68114  3.38625  4.36581  2.89548  3.82878  3.02872  3.08035  2.88163  3.19441  3.44836  5.50331  4.22786    794 e - - -
          2.68618  4.42225  2.77519  2.73123  3.46354  2.40513  3.72494  3.29354  2.67741  2.69355  4.24690  2.90347  2.73739  3.18146  2.89801  2.37887  2.77519  2.98518  4.58477  3.61503
          0.03394  3.79585  4.51819  0.61958  0.77255  0.48576  0.95510
    795   2.66303  4.65377  2.67206  2.55081  4.00554  3.13494  3.86464  3.70128  2.76297  3.35754  4.31478  1.30149  3.78399  3.13892  3.11357  2.73422  3.04338  3.33127  5.32061  3.96066    795 n - - -
          2.68618  4.42225  2.77519  2.73123  3.46354  2.40513  3.72494  3.29354  2.67741  2.69355  4.24690  2.90347  2.73739  3.18146  2.89801  2.37887  2.77519  2.98518  4.58477  3.61503
          0.03394  3.79585  4.51819  0.61958  0.77255  0.48576  0.95510
    796   3.07102  4.55716  4.06533  3.70691  3.10991  3.88283  4.38674  2.31233  3.47532  0.97587  3.16059  3.98955  4.33279  3.86210  3.66310  3.44769  3.36958  2.32936  4.95932  3.66429    796 l - - -
          2.68618  4.42225  2.77519  2.73123  3.46354  2.40513  3.72494  3.29354  2.67741  2.69355  4.24690  2.90347  2.73739  3.18146  2.89801  2.37887  2.77519  2.98518  4.58477  3.61503
          0.03394  3.79585  4.51819  0.61958  0.77255  0.48576  0.95510
    797   2.97152  4.41421  4.22264  3.83718  3.32466  3.98025  4.58086  1.17841  3.66364  1.92884  3.27443  4.09334  4.42066  4.02108  3.86910  3.46981  3.27286  1.84999  5.19813  3.92838    797 i - - -
          2.68618  4.42225  2.77519  2.73123  3.46354  2.40513  3.72494  3.29354  2.67741  2.69355  4.24690  2.90347  2.73739  3.18146  2.89801  2.37887  2.77519  2.98518  4.58477  3.61503
          0.03394  3.79585  4.51819  0.61958  0.77255  0.48576  0.95510
    798   2.66303  4.65377  2.67206  2.55081  4.00554  3.13494  3.86464  3.70128  2.76297  3.35754  4.31478  1.30149  3.78399  3.13892  3.11357  2.73422  3.04338  3.33127  5.32061  3.96066    798 n - - -
          2.68618  4.42225  2.77519  2.73123  3.46354  2.40513  3.72494  3.29354  2.67741  2.69355  4.24690  2.90347  2.73739  3.18146  2.89801  2.37887  2.77519  2.98518  4.58477  3.61503
          0.03394  3.79585  4.51819  0.61958  0.77255  0.48576  0.95510
    799   2.82391  4.80348  2.85654  2.61232  3.96119  3.31750  3.76918  3.58217  2.43905  3.09197  4.12421  3.07053  3.87128  1.37714  2.72383  2.87594  3.12199  3.31731  5.24801  3.93728    799 q - - -
          2.68618  4.42225  2.77519  2.73123  3.46354  2.40513  3.72494  3.29354  2.67741  2.69355  4.24690  2.90347  2.73739  3.18146  2.89801  2.37887  2.77519  2.98518  4.58477  3.61503
          0.03394  3.79585  4.51819  0.61958  0.77255  0.48576  0.95510
    800   2.91144  4.47319  3.96799  3.55732  3.17835  3.77684  4.31030  2.34647  3.32892  1.78624  1.53332  3.84376  4.23852  3.71682  3.54291  3.25177  3.21604  2.34324  5.00794  3.76195    800 m - - -
          2.68618  4.42225  2.77519  2.73123  3.46354  2.40513  3.72494  3.29354  2.67741  2.69355  4.24690  2.90347  2.73739  3.18146  2.89801  2.37887  2.77519  2.98518  4.58477  3.61503
          0.03394  3.79585  4.51819  0.61958  0.77255  0.48576  0.95510
    801   2.65622  4.42412  3.25549  3.08508  4.08325  3.11607  4.16735  3.61068  3.13612  3.24522  4.29321  3.39853  0.98330  3.52735  3.38874  2.82178  3.09223  3.26464  5.28914  4.20354    801 p - - -
          2.68618  4.42225  2.77519  2.73123  3.46354  2.40513  3.72494  3.29354  2.67741  2.69355  4.24690  2.90347  2.73739  3.18146  2.89801  2.37887  2.77519  2.98518  4.58477  3.61503
          0.03394  3.79585  4.51819  0.61958  0.77255  0.48576  0.95510
    802   2.97152  4.41421  4.22264  3.83718  3.32466  3.98025  4.58086  1.17841  3.66364  1.92884  3.27443  4.09334  4.42066  4.02108  3.86910  3.46981  3.27286  1.84999  5.19813  3.92838    802 i - - -
          2.68618  4.42225  2.77519  2.73123  3.46354  2.40513  3.72494  3.29354  2.67741  2.69355  4.24690  2.90347  2.73739  3.18146  2.89801  2.37887  2.77519  2.98518  4.58477  3.61503
          0.03394  3.79585  4.51819  0.61958  0.77255  0.48576  0.95510
    803   2.91708  4.74495  3.05658  2.81070  3.23529  3.38640  1.31508  3.60785  2.65608  3.11075  4.14924  3.22238  3.93573  3.17650  2.92545  2.98902  3.21864  3.34463  4.70109  3.18872    803 h - - -
          2.68618  4.42225  2.77519  2.73123  3.46354  2.40513  3.72494  3.29354  2.67741  2.69355  4.24690  2.90347  2.73739  3.18146  2.89801  2.37887  2.77519  2.98518  4.58477  3.61503
          0.03394  3.79585  4.51819  0.61958  0.77255  0.48576  0.95510
    804   2.89002  4.97982  2.46164  1.13983  4.31705  3.22719  3.81005  3.75576  2.68114  3.38625  4.36581  2.89548  3.82878  3.02872  3.08035  2.88163  3.19441  3.44836  5.50331  4.22786    804 e - - -
          2.68618  4.42225  2.77519  2.73123  3.46354  2.40513  3.72494  3.29354  2.67741  2.69355  4.24690  2.90347  2.73739  3.18146  2.89801  2.37887  2.77519  2.98518  4.58477  3.61503
          0.03394  3.79585  4.51819  0.61958  0.77255  0.48576  0.95510
    805   1.13028  4.15731  3.38741  3.17741  3.97841  2.98341  4.20816  3.09276  3.19172  2.97759  4.01968  3.34558  3.71559  3.54047  3.44632  2.50918  2.78132  2.76062  5.41337  4.20549    805 a - - -
          2.68618  4.42225  2.77519  2.73123  3.46354  2.40513  3.72494  3.29354  2.67741  2.69355  4.24690  2.90347  2.73739  3.18146  2.89801  2.37887  2.77519  2.98518  4.58477  3.61503
          0.03394  3.79585  4.51819  0.61958  0.77255  0.48576  0.95510
    806   2.74801  4.31390  4.01740  3.68015  3.49623  3.64235  4.49576  2.06134  3.54665  2.19812  3.47515  3.88167  4.20856  3.91289  3.76614  3.14265  3.11235  1.12783  5.26699  3.99291    806 v - - -
          2.68618  4.42225  2.77519  2.73123  3.46354  2.40513  3.72494  3.29354  2.67741  2.69355  4.24690  2.90347  2.73739  3.18146  2.89801  2.37887  2.77519  2.98518  4.58477  3.61503
          0.03394  3.79585  4.51819  0.61958  0.77255  0.48576  0.95510
    807   2.74801  4.31390  4.01740  3.68015  3.49623  3.64235  4.49576  2.06134  3.54665  2.19812  3.47515  3.88167  4.20856  3.91289  3.76614  3.14265  3.11235  1.12783  5.26699  3.99291    807 v - - -
          2.68618  4.42225  2.77519  2.73123  3.46354  2.40513  3.72494  3.29354  2.67741  2.69355  4.24690  2.90347  2.73739  3.18146  2.89801  2.37887  2.77519  2.98518  4.58477  3.61503
          0.03394  3.79585  4.51819  0.61958  0.77255  0.48576  0.95510
    808   2.66303  4.65377  2.67206  2.55081  4.00554  3.13494  3.86464  3.70128  2.76297  3.35754  4.31478  1.30149  3.78399  3.13892  3.11357  2.73422  3.04338  3.33127  5.32061  3.96066    808 n - - -
          2.68618  4.42225  2.77519  2.73123  3.46354  2.40513  3.72494  3.29354  2.67741  2.69355  4.24690  2.90347  2.73739  3.18146  2.89801  2.37887  2.77519  2.98518  4.58477  3.61503
          0.03394  3.79585  4.51819  0.61958  0.77255  0.48576  0.95510
    809   2.57516  4.35592  3.23299  3.12383  4.26326  0.85784  4.24698  3.84589  3.29441  3.50933  4.48601  3.39780  3.74458  3.62500  3.53709  2.74524  3.05053  3.38922  5.37683  4.36324    809 g - - -
          2.68618  4.42225  2.77519  2.73123  3.46354  2.40513  3.72494  3.29354  2.67741  2.69355  4.24690  2.90347  2.73739  3.18146  2.89801  2.37887  2.77519  2.98518  4.58477  3.61503
          0.03394  3.79585  4.51819  0.61958  0.77255  0.48576  0.95510
    810   2.91708  4.74495  3.05658  2.81070  3.23529  3.38640  1.31508  3.60785  2.65608  3.11075  4.14924  3.22238  3.93573  3.17650  2.92545  2.98902  3.21864  3.34463  4.70109  3.18872    810 h - - -
          2.68618  4.42225  2.77519  2.73123  3.46354  2.40513  3.72494  3.29354  2.67741  2.69355  4.24690  2.90347  2.73739  3.18146  2.89801  2.37887  2.77519  2.98518  4.58477  3.61503
          0.03394  3.79585  4.51819  0.61958  0.77255  0.48576  0.95510
    811   3.07102  4.55716  4.06533  3.70691  3.10991  3.88283  4.38674  2.31233  3.47532  0.97587  3.16059  3.98955  4.33279  3.86210  3.66310  3.44769  3.36958  2.32936  4.95932  3.66429    811 l - - -
          2.68618  4.42225  2.77519  2.73123  3.46354  2.40513  3.72494  3.29354  2.67741  2.69355  4.24690  2.90347  2.73739  3.18146  2.89801  2.37887  2.77519  2.98518  4.58477  3.61503
          0.03394  3.79585  4.51819  0.61958  0.77255  0.48576  0.95510
    812   1.13028  4.15731  3.38741  3.17741  3.97841  2.98341  4.20816  3.09276  3.19172  2.97759  4.01968  3.34558  3.71559  3.54047  3.44632  2.50918  2.78132  2.76062  5.41337  4.20549    812 a - - -
          2.68618  4.42225  2.77519  2.73123  3.46354  2.40513  3.72494  3.29354  2.67741  2.69355  4.24690  2.90347  2.73739  3.18146  2.89801  2.37887  2.77519  2.98518  4.58477  3.61503
          0.03394  3.79585  4.51819  0.61958  0.77255  0.48576  0.95510
    813   2.97152  4.41421  4.22264  3.83718  3.32466  3.98025  4.58086  1.17841  3.66364  1.92884  3.27443  4.09334  4.42066  4.02108  3.86910  3.46981  3.27286  1.84999  5.19813  3.92838    813 i - - -
          2.68618  4.42225  2.77519  2.73123  3.46354  2.40513  3.72494  3.29354  2.67741  2.69355  4.24690  2.90347  2.73739  3.18146  2.89801  2.37887  2.77519  2.98518  4.58477  3.61503
          0.03394  3.79585  4.51819  0.61958  0.77255  0.48576  0.95510
    814   2.74801  4.31390  4.01740  3.68015  3.49623  3.64235  4.49576  2.06134  3.54665  2.19812  3.47515  3.88167  4.20856  3.91289  3.76614  3.14265  3.11235  1.12783  5.26699  3.99291    814 v - - -
          2.68618  4.42225  2.77519  2.73123  3.46354  2.40513  3.72494  3.29354  2.67741  2.69355  4.24690  2.90347  2.73739  3.18146  2.89801  2.37887  2.77519  2.98518  4.58477  3.61503
          0.03394  3.79585  4.51819  0.61958  0.77255  0.48576  0.95510
    815   2.90473  4.86144  3.07543  2.71386  4.23027  3.40035  3.72182  3.65519  1.14858  3.23810  4.20559  3.14102  3.90771  2.91909  2.42439  2.95288  3.16474  3.36797  5.31804  4.12045    815 k - - -
          2.68618  4.42225  2.77519  2.73123  3.46354  2.40513  3.72494  3.29354  2.67741  2.69355  4.24690  2.90347  2.73739  3.18146  2.89801  2.37887  2.77519  2.98518  4.58477  3.61503
          0.03394  3.79585  4.51819  0.61958  0.77255  0.48576  0.95510
    816   2.91144  4.47319  3.96799  3.55732  3.17835  3.77684  4.31030  2.34647  3.32892  1.78624  1.53332  3.84376  4.23852  3.71682  3.54291  3.25177  3.21604  2.34324  5.00794  3.76195    816 m - - -
          2.68618  4.42225  2.77519  2.73123  3.46354  2.40513  3.72494  3.29354  2.67741  2.69355  4.24690  2.90347  2.73739  3.18146  2.89801  2.37887  2.77519  2.98518  4.58477  3.61503
          0.03394  3.79585  4.51819  0.61958  0.77255  0.48576  0.95510
    817   3.07102  4.55716  4.06533  3.70691  3.10991  3.88283  4.38674  2.31233  3.47532  0.97587  3.16059  3.98955  4.33279  3.86210  3.66310  3.44769  3.36958  2.32936  4.95932  3.66429    817 l - - -
          2.68618  4.42225  2.77519  2.73123  3.46354  2.40513  3.72494  3.29354  2.67741  2.69355  4.24690  2.90347  2.73739  3.18146  2.89801  2.37887  2.77519  2.98518  4.58477  3.61503
          0.03394  3.79585  4.51819  0.61958  0.77255  0.48576  0.95510
    818   2.97152  4.41421  4.22264  3.83718  3.32466  3.98025  4.58086  1.17841  3.66364  1.92884  3.27443  4.09334  4.42066  4.02108  3.86910  3.46981  3.27286  1.84999  5.19813  3.92838    818 i - - -
          2.68618  4.42225  2.77519  2.73123  3.46354  2.40513  3.72494  3.29354  2.67741  2.69355  4.24690  2.90347  2.73739  3.18146  2.89801  2.37887  2.77519  2.98518  4.58477  3.61503
          0.03394  3.79585  4.51819  0.61958  0.77255  0.48576  0.95510
    819   2.89002  4.97982  2.46164  1.13983  4.31705  3.22719  3.81005  3.75576  2.68114  3.38625  4.36581  2.89548  3.82878  3.02872  3.08035  2.88163  3.19441  3.44836  5.50331  4.22786    819 e - - -
          2.68618  4.42225  2.77519  2.73123  3.46354  2.40513  3.72494  3.29354  2.67741  2.69355  4.24690  2.90347  2.73739  3.18146  2.89801  2.37887  2.77519  2.98518  4.58477  3.61503
          0.03394  3.79585  4.51819  0.61958  0.77255  0.48576  0.95510
    820   2.82391  4.80348  2.85654  2.61232  3.96119  3.31750  3.76918  3.58217  2.43905  3.09197  4.12421  3.07053  3.87128  1.37714  2.72383  2.87594  3.12199  3.31731  5.24801  3.93728    820 q - - -
          2.68618  4.42225  2.77519  2.73123  3.46354  2.40513  3.72494  3.29354  2.67741  2.69355  4.24690  2.90347  2.73739  3.18146  2.89801  2.37887  2.77519  2.98518  4.58477  3.61503
          0.03394  3.79585  4.51819  0.61958  0.77255  0.48576  0.95510
    821   2.91040  5.02118  1.03459  2.29415  4.38876  3.15538  3.86864  3.96018  2.93912  3.58318  4.56156  2.84580  3.80303  3.10913  3.44324  2.88288  3.24807  3.60825  5.57214  4.27689    821 d - - -
          2.68618  4.42225  2.77519  2.73123  3.46354  2.40513  3.72494  3.29354  2.67741  2.69355  4.24690  2.90347  2.73739  3.18146  2.89801  2.37887  2.77519  2.98518  4.58477  3.61503
          0.03394  3.79585  4.51819  0.61958  0.77255  0.48576  0.95510
    822   2.28072  4.19900  3.14304  2.95724  4.00083  2.93045  4.06826  3.51397  3.02571  3.24092  4.17490  3.19308  3.66335  3.38155  3.31277  1.21285  2.75547  3.06599  5.37995  4.08441    822 s - - -
          2.68618  4.42225  2.77519  2.73123  3.46354  2.40513  3.72494  3.29354  2.67741  2.69355  4.24690  2.90347  2.73739  3.18146  2.89801  2.37887  2.77519  2.98518  4.58477  3.61503
          0.03394  3.79585  4.51819  0.61958  0.77255  0.48576  0.95510
    823   2.28072  4.19900  3.14304  2.95724  4.00083  2.93045  4.06826  3.51397  3.02571  3.24092  4.17490  3.19308  3.66335  3.38155  3.31277  1.21285  2.75547  3.06599  5.37995  4.08441    823 s - - -
          2.68618  4.42225  2.77519  2.73123  3.46354  2.40513  3.72494  3.29354  2.67741  2.69355  4.24690  2.90347  2.73739  3.18146  2.89801  2.37887  2.77519  2.98518  4.58477  3.61503
          0.03394  3.79585  4.51819  0.61958  0.77255  0.48576  0.95510
    824   3.07102  4.55716  4.06533  3.70691  3.10991  3.88283  4.38674  2.31233  3.47532  0.97587  3.16059  3.98955  4.33279  3.86210  3.66310  3.44769  3.36958  2.32936  4.95932  3.66429    824 l - - -
          2.68618  4.42225  2.77519  2.73123  3.46354  2.40513  3.72494  3.29354  2.67741  2.69355  4.24690  2.90347  2.73739  3.18146  2.89801  2.37887  2.77519  2.98518  4.58477  3.61503
          0.03394  3.79585  4.51819  0.61958  0.77255  0.48576  0.95510
    825   2.91144  4.47319  3.96799  3.55732  3.17835  3.77684  4.31030  2.34647  3.32892  1.78624  1.53332  3.84376  4.23852  3.71682  3.54291  3.25177  3.21604  2.34324  5.00794  3.76195    825 m - - -
          2.68618  4.42225  2.77519  2.73123  3.46354  2.40513  3.72494  3.29354  2.67741  2.69355  4.24690  2.90347  2.73739  3.18146  2.89801  2.37887  2.77519  2.98518  4.58477  3.61503
          0.03394  3.79585  4.51819  0.61958  0.77255  0.48576  0.95510
    826   2.66303  4.65377  2.67206  2.55081  4.00554  3.13494  3.86464  3.70128  2.76297  3.35754  4.31478  1.30149  3.78399  3.13892  3.11357  2.73422  3.04338  3.33127  5.32061  3.96066    826 n - - -
          2.68618  4.42225  2.77519  2.73123  3.46354  2.40513  3.72494  3.29354  2.67741  2.69355  4.24690  2.90347  2.73739  3.18146  2.89801  2.37887  2.77519  2.98518  4.58477  3.61503
          0.03394  3.79585  4.51819  0.61958  0.77255  0.48576  0.95510
    827   1.13028  4.15731  3.38741  3.17741  3.97841  2.98341  4.20816  3.09276  3.19172  2.97759  4.01968  3.34558  3.71559  3.54047  3.44632  2.50918  2.78132  2.76062  5.41337  4.20549    827 a - - -
          2.68618  4.42225  2.77519  2.73123  3.46354  2.40513  3.72494  3.29354  2.67741  2.69355  4.24690  2.90347  2.73739  3.18146  2.89801  2.37887  2.77519  2.98518  4.58477  3.61503
          0.03394  3.79585  4.51819  0.61958  0.77255  0.48576  0.95510
    828   2.90473  4.86144  3.07543  2.71386  4.23027  3.40035  3.72182  3.65519  1.14858  3.23810  4.20559  3.14102  3.90771  2.91909  2.42439  2.95288  3.16474  3.36797  5.31804  4.12045    828 k - - -
          2.68618  4.42225  2.77519  2.73123  3.46354  2.40513  3.72494  3.29354  2.67741  2.69355  4.24690  2.90347  2.73739  3.18146  2.89801  2.37887  2.77519  2.98518  4.58477  3.61503
          0.03394  3.79585  4.51819  0.61958  0.77255  0.48576  0.95510
    829   2.66303  4.65377  2.67206  2.55081  4.00554  3.13494  3.86464  3.70128  2.76297  3.35754  4.31478  1.30149  3.78399  3.13892  3.11357  2.73422  3.04338  3.33127  5.32061  3.96066    829 n - - -
          2.68618  4.42225  2.77519  2.73123  3.46354  2.40513  3.72494  3.29354  2.67741  2.69355  4.24690  2.90347  2.73739  3.18146  2.89801  2.37887  2.77519  2.98518  4.58477  3.61503
          0.03394  3.79585  4.51819  0.61958  0.77255  0.48576  0.95510
    830   2.91144  4.47319  3.96799  3.55732  3.17835  3.77684  4.31030  2.34647  3.32892  1.78624  1.53332  3.84376  4.23852  3.71682  3.54291  3.25177  3.21604  2.34324  5.00794  3.76195    830 m - - -
          2.68618  4.42225  2.77519  2.73123  3.46354  2.40513  3.72494  3.29354  2.67741  2.69355  4.24690  2.90347  2.73739  3.18146  2.89801  2.37887  2.77519  2.98518  4.58477  3.61503
          0.03394  3.79585  4.51819  0.61958  0.77255  0.48576  0.95510
    831   2.92233  4.76304  3.40551  2.93532  4.09822  3.42248  3.77472  3.63624  2.21532  3.16631  4.17040  3.29997  3.93052  3.00054  1.10248  3.01132  3.19466  3.36399  5.21352  4.04414    831 r - - -
          2.68618  4.42225  2.77519  2.73123  3.46354  2.40513  3.72494  3.29354  2.67741  2.69355  4.24690  2.90347  2.73739  3.18146  2.89801  2.37887  2.77519  2.98518  4.58477  3.61503
          0.03394  3.79585  4.51819  0.61958  0.77255  0.48576  0.95510
    832   2.91040  5.02118  1.03459  2.29415  4.38876  3.15538  3.86864  3.96018  2.93912  3.58318  4.56156  2.84580  3.80303  3.10913  3.44324  2.88288  3.24807  3.60825  5.57214  4.27689    832 d - - -
          2.68618  4.42225  2.77519  2.73123  3.46354  2.40513  3.72494  3.29354  2.67741  2.69355  4.24690  2.90347  2.73739  3.18146  2.89801  2.37887  2.77519  2.98518  4.58477  3.61503
          0.03394  3.79585  4.51819  0.61958  0.77255  0.48576  0.95510
    833   2.89002  4.97982  2.46164  1.13983  4.31705  3.22719  3.81005  3.75576  2.68114  3.38625  4.36581  2.89548  3.82878  3.02872  3.08035  2.88163  3.19441  3.44836  5.50331  4.22786    833 e - - -
          2.68618  4.42225  2.77519  2.73123  3.46354  2.40513  3.72494  3.29354  2.67741  2.69355  4.24690  2.90347  2.73739  3.18146  2.89801  2.37887  2.77519  2.98518  4.58477  3.61503
          0.03394  3.79585  4.51819  0.61958  0.77255  0.48576  0.95510
    834   3.14008  4.66011  3.72657  3.44335  2.30224  3.74197  3.58859  3.16031  3.30306  2.63360  3.84391  3.63166  4.21853  3.62755  3.50176  3.28379  3.42693  3.02751  3.94245  1.10351    834 y - - -
          2.68618  4.42225  2.77519  2.73123  3.46354  2.40513  3.72494  3.29354  2.67741  2.69355  4.24690  2.90347  2.73739  3.18146  2.89801  2.37887  2.77519  2.98518  4.58477  3.61503
          0.03394  3.79585  4.51819  0.61958  0.77255  0.48576  0.95510
    835   2.65622  4.42412  3.25549  3.08508  4.08325  3.11607  4.16735  3.61068  3.13612  3.24522  4.29321  3.39853  0.98330  3.52735  3.38874  2.82178  3.09223  3.26464  5.28914  4.20354    835 p - - -
          2.68618  4.42225  2.77519  2.73123  3.46354  2.40513  3.72494  3.29354  2.67741  2.69355  4.24690  2.90347  2.73739  3.18146  2.89801  2.37887  2.77519  2.98518  4.58477  3.61503
          0.03394  3.79585  4.51819  0.61958  0.77255  0.48576  0.95510
    836   3.16360  4.58872  4.13284  3.83446  1.14617  3.86796  3.84818  2.69866  3.74379  2.08748  3.44153  3.93390  4.32968  3.93351  3.88243  3.43640  3.46543  2.68337  4.12325  2.50121    836 f - - -
          2.68618  4.42225  2.77519  2.73123  3.46354  2.40513  3.72494  3.29354  2.67741  2.69355  4.24690  2.90347  2.73739  3.18146  2.89801  2.37887  2.77519  2.98518  4.58477  3.61503
          0.03394  3.79585  4.51819  0.61958  0.77255  0.48576  0.95510
    837   3.14008  4.66011  3.72657  3.44335  2.30224  3.74197  3.58859  3.16031  3.30306  2.63360  3.84391  3.63166  4.21853  3.62755  3.50176  3.28379  3.42693  3.02751  3.94245  1.10351    837 y - - -
          2.68618  4.42225  2.77519  2.73123  3.46354  2.40513  3.72494  3.29354  2.67741  2.69355  4.24690  2.90347  2.73739  3.18146  2.89801  2.37887  2.77519  2.98518  4.58477  3.61503
          0.03394  3.79585  4.51819  0.61958  0.77255  0.48576  0.95510
    838   3.07102  4.55716  4.06533  3.70691  3.10991  3.88283  4.38674  2.31233  3.47532  0.97587  3.16059  3.98955  4.33279  3.86210  3.66310  3.44769  3.36958  2.32936  4.95932  3.66429    838 l - - -
          2.68618  4.42225  2.77519  2.73123  3.46354  2.40513  3.72494  3.29354  2.67741  2.69355  4.24690  2.90347  2.73739  3.18146  2.89801  2.37887  2.77519  2.98518  4.58477  3.61503
          0.03394  3.79585  4.51819  0.61958  0.77255  0.48576  0.95510
    839   1.13028  4.15731  3.38741  3.17741  3.97841  2.98341  4.20816  3.09276  3.19172  2.97759  4.01968  3.34558  3.71559  3.54047  3.44632  2.50918  2.78132  2.76062  5.41337  4.20549    839 a - - -
          2.68618  4.42225  2.77519  2.73123  3.46354  2.40513  3.72494  3.29354  2.67741  2.69355  4.24690  2.90347  2.73739  3.18146  2.89801  2.37887  2.77519  2.98518  4.58477  3.61503
          0.03394  3.79585  4.51819  0.61958  0.77255  0.48576  0.95510
    840   1.13028  4.15731  3.38741  3.17741  3.97841  2.98341  4.20816  3.09276  3.19172  2.97759  4.01968  3.34558  3.71559  3.54047  3.44632  2.50918  2.78132  2.76062  5.41337  4.20549    840 a - - -
          2.68618  4.42225  2.77519  2.73123  3.46354  2.40513  3.72494  3.29354  2.67741  2.69355  4.24690  2.90347  2.73739  3.18146  2.89801  2.37887  2.77519  2.98518  4.58477  3.61503
          0.03394  3.79585  4.51819  0.61958  0.77255  0.48576  0.95510
    841   2.89002  4.97982  2.46164  1.13983  4.31705  3.22719  3.81005  3.75576  2.68114  3.38625  4.36581  2.89548  3.82878  3.02872  3.08035  2.88163  3.19441  3.44836  5.50331  4.22786    841 e - - -
          2.68618  4.42225  2.77519  2.73123  3.46354  2.40513  3.72494  3.29354  2.67741  2.69355  4.24690  2.90347  2.73739  3.18146  2.89801  2.37887  2.77519  2.98518  4.58477  3.61503
          0.03394  3.79585  4.51819  0.61958  0.77255  0.48576  0.95510
    842   2.90473  4.86144  3.07543  2.71386  4.23027  3.40035  3.72182  3.65519  1.14858  3.23810  4.20559  3.14102  3.90771  2.91909  2.42439  2.95288  3.16474  3.36797  5.31804  4.12045    842 k - - -
          2.68618  4.42225  2.77519  2.73123  3.46354  2.40513  3.72494  3.29354  2.67741  2.69355  4.24690  2.90347  2.73739  3.18146  2.89801  2.37887  2.77519  2.98518  4.58477  3.61503
          0.03394  3.79585  4.51819  0.61958  0.77255  0.48576  0.95510
    843   2.92233  4.76304  3.40551  2.93532  4.09822  3.42248  3.77472  3.63624  2.21532  3.16631  4.17040  3.29997  3.93052  3.00054  1.10248  3.01132  3.19466  3.36399  5.21352  4.04414    843 r - - -
          2.68618  4.42225  2.77519  2.73123  3.46354  2.40513  3.72494  3.29354  2.67741  2.69355  4.24690  2.90347  2.73739  3.18146  2.89801  2.37887  2.77519  2.98518  4.58477  3.61503
          0.03394  3.79585  4.51819  0.61958  0.77255  0.48576  0.95510
    844   3.14008  4.66011  3.72657  3.44335  2.30224  3.74197  3.58859  3.16031  3.30306  2.63360  3.84391  3.63166  4.21853  3.62755  3.50176  3.28379  3.42693  3.02751  3.94245  1.10351    844 y - - -
          2.68618  4.42225  2.77519  2.73123  3.46354  2.40513  3.72494  3.29354  2.67741  2.69355  4.24690  2.90347  2.73739  3.18146  2.89801  2.37887  2.77519  2.98518  4.58477  3.61503
          0.03394  3.79585  4.51819  0.61958  0.77255  0.48576  0.95510
    845   2.90473  4.86144  3.07543  2.71386  4.23027  3.40035  3.72182  3.65519  1.14858  3.23810  4.20559  3.14102  3.90771  2.91909  2.42439  2.95288  3.16474  3.36797  5.31804  4.12045    845 k - - -
          2.68618  4.42225  2.77519  2.73123  3.46354  2.40513  3.72494  3.29354  2.67741  2.69355  4.24690  2.90347  2.73739  3.18146  2.89801  2.37887  2.77519  2.98518  4.58477  3.61503
          0.03394  3.79585  4.51819  0.61958  0.77255  0.48576  0.95510
    846   2.91040  5.02118  1.03459  2.29415  4.38876  3.15538  3.86864  3.96018  2.93912  3.58318  4.56156  2.84580  3.80303  3.10913  3.44324  2.88288  3.24807  3.60825  5.57214  4.27689    846 d - - -
          2.68618  4.42225  2.77519  2.73123  3.46354  2.40513  3.72494  3.29354  2.67741  2.69355  4.24690  2.90347  2.73739  3.18146  2.89801  2.37887  2.77519  2.98518  4.58477  3.61503
          0.03394  3.79585  4.51819  0.61958  0.77255  0.48576  0.95510
    847   2.74801  4.31390  4.01740  3.68015  3.49623  3.64235  4.49576  2.06134  3.54665  2.19812  3.47515  3.88167  4.20856  3.91289  3.76614  3.14265  3.11235  1.12783  5.26699  3.99291    847 v - - -
          2.68618  4.42225  2.77519  2.73123  3.46354  2.40513  3.72494  3.29354  2.67741  2.69355  4.24690  2.90347  2.73739  3.18146  2.89801  2.37887  2.77519  2.98518  4.58477  3.61503
          0.03394  3.79585  4.51819  0.61958  0.77255  0.48576  0.95510
    848   3.16360  4.58872  4.13284  3.83446  1.14617  3.86796  3.84818  2.69866  3.74379  2.08748  3.44153  3.93390  4.32968  3.93351  3.88243  3.43640  3.46543  2.68337  4.12325  2.50121    848 f - - -
          2.68618  4.42225  2.77519  2.73123  3.46354  2.40513  3.72494  3.29354  2.67741  2.69355  4.24690  2.90347  2.73739  3.18146  2.89801  2.37887  2.77519  2.98518  4.58477  3.61503
          0.03394  3.79585  4.51819  0.61958  0.77255  0.48576  0.95510
    849   2.66303  4.65377  2.67206  2.55081  4.00554  3.13494  3.86464  3.70128  2.76297  3.35754  4.31478  1.30149  3.78399  3.13892  3.11357  2.73422  3.04338  3.33127  5.32061  3.96066    849 n - - -
          2.68618  4.42225  2.77519  2.73123  3.46354  2.40513  3.72494  3.29354  2.67741  2.69355  4.24690  2.90347  2.73739  3.18146  2.89801  2.37887  2.77519  2.98518  4.58477  3.61503
          0.03394  3.79585  4.51819  0.61958  0.77255  0.48576  0.95510
    850   3.14008  4.66011  3.72657  3.44335  2.30224  3.74197  3.58859  3.16031  3.30306  2.63360  3.84391  3.63166  4.21853  3.62755  3.50176  3.28379  3.42693  3.02751  3.94245  1.10351    850 y - - -
          2.68618  4.42225  2.77519  2.73123  3.46354  2.40513  3.72494  3.29354  2.67741  2.69355  4.24690  2.90347  2.73739  3.18146  2.89801  2.37887  2.77519  2.98518  4.58477  3.61503
          0.03394  3.79585  4.51819  0.61958  0.77255  0.48576  0.95510
    851   3.07102  4.55716  4.06533  3.70691  3.10991  3.88283  4.38674  2.31233  3.47532  0.97587  3.16059  3.98955  4.33279  3.86210  3.66310  3.44769  3.36958  2.32936  4.95932  3.66429    851 l - - -
          2.68618  4.42225  2.77519  2.73123  3.46354  2.40513  3.72494  3.29354  2.67741  2.69355  4.24690  2.90347  2.73739  3.18146  2.89801  2.37887  2.77519  2.98518  4.58477  3.61503
          0.03394  3.79585  4.51819  0.61958  0.77255  0.48576  0.95510
    852   2.89002  4.97982  2.46164  1.13983  4.31705  3.22719  3.81005  3.75576  2.68114  3.38625  4.36581  2.89548  3.82878  3.02872  3.08035  2.88163  3.19441  3.44836  5.50331  4.22786    852 e - - -
          2.68618  4.42225  2.77519  2.73123  3.46354  2.40513  3.72494  3.29354  2.67741  2.69355  4.24690  2.90347  2.73739  3.18146  2.89801  2.37887  2.77519  2.98518  4.58477  3.61503
          0.03394  3.79585  4.51819  0.61958  0.77255  0.48576  0.95510
    853   2.28072  4.19900  3.14304  2.95724  4.00083  2.93045  4.06826  3.51397  3.02571  3.24092  4.17490  3.19308  3.66335  3.38155  3.31277  1.21285  2.75547  3.06599  5.37995  4.08441    853 s - - -
          2.68618  4.42225  2.77519  2.73123  3.46354  2.40513  3.72494  3.29354  2.67741  2.69355  4.24690  2.90347  2.73739  3.18146  2.89801  2.37887  2.77519  2.98518  4.58477  3.61503
          0.03394  3.79585  4.51819  0.61958  0.77255  0.48576  0.95510
    854   2.90473  4.86144  3.07543  2.71386  4.23027  3.40035  3.72182  3.65519  1.14858  3.23810  4.20559  3.14102  3.90771  2.91909  2.42439  2.95288  3.16474  3.36797  5.31804  4.12045    854 k - - -
          2.68618  4.42225  2.77519  2.73123  3.46354  2.40513  3.72494  3.29354  2.67741  2.69355  4.24690  2.90347  2.73739  3.18146  2.89801  2.37887  2.77519  2.98518  4.58477  3.61503
          0.03394  3.79585  4.51819  0.61958  0.77255  0.48576  0.95510
    855   2.57516  4.35592  3.23299  3.12383  4.26326  0.85784  4.24698  3.84589  3.29441  3.50933  4.48601  3.39780  3.74458  3.62500  3.53709  2.74524  3.05053  3.38922  5.37683  4.36324    855 g - - -
          2.68618  4.42225  2.77519  2.73123  3.46354  2.40513  3.72494  3.29354  2.67741  2.69355  4.24690  2.90347  2.73739  3.18146  2.89801  2.37887  2.77519  2.98518  4.58477  3.61503
          0.03394  3.79585  4.51819  0.61958  0.77255  0.48576  0.95510
    856   1.13028  4.15731  3.38741  3.17741  3.97841  2.98341  4.20816  3.09276  3.19172  2.97759  4.01968  3.34558  3.71559  3.54047  3.44632  2.50918  2.78132  2.76062  5.41337  4.20549    856 a - - -
          2.68618  4.42225  2.77519  2.73123  3.46354  2.40513  3.72494  3.29354  2.67741  2.69355  4.24690  2.90347  2.73739  3.18146  2.89801  2.37887  2.77519  2.98518  4.58477  3.61503
          0.03394  3.79585  4.51819  0.61958  0.77255  0.48576  0.95510
    857   2.91040  5.02118  1.03459  2.29415  4.38876  3.15538  3.86864  3.96018  2.93912  3.58318  4.56156  2.84580  3.80303  3.10913  3.44324  2.88288  3.24807  3.60825  5.57214  4.27689    857 d - - -
          2.68618  4.42225  2.77519  2.73123  3.46354  2.40513  3.72494  3.29354  2.67741  2.69355  4.24690  2.90347  2.73739  3.18146  2.89801  2.37887  2.77519  2.98518  4.58477  3.61503
          0.03394  3.79585  4.51819  0.61958  0.77255  0.48576  0.95510
    858   2.74801  4.31390  4.01740  3.68015  3.49623  3.64235  4.49576  2.06134  3.54665  2.19812  3.47515  3.88167  4.20856  3.91289  3.76614  3.14265  3.11235  1.12783  5.26699  3.99291    858 v - - -
[truncated: 7,503,757 more chars]
