# Supplementary material for: Spider Neurotoxins, Short Linear Cationic Peptides and Venom Protein Classification Improved by an Automated Competition between Exhaustive Profile HMM Classifiers
Source: Toxins (Basel). 2017 Aug 8;9(8):245. doi: 10.3390/toxins9080245 (PMC5577579; doi:10.3390/toxins9080245)
Supplement: Supplementary file 1 [file toxins-09-00245-s001.zip › hmmcompete]

#!/usr/bin/perl

# hmmcompete 0.1 main script
#
# 2017, may 1

=head1 NAME

hmmcompete - report the best classifier when multiple HMMs are matching the 
				same peptide sequence

=head1 SYNOPSIS

hmmcompete [options] --hmm <hmmDb> -in <seqFastaDb>

=head1 DESCRIPTION

hmmcompete is proposed as an add-on to the HMMER3 suite.
hmmcompete internally runs hmmsearch which is therefore required and should be available via your environment PATH variable.
If you don't have HMMER3 installed, please install it and make it availabble on your Path.
Compatible version of the HMMER3 suite can be found at http://hmmer.org/ . 

hmmcompete is used to search a profile database against a sequence database. 
For each profile in <hmmdb>, use that query to search the target database of sequences in <seqFastaDb>, and output for each sequence the best matching profile.
hmmcompete is a perl script that internally runs hmmsearch and processes its output to only report the profile best hit for each sequence.
The main output is a tab-separated file indicating for each sequence in <seqFastaDb> the model giving the best domain bit score.
Bit scores for alternative matches can also be reported using the --altpred option.
The -o option allows redirecting the main output, including throwing it away in /dev/null.

=head2 Mandatory arguments

	--hmm <f>	The profile database to be used for sequence classification. HMMER3 profiles.
	-i|--in <f>	The sequence database to be classified. In FASTA format
	

=head2 Optional parameters list

	-o|--out <f>	Redirect the main human-readable output to a file <f> instead of the default stdout.
	-h|--help	Print a brief reminder of command line usage and available options then exit.
	-d|--desc	Display profile description in the main output when the description is present in the profile. Default: 'Off'.
	--altpred	Display number of alternative profile HMM matching a sequence 
			as well as a summarized description of each alternative match. Default: 'Off'.
	--allseq	Also report sequences not matched by any model. Default: 'Off' i.e. only sequences matched by a profile in hmmDB are reported by default.
	--pepreg	Display region of the target sequence that matched the best model hit. Default: 'Off'.
	--hstblout <f>	Save an output file similar to that of hmmsearch run with the --domtblout option. 
				Will only report the best prediction/classification where available. 
				Sequences not matched by any model are not reported. Alternative HMM matches are also ignored.
	--htmout <f>	Save a HTML version of the output. Useful for web integration.
	-v	Print hmmcompete version and exit

=head1 AUTHOR

  Dominique KOUA <dominique.koua at iee.unibe.ch>
  
=cut

###############################################################################
#               GENERAL SETTINGS: CUSTOMIZE TO YOUR SITE
###############################################################################

my $TEMP = '/tmp';

###############################################################################
#               NOTHING SHOULD NEED CHANGING BELOW THIS LINE!
###############################################################################
my $version='0.1';
my $hmmcompete_version='hmmcompete ' . "$version";

# import the libraries
use strict;
use warnings;
use Data::Dumper;
use Getopt::Long;

# Process command line
my ($hmmdb,$seqfile,$help,$pfrdesc,$altpred,$allseq,$pepreg,$tblout,$vers,$csvStats,$htmout,$hmmaln,$inanot,$getprec,$fasout) = ();
GetOptions(
	"in|i=s" => \$seqfile,
	"hmm=s" => \$hmmdb,
	"out|o:s"=>\$csvStats ,
	"help|h" => \$help,
	"desc|d"=>\$pfrdesc,
	"altpred"=>\$altpred,
	"allseq"=>\$allseq,
	"pepreg"=>\$pepreg,
	"version|v"=>\$vers,
	"hsout:s"=>\$tblout,
	"htmout:s"=>\$htmout,
	"fasout:s"=>\$fasout,
	"hmmaln"=>\$hmmaln,
	"inanot"=>\$inanot,
	"getprec"=>\$getprec,
	
);

# print help information
&_usage if($help);

# print version information
if($vers){print "$hmmcompete_version \n";exit;}

#error handling for empty hmm or sequence file
unless(defined $hmmdb and -s $hmmdb){
	print STDERR "##############  hmmcompete error  ##########################\n";
	print STDERR "HMM database not found! Please check your input file\n";
	print STDERR "############################################################\n";
	&_usage;
}
unless(defined $seqfile and -s $seqfile){
	print STDERR "##############  hmmcompete error  ################################\n";
	print STDERR "Protein sequence database not found! Please check your input file\n";
	print STDERR "##################################################################\n";
	&_usage;
}

#Die while writing access is refused for requested output file

my $writehs = 0;
my $hsoutfh;
if(defined $tblout){
	open($hsoutfh,'>',$tblout) or die "##########  hmmcompete error  ##########################\nCannot write file [$tblout]: $!\n############################################################\n";
	$writehs++;
}
my $writehtm = 0;
my $htmoutfh;
if(defined $htmout){
	open($htmoutfh,'>',$htmout) or die "##########  hmmcompete error  ##########################\nCannot write file [$htmout]: $!\n############################################################\n";
	$writehtm++; 
}

my $writefas = 0;
my $fasoutfh;
if(defined $fasout){
	open($fasoutfh,'>',$fasout) or die "##########  hmmcompete error  ##########################\nCannot write file [$fasout]: $!\n############################################################\n";
	$writefas++; 
}

# Standard output : write into $csvStats when -o option is chosen or send to standard output stream
my $openres = 0;
my $csvfh;
$openres = open($csvfh,'>',$csvStats );
unless($openres){
	print STDERR "##########################  hmmcompete warning  ##########################\n";
	print STDERR "Output redirection failed! Result will be displayed on standard output!!\n";
	print STDERR "##########################################################################\n";
	$csvfh = *STDOUT;
}

#Temporary output files
my $hmmresfile = $TEMP."/hmmres_".$$.".tbl";;

######################################################
##  Main
######################################################

#Run hmmsearch
(system "hmmsearch --domtblout $hmmresfile $hmmdb  $seqfile  >/dev/null")==0 or die "hmmsearch failed. Make sure hmmsearch is installed and available in your PATH variable.";

# Get prediction from hmmresfile
open my $hsfh, "<$hmmresfile" or die "Cannot read from hmmsearch result file: $!";
my $hscom = '';
my %hitcount;
my $lncnt = 1;
while(<$hsfh>){
	my $ln = $_;
	if( $ln =~/^#/){
		$hscom.=$ln if($lncnt<4);
		$lncnt++;
		next;
	}
	my @el = split /\s+/,$ln,23;
	$hitcount{$el[0]}->{'matches_count'}++;
	if($hitcount{$el[0]}->{'matches_count'}==1){
		$hitcount{$el[0]}->{'pred_score'} = $el[13];
		$hitcount{$el[0]}->{'matches_position'} = '';
	}
#unless defined ($hitcount{$el[0]}->{'matches_position'});	
	$hitcount{$el[0]}->{'matches_position'} .= '('.$el[17].'-'.$el[18].'#'.$el[3].'#'.$el[13].') ';
#			$hitcount{$el[0]}->{'pred_score'} = $el[13] unless defined ($hitcount{$el[0]}->{'pred_score'});
	if($hitcount{$el[0]}->{'pred_score'} <= $el[13]){
		$hitcount{$el[0]}->{'pred_score'} = $el[13] ;
		$hitcount{$el[0]}->{'sequence_id'} = $el[0] ;
		$hitcount{$el[0]}->{'classifier_name'} = $el[3] ;
		$hitcount{$el[0]}->{'ali_from'} = $el[17] ;
		$hitcount{$el[0]}->{'ali_to'} = $el[18] ;
		$hitcount{$el[0]}->{'hmm_qlen'} = $el[5] ;
		$hitcount{$el[0]}->{'hmm_from'} = $el[15] ;
		$hitcount{$el[0]}->{'hmm_to'} = $el[16] ;
		$hitcount{$el[0]}->{'pred_text'} = $ln ;
	}
}
close $hsfh;

##############################################
## Output Classification Results 
##############################################

# List selected columns to output
my @col=('classifier_name');

#the getprec option requires pepreg to be set. 
$pepreg++ if(defined $getprec);

#add information for target region when requested
if(defined $pepreg){
	#add to column list
	push @col ,('ali_from','ali_to','target_region');
	push @col , 'pseudo_precursor' if(defined $getprec);
	#Process FASTA file 
	my $seqHdb = &_getseq($seqfile);
	#add regions
	for my $sqid (keys %hitcount){
		my $pepregion = substr $seqHdb->{$sqid}, $hitcount{$sqid}->{'ali_from'}-1, $hitcount{$sqid}->{'ali_to'}-$hitcount{$sqid}->{'ali_from'}+1 ;
		$hitcount{$sqid}->{'target_region'} = $pepregion;
	#report precursor when asked
		if(defined $getprec){
			$hitcount{$sqid}->{'pseudo_precursor'} = '';
			if($seqHdb->{$sqid} =~m/([MX]?.*?$pepregion[^X]*X?)/g){
				$hitcount{$sqid}->{'pseudo_precursor'} = $1;
			}
		}	
	}
}


#add columns for HMM match coordinates and region alignment based on the HMM if asked
if(defined $hmmaln){
	push @col ,('hmm_from','hmm_to','region_aln');
	my $seqHdb = &_getseq($seqfile);
	#add region alignment
	for my $sqid (keys %hitcount){
		my $reg;
		if(defined $hitcount{$sqid}->{'target_region'}){
			$reg = $hitcount{$sqid}->{'target_region'};
		}else{
			$reg = substr $seqHdb->{$sqid}, $hitcount{$sqid}->{'ali_from'}-1, $hitcount{$sqid}->{'ali_to'}-$hitcount{$sqid}->{'ali_from'}+1 ;
		}
		$hitcount{$sqid}->{'region_aln'} = '-' x $hitcount{$sqid}->{'hmm_qlen'};
		substr $hitcount{$sqid}->{'region_aln'},$hitcount{$sqid}->{'hmm_from'}-1,$hitcount{$sqid}->{'hmm_to'}-$hitcount{$sqid}->{'hmm_from'}+1,$reg
		#$hitcount{$sqid}->{'region_aln'} = ('-' x ($hitcount{$sqid}->{'hmm_from'}-1)).$reg;
	}
}


#add HMM description when requested
if(defined $pfrdesc){
	#add to column list
	push @col ,'classifier_desc';
	#process HMM file
	my $hmmHdb = &_gethmmdesc($hmmdb);
	#add DESC lines
	for my $sqid (keys %hitcount){
		$hitcount{$sqid}->{'classifier_desc'} = $hmmHdb->{$hitcount{$sqid}->{'classifier_name'}};
	}
}

#add columns for alternative HMM matches on request
if(defined $altpred){
	push @col ,('matches_count','matches_position');
}

#add information for non classified peptides when requested
if(defined $allseq){
	#Process FASTA file 
	my $seqHdb = &_getseq($seqfile);	
	for my $sqid (keys %{$seqHdb}){
		for my $c (@col){
			$hitcount{$sqid}->{$c} = 0 unless defined($hitcount{$sqid}->{$c});
		}
		$hitcount{$sqid}->{'hmm_from'}=0 unless defined($hitcount{$sqid}->{'hmm_from'});
	}
}

#add input sequence annotation when asked. annotation should be present in fasta header as >seq_id #annotation#
if(defined $inanot){
	unshift @col, 'seq_annotation';
	my $annlab = &_getseqannot($seqfile);
	$hitcount{$_}->{'seq_annotation'} = $annlab->{$_} for (keys %hitcount)
}

#Prepare output
my @orderedentries;
my %prfhitlist;
for my $h (keys %hitcount){
	$prfhitlist{$hitcount{$h}->{'classifier_name'}}{$h}=$hitcount{$h}->{'hmm_from'};
}

foreach my $hmmname (sort keys %prfhitlist) {
    foreach my $hitname (sort {$prfhitlist{$hmmname}{$a} <=> $prfhitlist{$hmmname}{$b}} keys %{$prfhitlist{$hmmname}}) {
        push  @orderedentries,$hitname  ;
    }
}


# hmmsearch output is written here when requested. This saves a second iteration through %hitcount.
print $hsoutfh $hscom if $writehs;
print $csvfh "sequence_id\t";
print $csvfh join "\t",@col;
print $csvfh "\n";


for my $sqid (@orderedentries){
	print $csvfh $sqid ;
	for my $c (@col){
		print $csvfh "\t".$hitcount{$sqid}->{$c};
	}
	print $csvfh "\n";
	print $hsoutfh $hitcount{$sqid}->{'pred_text'} if $writehs; #write hmmsearch-like output
}
close $csvfh if $openres;
close $hsoutfh if $writehs;

#fasta annotation of the initial query file is provided on request
if($writefas){
	my $seqHdb = &_getseq($seqfile);
	my $hmmHdb = &_gethmmdesc($hmmdb);
	for my $sqid (@orderedentries){
		my $hder = ">$sqid".' #';
		$hder .= $hitcount{$sqid}->{'seq_annotation'}.' ; ' if(defined $hitcount{$sqid}->{'seq_annotation'});
		$hder .= $hitcount{$sqid}->{'classifier_name'}.' '.$hmmHdb->{$hitcount{$sqid}->{'classifier_name'}}."#\n";
		print $fasoutfh $hder.$seqHdb->{$sqid}."\n";
	}
}

# html output when requested
if($writehtm){
	my $htmHeader =<<HTML;
<!DOCTYPE HTML PUBLIC >
<html lang="en-US">
<body>
HTML
	my $htmlFooter=<<HTML;
</body>
</html>
HTML

	print $htmoutfh $htmHeader;
	print $htmoutfh '<h1>hmmcompete Result </h1>';
	print $htmoutfh "<p>Predictions based on $hmmdb </p>";
	print $htmoutfh scalar keys %hitcount ,' sequences reported.<br/>';
	print $htmoutfh "\n <table  style=\"border:1px solid\">";
	unshift @col, 'sequence_id';
	for my $c (@col){
		my $h = $c;
		$h=~s/_/ /g;
		print $htmoutfh '<th style="border:1px solid">'.$h.'</th>';
	}
	print $htmoutfh '</tr>';

	for my $sqid (@orderedentries){
		print $htmoutfh '<tr>';
		for my $c (@col){
			print $htmoutfh '<td style="border:1px solid">',$hitcount{$sqid}->{$c},"</td>\n";
		}
		print $htmoutfh '</tr>';
	}
	print $htmoutfh "</table><br/><br/>\n";
	print $htmoutfh $htmlFooter;
	
	close $htmoutfh;
}

#Clean around and exit
unlink $hmmresfile;

exit 0;

# subroutine to print help information
sub _usage{
	exec('perldoc',$0);
	exit;
}

# $seqhref=_getseq($fastadbFileName)
# return a hashref $entries->{$id}=$seq of sequences from a FASTA file
sub _getseq{
    my ($file)=@_;    
    open (my $fh, "<$file") or die "functions::_getseq failed. Cannot open the file [$file]: $!\n";
    local $/="\n>";
    my %entries;
    while(<$fh>){
        chomp(my $entry= $_);
        $entry =~ s/>//g;
        $entry =~ s/[\n\r]/\n/g;
        my ($id,$seq) = split /\n/,$entry,2;
        $id=~/(\S+)\s?/;
        my $ent = $1 ;
        $seq =~ s/[\s\n\r]//g;
#        $seq =~ s/[BJOUZ]/X/ig;
        $entries{$ent}=uc($seq) if(defined $ent && defined $seq);
    }
    close $fh;
    return \%entries;
}

sub _getseqannot{
	my ($file)=@_;    
	open (my $fh, "<$file") or die "functions::_getseqannot failed. Cannot open the file [$file]: $!\n";
	local $/="\n>";
	my %entries;
	while(<$fh>){
		chomp(my $entry= $_);
		$entry =~ s/>//g;
		$entry =~ s/[\n\r]/\n/g;
		my ($id,$seq) = split /\n/,$entry,2;
		$id=~/(\S+)\s?/;
		my $ent = $1 ;
		my $annot = ($id=~/#(.*?)#/)?$1:'None';
		$entries{$ent}=$annot;
	}
	close $fh;
	return \%entries;
}

# $hmmhref=_gethmmdesc($hmmDbFileName)
# return a hashref $entries->{$hmmName}=$hmmDesc with profile HMM description from a HMM file
sub _gethmmdesc{
	my ($file) = @_;
	open (my $fh, "<$file") or die "functions::_gethmmdesc failed. Cannot open the file [$file]: $!\n";
	local $/="//";
    my %entries;
    while(<$fh>){
		chomp(my $entry= $_);
		my $name = ($entry=~/NAME\s+(.*?)\n/)?$1:'';
		my $desc = ($entry=~/DESC\s+(.*?)\n/)?$1:'';
		$entries{$name}=$desc if (defined $name && defined $desc);
	}
	close $fh;
	return \%entries;
}
