# Supplementary material for: Spider Neurotoxins, Short Linear Cationic Peptides and Venom Protein Classification Improved by an Automated Competition between Exhaustive Profile HMM Classifiers
Source: Toxins (Basel). 2017 Aug 8;9(8):245. doi: 10.3390/toxins9080245 (PMC5577579; doi:10.3390/toxins9080245)
Supplement: Supplementary file 1 [file toxins-09-00245-s001.zip › mu_neurotoxin.fas]

>sp|P11057|T5G1A_AGEAP #Mu-agatoxin-Aa1a# OS=Agelenopsis aperta PE=1 SV=1
ECVPENGHCRDWYDECCEGFYCSCRQPPKCICRNNN
>sp|P11061|T4G1E_AGEAP #Mu-agatoxin-Aa1e# OS=Agelenopsis aperta PE=1 SV=1
ACVGENKQCADWAGPHCCDGYYCTCRYFPKCICRNNN
>sp|P11060|T4G1D_AGEAP #Mu-agatoxin-Aa1d# OS=Agelenopsis aperta PE=1 SV=1
ACVGENQQCADWAGPHCCDGYYCTCRYFPKCICRNNN
>sp|P60178|T3G1C_AGEAP #Mu-agatoxin-Aa1c# OS=Agelenopsis aperta PE=1 SV=1
ADCVGDGQRCADWAGPYCCSGYYCSCRSMPYCRCRSDS
>sp|P11058|T2MG2_AGEAP #Mu-agatoxin-Aa1b# OS=Agelenopsis aperta PE=1 SV=1
ECATKNKRCADWAGPWCCDGLYCSCRSYPGCMCRPSS
>sp|P11062|T4G1F_AGEAP #Mu-agatoxin-Aa1f# OS=Agelenopsis aperta PE=1 SV=1
DCVGESQQCADWAGPHCCDGYYCTCRYFPKCICVNNN
>sp|Q5Y4U7|T5G1A_AGEOR #Mu-agatoxin-Ao1a# OS=Agelena orientalis PE=1 SV=1
MKAIIFFCFLSVMVFIVAEASSLEALKIFEGERDCVGENGRCRDWYNDCCDGFYCSCRQP
PYCICRNNNG
>sp|Q5Y4U6|T5G1B_AGEOR #Mu-agatoxin-Ao1b# OS=Agelena orientalis PE=1 SV=1
MKAIIFFCFLSVMVFIVAEASSLEALKIFEGERECVGENGHCRSWYNDCCDGYYCSCMQP
PNCICRNNNG
>sp|P15967|TXC1_HOLCU #Mu-agatoxin-Hc1a# OS=Hololena curta PE=1 SV=1
SCVGEYGRCRSAYEDCCDGYYCNCSQPPYCLCRNNN
>sp|P60177|T3C2_HOLCU #Mu-agatoxin-Hc1b# OS=Hololena curta PE=1 SV=1
ADCVGDGQRCADWAGPYCCSGYYCSCRSMPYCRCRSDS
>sp|P15968|T3C3_HOLCU #Mu-agatoxin-Hc1c# OS=Hololena curta PE=1 SV=1
ADCVGDGQKCADWFGPYCCSGYYCSCRSMPYCRCRSDS
>sp|D2Y2D7|H4A03_HAPHA #Mu-theraphotoxin-Hhn1b 3# OS=Haplopelma hainanum PE=1 SV=1
MKASMFLALTGLALLFVVCYASESEEKEFSNELLSSVLAVDDNSKGEERECLGFGKGCNP
SNDQCCKSSNLVCSRKHRWCKYEIGK
>sp|D2Y233|H4A02_HAPHA #Mu-theraphotoxin-Hhn1b 2# OS=Haplopelma hainanum PE=1 SV=1
MKASMFLALAGLDLLFVVCYASESEEKEFSNELLSSVLAVDDNSKGEERECLGFGKGCNP
SNDQCCKSSNLVCSRKHRWCKYEIGK
>sp|D2Y232|H4A01_HAPHA #Mu-theraphotoxin-Hhn1b 1# OS=Haplopelma hainanum PE=1 SV=1
MKASMFLALAGLALLFVVCYASESEEKEFSNELLSSVLAVDDNSKGEERECLGFGKGCNP
SNDQCCKSSNLVCSRKHRWCKYEIGK
>sp|D2Y2D1|H3A09_HAPHA #Mu-theraphotoxin-Hhn2a 9# OS=Haplopelma hainanum PE=1 SV=1
MKASMFLALAGLALLFVVCYASESEEKEFPIELLSKIFAVDVFKGEERGCKGFGDSCTPG
KNECCPNYACSSKHKWCKVYLGK
>sp|D2Y1Y0|H3A02_HAPHA #Mu-theraphotoxin-Hhn2a 2# OS=Haplopelma hainanum PE=1 SV=1
MKASMYLALAGLVLLFVVGYASESEEKEFPRELLSKIFAVDDFKGEERGCKGFGDSCTPG
KNECCPNYACSSKHKWCKVYLGK
>sp|D2Y1Y3|H3A05_HAPHA #Mu-theraphotoxin-Hhn2a 5# OS=Haplopelma hainanum PE=1 SV=1
MKASRFLALAGLVLLFVVGYASESEEKEFPRELLSKIFAVDDFKGEERGCKGFGDSCTPG
KNECCPNYACSSKHKWCKVYLGK
>sp|D2Y1Z8|H3A08_HAPHA #Mu-theraphotoxin-Hhn2a 8# OS=Haplopelma hainanum PE=1 SV=1
MKASMFLALAGLVLLFVVGYASESEEKEFPRELLSKIFAVDDFTGEERGCKGFGDSCTPG
KNECCPNYACSSKHKWCKVYLGK
>sp|D2Y2D3|H3A11_HAPHA #Mu-theraphotoxin-Hhn2a 11# OS=Haplopelma hainanum PE=1 SV=1
MKASMFLALAGLVLLFVVGYASESEEKDFPRELLSKIFAVDDFKGEERGCKGFGDSCTPG
KNECCPNYACSSKHKWCKVYLGK
>sp|D2Y2I3|H3A12_HAPHA #Mu-theraphotoxin-Hhn2a 1# OS=Haplopelma hainanum PE=1 SV=1
MKASMFLALAGLVLLFVVGYASGSEEKEFPRELLSKIFAVDDFKGEERGCKGFGDSCTPG
KNECCPNYACSSKHKWCKVYLGK
>sp|D2Y1Y2|H3A04_HAPHA #Mu-theraphotoxin-Hhn2a 4# OS=Haplopelma hainanum PE=1 SV=1
MKASMYLALAGLVLLFVVGYASESEEKEFPRELLSKIFAVDDFKGKERGCKGFGDSCTPG
KNECCPNYACSSKHKWCKVYLGK
>sp|D2Y1Z4|H3A06_HAPHA #Mu-theraphotoxin-Hhn2a 6# OS=Haplopelma hainanum PE=1 SV=1
MKASMFLALAGLVLLFVVGYASESEEKESPRELLSKIFAVDDFKGEERGCKGFGDSCTPG
KNECCPNYACSSKHKWCKVYLGK
>sp|D2Y2D2|H3A10_HAPHA #Mu-theraphotoxin-Hhn2a 10# OS=Haplopelma hainanum PE=1 SV=1
MKASMFLALAGLVRLFVVGYASESEEKEFPRELLSKIFAVDDFKGEERGCKGFGDSCTPG
KNECCPNYACSSKHKWCKVYLGK
>sp|D2Y1Y1|H3A03_HAPHA #Mu-theraphotoxin-Hhn2a 3# OS=Haplopelma hainanum PE=1 SV=1
MKASMFLALAGLVLLFVVGYASESEEKEFPRELLSKIFALDDFKGEERGCKGFGDSCTPG
KNECCPNYACSSKHKWCKVYLGK
>sp|D2Y1Z7|H3A07_HAPHA #Mu-theraphotoxin-Hhn2a 7# OS=Haplopelma hainanum PE=1 SV=1
MKASMFLALAGLVLLFVVGYASESEEKEFPRELLSKVFAVDDFKGEERGCKGFGDSCTPG
KNECCPNYACSSKHKWCKVYLGK
>sp|D2Y1X8|H1A03_HAPHA #Mu-theraphotoxin-Hhn2b 3# OS=Haplopelma hainanum PE=1 SV=1
MKASMFLALAGLVLLFVVCYASESEEKEFPRELISKIFAVDDFKGEVRECKGFGKSCVPG
KNECCSGYACNSRDKWCKVLLGK
>sp|D2Y1X7|H1A02_HAPHA #Mu-theraphotoxin-Hhn2b 2# OS=Haplopelma hainanum PE=1 SV=1
MKASMFLALAGLVLLFVVCYASESEEKEFPRELISKIFTVDDFKGEERECKGFGKSCVPG
KNECCSGYACNSRDKWCKVLLGK
>sp|D2Y1X9|H3A01_HAPHA #Mu-theraphotoxin-Hhn2a 1# OS=Haplopelma hainanum PE=1 SV=1
MKASMFLALAGLVLLFVVGYASESEEKEFPRELLSKIFAVDDFKGEERGCKGFGDSCTPG
KNECCPNYACSSKHKWCKVYLGK
>sp|D2Y1X6|H1A01_HAPHA #Mu-theraphotoxin-Hhn2b 1# OS=Haplopelma hainanum PE=1 SV=1
MKASMFLALAGLVLLFVVCYASESEEKEFPRELISKIFAVDDFKGEERECKGFGKSCVPG
KNECCSGYACNSRDKWCKVLLGK
>sp|P83303|TXH4_HAPSC #Mu-theraphotoxin-Hs2a# OS=Haplopelma schmidti PE=1 SV=2
MVNMKASMFLALAGLVLLFVVCYASESEEKEFSNELLSSVLAVDDNSKGEERECLEIFKA
CNPSNDQCCKSSKLVCSRKTRWCKYQIGK
>sp|P61103|TXH3_HAPSC #Mu-theraphotoxin-Hs1a# OS=Haplopelma schmidti PE=1 SV=2
MVNMKASMFLTFAGLVLLFVVCYASESEEKEFPKEMLSSIFAVDNDFKQEERDCAGYMRE
CKEKLCCSGYVCSSRWKWCVLPAPWRR
>sp|B1P1F7|JZT34_CHIGU #Mu-theraphotoxin-Cg1a# OS=Chilobrachys guangxiensis PE=1 SV=1
MKVLVLITLAVLGAMFVWTSAAELEERGSDQRDSPAWVKSMERIFQSEERACREWLGGCS
KDADCCAHLECRKKWPYHCVWDWTVRK
>sp|B1P1F3|JZ31B_CHIGU #Mu-theraphotoxin-Cg2a 2# OS=Chilobrachys guangxiensis PE=1 SV=1
MKVSVVITLAVLGVMFVWASAAELEERGSDQRDSPAWIKSMERIFQSEERECTKFLGGCS
EDSECCPHLGCKDVLYYCAWDGTFGK
>sp|B1P1F4|JZ31A_CHIGU #Mu-theraphotoxin-Cg2a 1# OS=Chilobrachys guangxiensis PE=1 SV=1
MKVSVVITLAVLGIMFVWASAAELEERGSDQRDSPAWLKSMERIFQSEERECTKFLGGCS
EDSECCPHLGCKDVLYYCAWDGTFGK
>sp|P0CH56|JZ31C_CHIGU #Mu-theraphotoxin-Cg2a 3# OS=Chilobrachys guangxiensis PE=1 SV=1
MKVSVVITLAVLGVMFVWASAAELKERGSDQRDSPAWIKSMERIFQSEERECTKFLGGCS
EDSECCPHLGCKDVLYYCAWDGTFGK
>sp|P0DL57|HM1A_PHLSP #Mu-theraphotoxin-Phlo1a# OS=Phlogius sp. PE=1 SV=1
MKVSVLITLAVLGVMFVWTSAAEQEDHGSDRRDSPALLKNLLGEEVFQSEERACRELLGG
CSKDSDCCAHLECRKKWPYHCVWDWTIGK
>sp|P0DL64|HPR3_THRPR #Mu-theraphotoxin-Tp1a# OS=Thrixopelma pruriens PE=1 SV=1
DCLKFGWKCNPRNDKCCSGLKCGSNHNWCKLHI
>sp|D2Y1Y5|H3B02_HAPHA #Mu-theraphotoxin-Hhn2j 2# OS=Haplopelma hainanum PE=2 SV=1
MKASMFLALAGLVLLFVVGYASESEEKEFPIELLSKIFAVDVFKGEDRGCKGFGDSCTPG
KNECCPNHACSNKHKWCKVYLGK
>sp|D2Y1Z1|H3H01_HAPHA #Mu-theraphotoxin-Hhn2p# OS=Haplopelma hainanum PE=2 SV=1
MKASMYLALAGLVLLFVVGYASESEEKEFPRELLSKIFAVDDFKGEERGCKGFGDSCTPG
KNECCPNYACSCKHKWCKVYLGK
>sp|D2Y201|H3L01_HAPHA #Mu-theraphotoxin-Hhn2e# OS=Haplopelma hainanum PE=2 SV=1
MKASMFLALAGLVLLFVVGYASESEEKEFPRELLSKIFAVDDFKGEERGCKGFGDSCTPG
KNECCPNYACSGKHKWCKVYLGK
>sp|D2Y1Y4|H3B01_HAPHA #Mu-theraphotoxin-Hhn2j 1# OS=Haplopelma hainanum PE=2 SV=1
MKASMFLALAGLVLLFVVGYASESEEKEFPIELLSKIFAVDVFKGEERGCKGFGDSCTPG
KNECCPNHACSNKHKWCKVYLGK
>sp|D2Y1Z6|H3B05_HAPHA #Mu-theraphotoxin-Hhn2j 4# OS=Haplopelma hainanum PE=2 SV=1
MKASMFLALAGLVLLFVVGYASESEEKEFPIELLSKIFAVDVFKGEGRGCKGFGDSCTPG
KNECCPNHACSNKHKWCKVYLGK
>sp|D2Y202|H3M01_HAPHA #Mu-theraphotoxin-Hhn2f# OS=Haplopelma hainanum PE=2 SV=1
MKASMFLALAGLVLLFVVGYASESEEKEFPIELLSKIFAVDVFKGEERGCRGFGDSCTPG
KNECCPNHACSNKHKWCKVYLGK
>sp|D2Y2I5|H3O01_HAPHA #Mu-theraphotoxin-Hhn2h# OS=Haplopelma hainanum PE=3 SV=1
MKASMFLALAGLVLLFVVGYASESEEKEFPRELLSKIFAVDDFKGEERGCKGFGDSCTPG
KNECCPNYACSSKHKWCKVYSGK
>sp|D2Y234|H4B01_HAPHA #Mu-theraphotoxin-Hhn1c# OS=Haplopelma hainanum PE=2 SV=1
MKASMFLALAGLALLFVVCYASESEEKEFSNELLSSVLAVDDNSKGEERECLGFGKGCNP
SNDQCCKSSNLVCSRKHRRCKYEIGK
>sp|D2Y1Y8|H3E01_HAPHA #Mu-theraphotoxin-Hhn2m# OS=Haplopelma hainanum PE=2 SV=1
MKASMFLALAGLVLLFVVGYASESEEKEFPIELLSKIFAVDVFKGEERGCKGFGDSCTPG
KNECCPNPACSNKHKWCKVYLGK
>sp|D2Y1Z0|H3G01_HAPHA #Mu-theraphotoxin-Hhn2o# OS=Haplopelma hainanum PE=2 SV=1
MKASMFLALAGLVLLFVVGYASESEEKEFPIELLSKIFAVDVFKGEERGCKGFGDSCTPG
KNECCPNHACSNKHKWCKAYLGK
>sp|D2Y200|H3K01_HAPHA #Mu-theraphotoxin-Hhn2d# OS=Haplopelma hainanum PE=2 SV=1
MKASMFLALAGLVLLFVVGYASESEEKEFPRELLSKIFAVDDFKGEERGCKGFGDSCTPG
KNECCPNYACSSKHKWCKVLLGK
>sp|D2Y235|H4C01_HAPHA #Mu-theraphotoxin-Hhn1d# OS=Haplopelma hainanum PE=2 SV=1
MKASMFLALAGLALLFVVCYASESEEKEFSNELLSSVLAVDDNSKGEERECLGFGKGCNP
SSDQCCKSSNLVCSRKHRWCKYEIGK
>sp|D2Y1Y7|H3D01_HAPHA #Mu-theraphotoxin-Hhn2l# OS=Haplopelma hainanum PE=2 SV=1
MKASMFLALAGLVLLFVVGYASESEEKEFPIELLSKIFAVDVFKGEERGCKGFGDSCTPG
KNECCPDHACSNKHKWCKVYLGK
>sp|D2Y1Z9|H3J01_HAPHA #Mu-theraphotoxin-Hhn2c# OS=Haplopelma hainanum PE=2 SV=1
MKASMFLALAGLVLLFVVGYASESEEKEFPIELLSKIFAVDVFKGEERGCKGFGDSCAPG
KNECCPNHACSNKHKWCKVYLGK
>sp|D2Y1Z3|H3B03_HAPHA #Mu-theraphotoxin-Hhn2j 3# OS=Haplopelma hainanum PE=2 SV=1
MKALMFLALAGLVLLFVVGYASESEEKEFPIELLSKIFAVDVFKGEERGCKGFGDSCTPG
KNECCPNHACSNKHKWCKVYLGK
>sp|D2Y1Y6|H3C01_HAPHA #Mu-theraphotoxin-Hhn2k# OS=Haplopelma hainanum PE=2 SV=1
MKASMFLALAGLVLLFVVDYASESEEKEFPIELLSKIFAVDVFKGEERGCKGFDDSCTPG
KNECCPNHACSNKHKWCKVYLGK
>sp|D2Y203|H3N01_HAPHA #Mu-theraphotoxin-Hhn2g# OS=Haplopelma hainanum PE=2 SV=1
MKASMYLALAGLVLLFVVGYASESEEKEFPRELLSKIFAVDDFKGEERGCKGFGDSCTPG
KNERCPNYACSSKHKWCKVYLGK
>sp|D2Y1Z2|H3I01_HAPHA #Mu-theraphotoxin-Hhn2q# OS=Haplopelma hainanum PE=2 SV=1
MKASMFLALAGLVLLFVVGYASESEEKEFPRELLSKIFAVDDFKGEERGCKGFGDSCTPE
KNECCPNYACSSKHKWCKSI
>sp|P0DL58|HM1B_PHLSP #Mu-theraphotoxin-Phlo1b# OS=Phlogius sp. PE=1 SV=1
MKVSVLITLAVLGVMFVWTSAAEQEDHGSDRRDSPALLKSLGRVFQSEERACRELLGGCS
KDSDCCAHLECRKKWPYHCVWDWTFGNEKS
>sp|P0DL59|HM2A_PHLSP #Mu-theraphotoxin-Phlo2a (Fragment)# OS=Phlogius sp. PE=1 SV=1
SCQKWMWLCDEERKCCEDMVCKLWCK
>sp|D2Y1Z5|H3B04_HAPHA #Mu-theraphotoxin-Hhn2j 4# OS=Haplopelma hainanum PE=2 SV=1
MKASMFLALAGSVLLFVVGYASESEEKEFPIELLSKIFAVDVFKGEERGCKGFGDSCTPG
KNECCPNHACSNKHKWCKVYLGK
>sp|D2Y1Y9|H3F01_HAPHA #Mu-theraphotoxin-Hhn2n# OS=Haplopelma hainanum PE=2 SV=1
MKASMYLALAGLVLLFVVGYASESEEKEFPRELLSKIFAVDDFKGEERGCKGFSDSCTPG
KNECCPNYACSSKHKWCKVYLGK
>sp|D2Y2I6|H3P01_HAPHA #Mu-theraphotoxin-Hhn2i# OS=Haplopelma hainanum PE=3 SV=1
MKASMFLALAGLVLLFVVGYASESEEKEFPRELLSKIFAVDDFKGEERGCKGFGDSCTPG
KNECCPNYACSSKHKWCKVNLGK
>sp|P60975|TXHA5_HAPHA #Mu-theraphotoxin-Hhn1a# OS=Haplopelma hainanum PE=1 SV=1
ECLGFGKGCNPSNDQCCKSANLVCSRKHRWCKYEI
>sp|B3A0P0|TXAN1_ACANA #Mu-theraphotoxin-An1a# OS=Acanthoscurria natalensis PE=1 SV=3
IIECFFSCEIEKDGKSKEGKPCKPKGDKDKDKKCGGWRCKIKMCIKI
