# Supplementary material for: Spider Neurotoxins, Short Linear Cationic Peptides and Venom Protein Classification Improved by an Automated Competition between Exhaustive Profile HMM Classifiers
Source: Toxins (Basel). 2017 Aug 8;9(8):245. doi: 10.3390/toxins9080245 (PMC5577579; doi:10.3390/toxins9080245)
Supplement: Supplementary file 1 [file toxins-09-00245-s001.zip › mu_neurotoxin_classif.csv]

sequence_id	seq_annotation	classifier_name	classifier_desc	ali_from	ali_to	hmm_from	hmm_to	region_aln
sp|P11058|T2MG2_AGEAP	Mu-agatoxin-Aa1b	SN_07_01	Beta-delta agatoxin family, Aga 2 subfamily (IPR009243;)	2	33	1	32	CATKNKRCADWAGPWCCDGLYCSCRSYPGCMC
sp|P15968|T3C3_HOLCU	Mu-agatoxin-Hc1c	SN_07_02	Beta-delta agatoxin family, Aga 3 subfamily (IPR009243;)	3	34	1	32	CVGDGQKCADWFGPYCCSGYYCSCRSMPYCRC
sp|P60178|T3G1C_AGEAP	Mu-agatoxin-Aa1c	SN_07_02	Beta-delta agatoxin family, Aga 3 subfamily (IPR009243;)	3	34	1	32	CVGDGQRCADWAGPYCCSGYYCSCRSMPYCRC
sp|P60177|T3C2_HOLCU	Mu-agatoxin-Hc1b	SN_07_02	Beta-delta agatoxin family, Aga 3 subfamily (IPR009243;)	3	34	1	32	CVGDGQRCADWAGPYCCSGYYCSCRSMPYCRC
sp|P11060|T4G1D_AGEAP	Mu-agatoxin-Aa1d	SN_07_03	Beta-delta agatoxin family, Aga 4 subfamily (IPR009243;)	2	33	1	32	CVGENQQCADWAGPHCCDGYYCTCRYFPKCIC
sp|P11061|T4G1E_AGEAP	Mu-agatoxin-Aa1e	SN_07_03	Beta-delta agatoxin family, Aga 4 subfamily (IPR009243;)	2	33	1	32	CVGENKQCADWAGPHCCDGYYCTCRYFPKCIC
sp|P11062|T4G1F_AGEAP	Mu-agatoxin-Aa1f	SN_07_03	Beta-delta agatoxin family, Aga 4 subfamily (IPR009243;)	2	33	1	32	CVGESQQCADWAGPHCCDGYYCTCRYFPKCIC
sp|Q5Y4U7|T5G1A_AGEOR	Mu-agatoxin-Ao1a	SN_07_04	Beta-delta agatoxin family, Aga 5 subfamily (IPR009243;)	35	65	1	31	CVGENGRCRDWYNDCCDGFYCSCRQPPYCIC
sp|P15967|TXC1_HOLCU	Mu-agatoxin-Hc1a	SN_07_04	Beta-delta agatoxin family, Aga 5 subfamily (IPR009243;)	2	32	1	31	CVGEYGRCRSAYEDCCDGYYCNCSQPPYCLC
sp|Q5Y4U6|T5G1B_AGEOR	Mu-agatoxin-Ao1b	SN_07_04	Beta-delta agatoxin family, Aga 5 subfamily (IPR009243;)	35	65	1	31	CVGENGHCRSWYNDCCDGYYCSCMQPPNCIC
sp|P11057|T5G1A_AGEAP	Mu-agatoxin-Aa1a	SN_07_04	Beta-delta agatoxin family, Aga 5 subfamily (IPR009243;)	2	32	1	31	CVPENGHCRDWYDECCEGFYCSCRQPPKCIC
sp|D2Y1X6|H1A01_HAPHA	Mu-theraphotoxin-Hhn2b 1	SN_10_14	Huwentoxin-1 family, Hntx 1 subfamily (IPR011696;PF07740;)	50	77	1	28	CKGFGKSCVPGKNECCSGYACNSRDKWC
sp|D2Y1X8|H1A03_HAPHA	Mu-theraphotoxin-Hhn2b 3	SN_10_14	Huwentoxin-1 family, Hntx 1 subfamily (IPR011696;PF07740;)	50	77	1	28	CKGFGKSCVPGKNECCSGYACNSRDKWC
sp|D2Y1X7|H1A02_HAPHA	Mu-theraphotoxin-Hhn2b 2	SN_10_14	Huwentoxin-1 family, Hntx 1 subfamily (IPR011696;PF07740;)	50	77	1	28	CKGFGKSCVPGKNECCSGYACNSRDKWC
sp|D2Y1Y7|H3D01_HAPHA	Mu-theraphotoxin-Hhn2l	SN_10_15	Huwentoxin-1 family, Hntx 3 subfamily (IPR011696;PF07740;)	50	77	1	28	CKGFGDSCTPGKNECCPDHACSNKHKWC
sp|D2Y1Y6|H3C01_HAPHA	Mu-theraphotoxin-Hhn2k	SN_10_15	Huwentoxin-1 family, Hntx 3 subfamily (IPR011696;PF07740;)	50	77	1	28	CKGFDDSCTPGKNECCPNHACSNKHKWC
sp|D2Y1Y4|H3B01_HAPHA	Mu-theraphotoxin-Hhn2j 1	SN_10_15	Huwentoxin-1 family, Hntx 3 subfamily (IPR011696;PF07740;)	50	77	1	28	CKGFGDSCTPGKNECCPNHACSNKHKWC
sp|D2Y203|H3N01_HAPHA	Mu-theraphotoxin-Hhn2g	SN_10_15	Huwentoxin-1 family, Hntx 3 subfamily (IPR011696;PF07740;)	50	77	1	28	CKGFGDSCTPGKNERCPNYACSSKHKWC
sp|D2Y1Z4|H3A06_HAPHA	Mu-theraphotoxin-Hhn2a 6	SN_10_15	Huwentoxin-1 family, Hntx 3 subfamily (IPR011696;PF07740;)	50	77	1	28	CKGFGDSCTPGKNECCPNYACSSKHKWC
sp|D2Y1Y0|H3A02_HAPHA	Mu-theraphotoxin-Hhn2a 2	SN_10_15	Huwentoxin-1 family, Hntx 3 subfamily (IPR011696;PF07740;)	50	77	1	28	CKGFGDSCTPGKNECCPNYACSSKHKWC
sp|D2Y1Y9|H3F01_HAPHA	Mu-theraphotoxin-Hhn2n	SN_10_15	Huwentoxin-1 family, Hntx 3 subfamily (IPR011696;PF07740;)	50	77	1	28	CKGFSDSCTPGKNECCPNYACSSKHKWC
sp|D2Y2D3|H3A11_HAPHA	Mu-theraphotoxin-Hhn2a 11	SN_10_15	Huwentoxin-1 family, Hntx 3 subfamily (IPR011696;PF07740;)	50	77	1	28	CKGFGDSCTPGKNECCPNYACSSKHKWC
sp|D2Y1Z9|H3J01_HAPHA	Mu-theraphotoxin-Hhn2c	SN_10_15	Huwentoxin-1 family, Hntx 3 subfamily (IPR011696;PF07740;)	50	77	1	28	CKGFGDSCAPGKNECCPNHACSNKHKWC
sp|D2Y1X9|H3A01_HAPHA	Mu-theraphotoxin-Hhn2a 1	SN_10_15	Huwentoxin-1 family, Hntx 3 subfamily (IPR011696;PF07740;)	50	77	1	28	CKGFGDSCTPGKNECCPNYACSSKHKWC
sp|D2Y1Y1|H3A03_HAPHA	Mu-theraphotoxin-Hhn2a 3	SN_10_15	Huwentoxin-1 family, Hntx 3 subfamily (IPR011696;PF07740;)	50	77	1	28	CKGFGDSCTPGKNECCPNYACSSKHKWC
sp|D2Y2I5|H3O01_HAPHA	Mu-theraphotoxin-Hhn2h	SN_10_15	Huwentoxin-1 family, Hntx 3 subfamily (IPR011696;PF07740;)	50	77	1	28	CKGFGDSCTPGKNECCPNYACSSKHKWC
sp|D2Y201|H3L01_HAPHA	Mu-theraphotoxin-Hhn2e	SN_10_15	Huwentoxin-1 family, Hntx 3 subfamily (IPR011696;PF07740;)	50	77	1	28	CKGFGDSCTPGKNECCPNYACSGKHKWC
sp|D2Y1Z0|H3G01_HAPHA	Mu-theraphotoxin-Hhn2o	SN_10_15	Huwentoxin-1 family, Hntx 3 subfamily (IPR011696;PF07740;)	50	77	1	28	CKGFGDSCTPGKNECCPNHACSNKHKWC
sp|D2Y1Y2|H3A04_HAPHA	Mu-theraphotoxin-Hhn2a 4	SN_10_15	Huwentoxin-1 family, Hntx 3 subfamily (IPR011696;PF07740;)	50	77	1	28	CKGFGDSCTPGKNECCPNYACSSKHKWC
sp|D2Y1Z5|H3B04_HAPHA	Mu-theraphotoxin-Hhn2j 4	SN_10_15	Huwentoxin-1 family, Hntx 3 subfamily (IPR011696;PF07740;)	50	77	1	28	CKGFGDSCTPGKNECCPNHACSNKHKWC
sp|D2Y1Z3|H3B03_HAPHA	Mu-theraphotoxin-Hhn2j 3	SN_10_15	Huwentoxin-1 family, Hntx 3 subfamily (IPR011696;PF07740;)	50	77	1	28	CKGFGDSCTPGKNECCPNHACSNKHKWC
sp|D2Y2D1|H3A09_HAPHA	Mu-theraphotoxin-Hhn2a 9	SN_10_15	Huwentoxin-1 family, Hntx 3 subfamily (IPR011696;PF07740;)	50	77	1	28	CKGFGDSCTPGKNECCPNYACSSKHKWC
sp|D2Y2D2|H3A10_HAPHA	Mu-theraphotoxin-Hhn2a 10	SN_10_15	Huwentoxin-1 family, Hntx 3 subfamily (IPR011696;PF07740;)	50	77	1	28	CKGFGDSCTPGKNECCPNYACSSKHKWC
sp|D2Y1Y3|H3A05_HAPHA	Mu-theraphotoxin-Hhn2a 5	SN_10_15	Huwentoxin-1 family, Hntx 3 subfamily (IPR011696;PF07740;)	50	77	1	28	CKGFGDSCTPGKNECCPNYACSSKHKWC
sp|D2Y200|H3K01_HAPHA	Mu-theraphotoxin-Hhn2d	SN_10_15	Huwentoxin-1 family, Hntx 3 subfamily (IPR011696;PF07740;)	50	77	1	28	CKGFGDSCTPGKNECCPNYACSSKHKWC
sp|D2Y1Z1|H3H01_HAPHA	Mu-theraphotoxin-Hhn2p	SN_10_15	Huwentoxin-1 family, Hntx 3 subfamily (IPR011696;PF07740;)	50	77	1	28	CKGFGDSCTPGKNECCPNYACSCKHKWC
sp|D2Y2I6|H3P01_HAPHA	Mu-theraphotoxin-Hhn2i	SN_10_15	Huwentoxin-1 family, Hntx 3 subfamily (IPR011696;PF07740;)	50	77	1	28	CKGFGDSCTPGKNECCPNYACSSKHKWC
sp|D2Y2I3|H3A12_HAPHA	Mu-theraphotoxin-Hhn2a 1	SN_10_15	Huwentoxin-1 family, Hntx 3 subfamily (IPR011696;PF07740;)	50	77	1	28	CKGFGDSCTPGKNECCPNYACSSKHKWC
sp|D2Y202|H3M01_HAPHA	Mu-theraphotoxin-Hhn2f	SN_10_15	Huwentoxin-1 family, Hntx 3 subfamily (IPR011696;PF07740;)	50	77	1	28	CRGFGDSCTPGKNECCPNHACSNKHKWC
sp|D2Y1Z7|H3A07_HAPHA	Mu-theraphotoxin-Hhn2a 7	SN_10_15	Huwentoxin-1 family, Hntx 3 subfamily (IPR011696;PF07740;)	50	77	1	28	CKGFGDSCTPGKNECCPNYACSSKHKWC
sp|D2Y1Y5|H3B02_HAPHA	Mu-theraphotoxin-Hhn2j 2	SN_10_15	Huwentoxin-1 family, Hntx 3 subfamily (IPR011696;PF07740;)	50	77	1	28	CKGFGDSCTPGKNECCPNHACSNKHKWC
sp|D2Y1Z8|H3A08_HAPHA	Mu-theraphotoxin-Hhn2a 8	SN_10_15	Huwentoxin-1 family, Hntx 3 subfamily (IPR011696;PF07740;)	50	77	1	28	CKGFGDSCTPGKNECCPNYACSSKHKWC
sp|D2Y1Z6|H3B05_HAPHA	Mu-theraphotoxin-Hhn2j 4	SN_10_15	Huwentoxin-1 family, Hntx 3 subfamily (IPR011696;PF07740;)	50	77	1	28	CKGFGDSCTPGKNECCPNHACSNKHKWC
sp|D2Y1Y8|H3E01_HAPHA	Mu-theraphotoxin-Hhn2m	SN_10_15	Huwentoxin-1 family, Hntx 3 subfamily (IPR011696;PF07740;)	50	77	1	28	CKGFGDSCTPGKNECCPNPACSNKHKWC
sp|D2Y232|H4A01_HAPHA	Mu-theraphotoxin-Hhn1b 1	SN_10_22	Huwentoxin-1 family, Htx 4 subfamily (IPR011696;PF07740;)	51	80	1	30	CLGFGKGCNPSNDQCCKSSNLVCSRKHRWC
sp|D2Y235|H4C01_HAPHA	Mu-theraphotoxin-Hhn1d	SN_10_22	Huwentoxin-1 family, Htx 4 subfamily (IPR011696;PF07740;)	51	80	1	30	CLGFGKGCNPSSDQCCKSSNLVCSRKHRWC
sp|P83303|TXH4_HAPSC	Mu-theraphotoxin-Hs2a	SN_10_22	Huwentoxin-1 family, Htx 4 subfamily (IPR011696;PF07740;)	54	83	1	30	CLEIFKACNPSNDQCCKSSKLVCSRKTRWC
sp|P60975|TXHA5_HAPHA	Mu-theraphotoxin-Hhn1a	SN_10_22	Huwentoxin-1 family, Htx 4 subfamily (IPR011696;PF07740;)	2	31	1	30	CLGFGKGCNPSNDQCCKSANLVCSRKHRWC
sp|D2Y233|H4A02_HAPHA	Mu-theraphotoxin-Hhn1b 2	SN_10_22	Huwentoxin-1 family, Htx 4 subfamily (IPR011696;PF07740;)	51	80	1	30	CLGFGKGCNPSNDQCCKSSNLVCSRKHRWC
sp|D2Y2D7|H4A03_HAPHA	Mu-theraphotoxin-Hhn1b 3	SN_10_22	Huwentoxin-1 family, Htx 4 subfamily (IPR011696;PF07740;)	51	80	1	30	CLGFGKGCNPSNDQCCKSSNLVCSRKHRWC
sp|D2Y234|H4B01_HAPHA	Mu-theraphotoxin-Hhn1c	SN_10_22	Huwentoxin-1 family, Htx 4 subfamily (IPR011696;PF07740;)	51	80	1	30	CLGFGKGCNPSNDQCCKSSNLVCSRKHRRC
sp|P0CH56|JZ31C_CHIGU	Mu-theraphotoxin-Cg2a 3	SN_10_37	Huwentoxin-1 family, Jztx 31 subfamily (IPR011696;PF07740;)	52	78	1	27	CTKFLGGCSEDSECCPHLGCKDVLYYC
sp|B1P1F4|JZ31A_CHIGU	Mu-theraphotoxin-Cg2a 1	SN_10_37	Huwentoxin-1 family, Jztx 31 subfamily (IPR011696;PF07740;)	52	78	1	27	CTKFLGGCSEDSECCPHLGCKDVLYYC
sp|B1P1F3|JZ31B_CHIGU	Mu-theraphotoxin-Cg2a 2	SN_10_37	Huwentoxin-1 family, Jztx 31 subfamily (IPR011696;PF07740;)	52	78	1	27	CTKFLGGCSEDSECCPHLGCKDVLYYC
sp|P0DL58|HM1B_PHLSP	Mu-theraphotoxin-Phlo1b	SN_10_39	Huwentoxin-1 family, Jztx 34 subfamily (IPR011696;PF07740;)	52	79	1	28	CRELLGGCSKDSDCCAHLECRKKWPYHC
sp|B1P1F7|JZT34_CHIGU	Mu-theraphotoxin-Cg1a	SN_10_39	Huwentoxin-1 family, Jztx 34 subfamily (IPR011696;PF07740;)	52	79	1	28	CREWLGGCSKDADCCAHLECRKKWPYHC
sp|P0DL57|HM1A_PHLSP	Mu-theraphotoxin-Phlo1a	SN_10_39	Huwentoxin-1 family, Jztx 34 subfamily (IPR011696;PF07740;)	54	81	1	28	CRELLGGCSKDSDCCAHLECRKKWPYHC
sp|P61103|TXH3_HAPSC	Mu-theraphotoxin-Hs1a	SN_10_51	Huwentoxin-1 family, Lectin subfamily (IPR011696;PF07740;)	22	79	1	57	CYASESEEKEFPKEMLSSIFAVDNDFKQEERDCAGYMRECKEKLCCSGYVCSSRWKWC
sp|D2Y1Z2|H3I01_HAPHA	Mu-theraphotoxin-Hhn2q	SN_10_51	Huwentoxin-1 family, Lectin subfamily (IPR011696;PF07740;)	20	77	2	57	-YASESEEKEFPRELLSKIFAVDDFKGEERGCKGFGDSCTPEKNECCPNYACSSKHKWC
sp|P0DL64|HPR3_THRPR	Mu-theraphotoxin-Tp1a	SN_10_55	Huwentoxin-1 family, ProTx III subfamily (IPR011696;PF07740;)	2	29	1	28	CLKFGWKCNPRNDKCCSGLKCGSNHNWC
sp|B3A0P0|TXAN1_ACANA	Mu-theraphotoxin-An1a	SN_12_01	Huwentoxin-2 family, Ap1a subfamily (IPR012625;PF08089;)	4	44	1	42	CFFSCEIEKDGKSKEGKPCKPKGDKDKDKKCGGWRCKIKMC
sp|P0DL59|HM2A_PHLSP	Mu-theraphotoxin-Phlo2a (Fragment)	SN_30_00	Phrixotoxin family	2	25	1	24	CQKWMWLCDEERKCCEDMVCKLWC
