# Supplementary material for: Spider Neurotoxins, Short Linear Cationic Peptides and Venom Protein Classification Improved by an Automated Competition between Exhaustive Profile HMM Classifiers
Source: Toxins (Basel). 2017 Aug 8;9(8):245. doi: 10.3390/toxins9080245 (PMC5577579; doi:10.3390/toxins9080245)
Supplement: Supplementary file 1 [file toxins-09-00245-s001.zip › omega_neurotox.fas]

>sp|P37045|TOG4B_AGEAP #Omega-agatoxin-Aa4b# OS=Agelenopsis aperta PE=1 SV=2
MKLCMTLLITAIAVVTFVVATQEESAEFNEVEESREDNCIAEDYGKCTWGGTKCCRGRPC
RCSMIGTNCECTPRLIMEGLSFA
>sp|P15969|TOG1A_AGEAP #Omega-agatoxin-1A# OS=Agelenopsis aperta PE=1 SV=2
MMKFVVFLACLFVAAHSFAVEGEEEYFEAEVPELERAKALPPGSVCDGNESDCKCYGKWH
KCRCPWKWHFTGEGPCTCEKGMKHTCITKLHCPNKAEWGLDWRSEESERSPC
>sp|P30288|TOG4A_AGEAP #Omega-agatoxin-Aa4a# OS=Agelenopsis aperta PE=1 SV=1
KKKCIAKDYGRCKWGGTPCCRGRGCICSIMGTNCECKPRLIMEGLGLA
>sp|P81744|TOG3B_AGEAP #Omega-agatoxin-Aa3b# OS=Agelenopsis aperta PE=1 SV=1
SCIDFGGDCDGEKDDCQCCRSNGYCSCYNLFGYLKSGCKCEVGTSAEFRRICRRKAKQCY
NSDPDKCVSVYKPKRR
>sp|P33034|TOG3A_AGEAP #Omega-agatoxin-Aa3a# OS=Agelenopsis aperta PE=1 SV=1
SCIDIGGDCDGEKDDCQCCRRNGYCSCYSLFGYLKSGCKCVVGTSAEFQGICRRKARQCY
NSDPDKCESHNKPKRR
>sp|P81746|TOG3D_AGEAP #Omega-agatoxin-Aa3d (Fragment)# OS=Agelenopsis aperta PE=1 SV=1
SCIKIGEDCDGDKDDCQCCRTNGYCSXYXLFGYLKSG
>sp|P15971|TOG2A_AGEAP #Omega-agatoxin-Aa2a (Fragment)# OS=Agelenopsis aperta PE=1 SV=1
GCIEIGGDCDGYQEKSYCQCCRNNGFCS
>sp|P15970|TOG1B_AGEAP #Omega-agatoxin-Aa1b (Fragment)# OS=Agelenopsis aperta PE=1 SV=1
ERGLPEGAECDGNESDCKCAGAWIKCRCPPMWHING
>sp|P81745|TOG3C_AGEAP #Omega-agatoxin-Aa3c (Fragment)# OS=Agelenopsis aperta PE=1 SV=1
NCIDFGGDCDGEKDDCQCCXRNGYCSCYNLFGYLKRGCKXEVG
>sp|P0DL48|TX3_AGEAP #Omega-agatoxin-Aa5a# OS=Agelenopsis aperta PE=1 SV=1
EACAGAYKSCDKVKCCHDRRCRCNIAMDNCVCKLFYCELFGTCDRLKP
>sp|P81790|TX34_PHONI #Omega-ctenitoxin-Pn3a# OS=Phoneutria nigriventer PE=1 SV=3
MKMKLLGIILLVSFPFVLGFAGIPIEEGENSVEVGEVERSCINVGDFCDGKKDDCQCCRD
NAFCSCSVIFGYKTNCRCEVGTTATSYGICMAKHKCGRQTTCTKPCLSKRCKKNHG
>sp|P81694|TXC1_CUPSA #Omega-ctenitoxin-Cs1a# OS=Cupiennius salei PE=1 SV=2
MKVLIISAVLFITIFSNISAEIEDDFLEDESFEAEDIIPFFENEQARSCIPKHEECTNDK
HNCCRKGLFKLKCQCSTFDDESGQPTERCACGRPMGHQAIETGLNIFRGLFKGKKKNKKT
KG
