# Supplementary material for: Spider Neurotoxins, Short Linear Cationic Peptides and Venom Protein Classification Improved by an Automated Competition between Exhaustive Profile HMM Classifiers
Source: Toxins (Basel). 2017 Aug 8;9(8):245. doi: 10.3390/toxins9080245 (PMC5577579; doi:10.3390/toxins9080245)
Supplement: Supplementary file 1 [file toxins-09-00245-s001.zip › Toxprot_classif_comparison.csv]

Sequence_id	Query_annotation	Pfam_Only_Prediction	DK_Only_Prediction	Merged_Pfam_DK_Prediction
A0FKN6	Peptidase M12A family	pfam_Astacin	VE_02_00	VE_02_00
A3F7X1	Magi-1 superfamily, Ltx4 family	pfam_Toxin_22	SN_14_08	SN_14_08
A3F7X2	No class	--	SN_25_00	SN_25_00
A4USB4	Arthropod phospholipase D family, Class II subfamily	--	VE_03_01	VE_03_01
A5A3H1	Shiva superfamily, Omega toxin family	pfam_Omega-toxin	SN_08_01	SN_08_01
A5A3H2	Shiva superfamily, Omega toxin family	pfam_Omega-toxin	SN_08_01	pfam_Omega-toxin
A5A3H3	Shiva superfamily, Omega toxin family	pfam_Omega-toxin	SN_08_01	pfam_Omega-toxin
A5A3H4	Shiva superfamily, Omega toxin family	pfam_Omega-toxin	SN_08_01	pfam_Omega-toxin
A5A3H5	Shiva superfamily, Omega toxin family	pfam_Omega-toxin	SN_08_01	pfam_Omega-toxin
A9XDG0	Omega-lycotoxin family	pfam_Toxin_35	SN_29_00	SN_29_00
A9XDG1	Omega-lycotoxin family	pfam_Toxin_35	SN_29_00	SN_29_00
A9XDG2	Omega-lycotoxin family	pfam_Toxin_35	SN_29_00	SN_29_00
A9XDG3	Omega-lycotoxin family	pfam_Toxin_35	SN_29_00	SN_29_00
A9XDG4	Omega-lycotoxin family	pfam_Toxin_35	SN_29_00	SN_29_00
A9XDG5	Omega-lycotoxin family	pfam_Toxin_35	SN_29_00	SN_29_00
B1P1A0	Huwentoxin-1 family, Jztx-11 subfamily	pfam_Toxin_12	SN_10_28	SN_10_28
B1P1A2	Huwentoxin-1 family, F4b subfamily	pfam_Toxin_12	SN_10_06	SN_10_06
B1P1A4	Huwentoxin-1 family, Jztx-7/10/12 subfamily	pfam_Toxin_12	SN_10_46	SN_10_46
B1P1A5	Huwentoxin-2 family, Juruin subfamily	pfam_Toxin_20	SN_12_03	SN_12_03
B1P1A6	Huwentoxin-2 family, Juruin subfamily	pfam_Toxin_20	SN_12_03	SN_12_03
B1P1A7	Huwentoxin-2 family, Juruin subfamily	pfam_Toxin_20	SN_12_03	SN_12_03
B1P1A8	Huwentoxin-2 family, Juruin subfamily	pfam_Toxin_20	SN_12_03	SN_12_03
B1P1A9	Huwentoxin-2 family, Juruin subfamily	pfam_Toxin_20	SN_12_03	SN_12_03
B1P1B0	No class	--	SN_10_03	SN_10_03
B1P1B1	No class	--	SN_10_03	SN_10_03
B1P1B2	No class	--	SN_10_03	SN_10_03
B1P1B3	No class	pfam_Toxin_12	SN_10_00	SN_10_00
B1P1B4	No class	--	--	--
B1P1B6	Phrixotoxin family	pfam_Toxin_12	SN_30_00	SN_30_00
B1P1B7	Huwentoxin-1 family, Jztx-1 subfamily	pfam_Toxin_12	SN_10_33	SN_10_33
B1P1B8	Huwentoxin-1 family, Jztx-1 subfamily	pfam_Toxin_12	SN_10_33	SN_10_33
B1P1B9	Huwentoxin-1 family, Jztx-2 subfamily	pfam_Toxin_12	SN_10_36	SN_10_36
B1P1C0	Huwentoxin-1 family, Jztx-14 subfamily	pfam_Toxin_12	SN_10_30	SN_10_30
B1P1C1	Huwentoxin-1 family, Jztx-14 subfamily	pfam_Toxin_12	SN_10_30	SN_10_30
B1P1C2	Huwentoxin-1 family, Jztx-7/10/12 subfamily	pfam_Toxin_12	SN_10_46	SN_10_46
B1P1C4	Huwentoxin-1 family, Jztx-7/10/12 subfamily	pfam_Toxin_12	SN_10_46	SN_10_46
B1P1C6	Huwentoxin-1 family, Jztx-7/10/12 subfamily	pfam_Toxin_12	SN_10_46	SN_10_46
B1P1C7	Huwentoxin-1 family, Jztx-49 subfamily	pfam_Toxin_12	SN_10_43	SN_10_43
B1P1C8	Huwentoxin-1 family, Jztx-13 subfamily	pfam_Toxin_12	SN_10_29	SN_10_29
B1P1C9	Huwentoxin-1 family, Jztx-13 subfamily	pfam_Toxin_12	SN_10_29	SN_10_29
B1P1D0	Huwentoxin-1 family, Jztx-13 subfamily	pfam_Toxin_12	SN_10_29	SN_10_29
B1P1D2	Huwentoxin-1 family, Jztx-16 subfamily	pfam_Toxin_12	SN_10_32	SN_10_32
B1P1D3	Huwentoxin-1 family, Jztx-16 subfamily	pfam_Toxin_12	SN_10_32	SN_10_32
B1P1D4	Huwentoxin-1 family, Jztx-15 subfamily	pfam_Toxin_12	SN_10_31	SN_10_31
B1P1D5	Huwentoxin-1 family, Jztx-4 subfamily	pfam_Toxin_12	SN_10_44	SN_10_44
B1P1D6	Huwentoxin-1 family, Jztx-4 subfamily	pfam_Toxin_12	SN_10_44	SN_10_44
B1P1D7	Huwentoxin-1 family, Jztx-36 subfamily	pfam_Toxin_12	SN_10_41	SN_10_41
B1P1D8	Huwentoxin-1 family, Jztx-36 subfamily	pfam_Toxin_12	SN_10_41	SN_10_41
B1P1D9	Huwentoxin-1 family, Jztx-11 subfamily	pfam_Toxin_12	SN_10_28	SN_10_28
B1P1E0	Huwentoxin-1 family, Jztx-11 subfamily	pfam_Toxin_12	SN_10_28	SN_10_28
B1P1E1	Huwentoxin-1 family, Jztx-11 subfamily	pfam_Toxin_12	SN_10_28	SN_10_28
B1P1E3	Huwentoxin-1 family, Jztx-11 subfamily	pfam_Toxin_12	SN_10_28	SN_10_28
B1P1E4	Huwentoxin-1 family, Jztx-11 subfamily	pfam_Toxin_12	SN_10_28	SN_10_28
B1P1E5	Huwentoxin-1 family, Jztx-21 subfamily	pfam_Toxin_12	SN_10_65	SN_10_65
B1P1E6	Huwentoxin-1 family, Jztx-21 subfamily	pfam_Toxin_12	SN_10_65	SN_10_65
B1P1E7	Huwentoxin-1 family, Jztx-21 subfamily	pfam_Toxin_12	SN_10_65	SN_10_65
B1P1E8	Huwentoxin-1 family, Jztx-21 subfamily	pfam_Toxin_12	SN_10_65	SN_10_65
B1P1E9	Huwentoxin-1 family, Jztx-21 subfamily	pfam_Toxin_12	SN_10_65	SN_10_65
B1P1F0	Huwentoxin-1 family, Jztx-24 subfamily	pfam_Toxin_12	SN_10_66	SN_10_66
B1P1F1	Huwentoxin-1 family, Jztx-26 subfamily	pfam_Toxin_12	SN_10_34	SN_10_34
B1P1F2	Huwentoxin-1 family, Jztx-26 subfamily	pfam_Toxin_12	SN_10_34	SN_10_34
B1P1F3	Huwentoxin-1 family, Jztx-31 subfamily	pfam_Toxin_12	SN_10_37	SN_10_37
B1P1F4	Huwentoxin-1 family, Jztx-31 subfamily	pfam_Toxin_12	SN_10_37	SN_10_37
B1P1F5	Huwentoxin-1 family, Jztx-9 subfamily	pfam_Toxin_12	SN_10_47	SN_10_47
B1P1F6	Huwentoxin-1 family, Jztx-33 subfamily	pfam_Toxin_12	SN_10_38	SN_10_38
B1P1F7	Huwentoxin-1 family, Jztx-34 subfamily	pfam_Toxin_12	SN_10_39	SN_10_39
B1P1F8	Huwentoxin-1 family, Jztx-35 subfamily	pfam_Toxin_12	SN_10_40	SN_10_40
B1P1F9	Huwentoxin-1 family, Jztx-35 subfamily	pfam_Toxin_12	SN_10_40	SN_10_40
B1P1G0	Huwentoxin-1 family, F4a subfamily	pfam_Toxin_12	SN_10_05	SN_10_05
B1P1G1	Huwentoxin-1 family, F4a subfamily	pfam_Toxin_12	SN_10_05	SN_10_05
B1P1G2	Huwentoxin-1 family, F4a subfamily	pfam_Toxin_12	SN_10_05	SN_10_05
B1P1G3	Huwentoxin-1 family, F4a subfamily	pfam_Toxin_12	SN_10_05	SN_10_05
B1P1G4	Huwentoxin-1 family, F4a subfamily	pfam_Toxin_12	SN_10_05	SN_10_05
B1P1G5	Huwentoxin-1 family, F4a subfamily	pfam_Toxin_12	SN_10_05	SN_10_05
B1P1G6	Huwentoxin-1 family, F4b subfamily	pfam_Toxin_12	SN_10_06	SN_10_06
B1P1G7	Huwentoxin-1 family, F4b subfamily	pfam_Toxin_12	SN_10_06	SN_10_06
B1P1G8	Huwentoxin-1 family, Jztx-44 subfamily	pfam_Toxin_12	SN_10_42	SN_10_42
B1P1G9	Huwentoxin-1 family, Jztx-20 subfamily	pfam_Atracotoxin	SN_10_64	SN_10_64
B1P1H0	Huwentoxin-1 family, Jztx-20 subfamily	pfam_Atracotoxin	SN_10_64	SN_10_64
B1P1H1	Huwentoxin-1 family, Jztx-11 subfamily	pfam_Toxin_12	SN_10_28	SN_10_28
B1P1H2	Huwentoxin-1 family, Jztx-27 subfamily	pfam_Toxin_12	SN_10_35	SN_10_35
B1P1H3	No class	--	SN_07_03	SN_07_03
B1P1H4	No class	--	SN_07_03	SN_07_03
B1P1H5	No class	--	SN_07_03	SN_07_03
B1P1H6	Magi-1 superfamily, Jztx-56 family	pfam_Toxin_22	SN_14_07	SN_14_07
B1P1H7	Magi-1 superfamily, Jztx-56 family	pfam_Toxin_22	SN_14_07	SN_14_07
B1P1H8	No class	--	SN_14_06	SN_14_06
B1P1H9	Huwentoxin-1 family, Jztx-60 subfamily	pfam_Toxin_12	SN_10_45	SN_10_45
B1P1I0	Insecticidal toxin ABC family, JZTX-59 subfamily	pfam_Toxin_21	SN_13_03	SN_13_03
B1P1I1	Spider toxin Tx2 family	--	SN_03_02	SN_03_02
B1P1I2	Spider toxin Tx2 family	--	SN_03_02	SN_03_02
B1P1I3	Spider toxin Tx2 family	--	SN_03_02	SN_03_02
B1P1I4	Spider toxin Tx2 family	--	SN_03_02	SN_03_02
B1P1I5	Spider toxin Tx2 family	--	SN_03_02	SN_03_02
B1P1I6	Spider toxin Tx2 family	--	SN_03_02	SN_03_02
B1P1I7	Huwentoxin-1 family, Jztx-67 subfamily	--	SN_10_67	SN_10_67
B1P1I8	Huwentoxin-1 family, Jztx-67 subfamily	--	SN_10_67	SN_10_67
B1P1I9	No class	pfam_Prokineticin	SN_18_00	SN_18_00
B1P1J0	No class	pfam_Prokineticin	SN_18_00	SN_18_00
B1P1J1	No class	pfam_Prokineticin	SN_18_00	SN_18_00
B1P1J2	No class	pfam_Prokineticin	SN_14_09	pfam_Prokineticin
B1P1J4	No class	--	--	--
B1P1J5	JZTX-72 family	--	SN_27_00	SN_27_00
B2KKV6	Arthropod phospholipase D family, Class II subfamily	--	VE_03_01	VE_03_01
B2KKV7	Arthropod phospholipase D family, Class II subfamily	--	VE_03_01	VE_03_01
B2KKV8	Arthropod phospholipase D family, Class II subfamily	--	VE_03_01	VE_03_01
B2KKW0	Arthropod phospholipase D family, Class II subfamily	--	VE_03_01	VE_03_01
B2ZBB6	Venom Kunitz-type family, Native Kunitz toxin subfamily	pfam_Kunitz_BPTI	SN_01_02	SN_01_02
B2ZBB8	Venom Kunitz-type family, Sub-Kunitz toxin subfamily	pfam_Kunitz_BPTI	SN_01_03	SN_01_03
B2ZBB9	Venom Kunitz-type family, Sub-Kunitz toxin subfamily	pfam_Kunitz_BPTI	SN_01_03	SN_01_03
B2ZBC0	Venom Kunitz-type family, Sub-Kunitz toxin subfamily	pfam_Kunitz_BPTI	SN_01_03	SN_01_03
B3A0P0	Huwentoxin-2 family, Ap1a subfamily	pfam_Toxin_20	SN_12_01	SN_12_01
B3EWF2	Spider toxin CSTX superfamily	pfam_Toxin_35	SN_19_00	pfam_Toxin_35
B3EWF3	Spider toxin CSTX superfamily	pfam_Toxin_35	SN_19_00	pfam_Toxin_35
B3EWF4	Spider toxin CSTX superfamily	--	SN_19_11	SN_19_11
B3EWF5	Spider toxin CSTX superfamily	--	SN_19_11	SN_19_11
B3EWF6	Spider toxin CSTX superfamily	pfam_Toxin_35	SN_19_11	SN_19_11
B3EWH0	Spider toxin CSTX superfamily	pfam_Toxin_35	SN_19_05	SN_19_05
B3EWN0	Huwentoxin-1 family, Jztx-26 subfamily	pfam_Toxin_12	SN_10_34	SN_10_34
B3EWN1	Phrixotoxin family	pfam_Toxin_12	SN_30_00	SN_30_00
B3EWN2	Huwentoxin-1 family, Haplotoxin-1 subfamily	pfam_Toxin_12	SN_10_10	SN_10_10
B3EWN3	Huwentoxin-1 family, Haplotoxin-2 subfamily	pfam_Toxin_12	SN_10_11	SN_10_11
B3EWQ0	Huwentoxin-2 family, Juruin subfamily	pfam_Toxin_20	SN_12_03	SN_12_03
B3EWS5	Spider toxin CSTX superfamily	pfam_Toxin_35	SN_19_12	SN_19_12
B3EWS6	Spider toxin CSTX superfamily	pfam_Toxin_35	SN_19_12	SN_19_12
B3EWS7	Spider toxin CSTX superfamily	pfam_Toxin_35	SN_19_12	SN_19_12
B3EWS8	Spider toxin CSTX superfamily	pfam_Toxin_35	SN_19_12	SN_19_12
B3EWS9	No class	--	--	--
B3EWT0	Spider toxin CSTX superfamily	pfam_Toxin_35	SN_19_00	pfam_Toxin_35
B3EWT1	Spider toxin CSTX superfamily	pfam_Toxin_35	SN_19_00	SN_19_00
B3EWT2	Spider toxin CSTX superfamily	pfam_Toxin_35	SN_02_00	SN_02_00
B3EWT3	Spider toxin CSTX superfamily	--	SN_02_00	SN_02_00
B3EWT4	No class	--	SN_02_03	SN_02_03
B3EWT5	No class	--	--	--
B3EWT6	Cupiennin family, 2 subfamily	--	SC_04_02	SC_04_02
B3EWT7	Cupiennin family, 2 subfamily	--	SC_04_02	SC_04_02
B3EWT8	Cupiennin family, 2 subfamily	--	SC_04_02	SC_04_02
B3EWT9	Cupiennin family, 2 subfamily	--	SC_04_02	SC_04_02
B3EWU0	Cupiennin family, 2 subfamily	--	SC_04_02	SC_04_02
B3EWU1	Cupiennin family, 1 subfamily	--	SC_04_01	SC_04_01
B3EWU2	Cupiennin family, 1 subfamily	--	SC_04_01	SC_04_01
B3EWU3	Cupiennin family, 1 subfamily	--	SC_04_01	SC_04_01
B3EWU4	Cupiennin family, 1 subfamily	--	SC_04_03	SC_04_03
B3EWU5	Cupiennin family, 1 subfamily	--	SC_04_08	SC_04_08
B3EWU6	Cupiennin family, 1 subfamily	--	SC_04_03	SC_04_03
B3EWU7	Cupiennin family, 4 subfamily	--	SC_04_08	SC_04_08
B3EWU8	Cupiennin family, 1 subfamily	--	SC_04_03	SC_04_03
B3EWU9	Cupiennin family, 5 subfamily	--	SC_04_05	SC_04_05
B3EWV0	Cupiennin family, 6 subfamily	--	SC_04_05	SC_04_05
B3EWV1	Cupiennin family, 3 subfamily	--	SC_04_03	SC_04_03
B3EWV2	Cupiennin family, 3 subfamily	--	SC_04_03	SC_04_03
B3EWV3	Cupiennin family, 3 subfamily	--	SC_04_03	SC_04_03
B3EWV4	Cupiennin family, 3 subfamily	--	SC_04_03	SC_04_03
B3EWV5	Cupiennin family, 3 subfamily	--	SC_04_03	SC_04_03
B3EWV6	Cupiennin family, 4 subfamily	--	SC_04_08	SC_04_08
B3EWV7	Cupiennin family, 4 subfamily	--	SC_04_08	SC_04_08
B3EWV8	Cupiennin family, 4 subfamily	--	SC_04_04	SC_04_04
B3EWV9	Cupiennin family, 4 subfamily	--	SC_04_04	SC_04_04
B3EWW0	Cupiennin family, 4 subfamily	--	SC_04_04	SC_04_04
B3EWW1	Cupiennin family, 4 subfamily	--	SC_04_04	SC_04_04
B3EWW2	Cupiennin family, 4 subfamily	--	SC_04_08	SC_04_08
B3EWW3	Cupiennin family, 7 subfamily	--	SC_04_07	SC_04_07
B3EWW4	Cupiennin family, 7 subfamily	--	SC_04_07	SC_04_07
B3EWW5	Cupiennin family, 6 subfamily	--	SC_04_09	SC_04_09
B3EWW6	Cupiennin family, 6 subfamily	--	SC_04_09	SC_04_09
B3EWW7	Cupiennin family, 6 subfamily	--	SC_04_09	SC_04_09
B3EWW8	Cupiennin family, 6 subfamily	--	SC_04_09	SC_04_09
B3EWW9	Cupiennin family, 6 subfamily	--	SC_04_09	SC_04_09
B3EWX0	Cupiennin family, 6 subfamily	--	SC_04_09	SC_04_09
B3EWX1	Cupiennin family, 6 subfamily	--	SC_04_06	SC_04_06
B3EWX2	Cupiennin family, 6 subfamily	--	SC_04_06	SC_04_06
B3EWX3	Cupiennin family, 6 subfamily	--	SC_04_06	SC_04_06
B3EWX4	Cupiennin family, 6 subfamily	--	SC_04_06	SC_04_06
B3EWY4	Huwentoxin-2 family, Ap1a subfamily	pfam_Toxin_20	SN_12_01	SN_12_01
B3FIN4	HWTX-LSTX family	pfam_Toxin_34	SN_25_00	SN_25_00
B3FIP1	JZTX-72 family	--	SN_27_00	SN_27_00
B3FIP2	JZTX-72 family	--	SN_27_00	SN_27_00
B3FIQ7	Magi-1 superfamily, HWTX-XVIc family	pfam_Toxin_22	SN_14_02	SN_14_02
B3FIS0	Huwentoxin-1 family, Lectin subfamily	pfam_Toxin_12	SN_10_51	SN_10_51
B3FIS1	Huwentoxin-1 family, Lectin subfamily	pfam_Toxin_12	SN_10_51	SN_10_51
B3FIS2	Huwentoxin-1 family, Lectin subfamily	pfam_Toxin_12	SN_10_51	SN_10_51
B3FIS3	Huwentoxin-1 family, Lectin subfamily	pfam_Toxin_12	SN_10_51	SN_10_51
B3FIS4	Huwentoxin-1 family, Lectin subfamily	pfam_Toxin_12	SN_10_51	SN_10_51
B3FIS5	Huwentoxin-1 family, Lectin subfamily	pfam_Toxin_12	SN_10_51	SN_10_51
B3FIS6	Huwentoxin-1 family, Lectin subfamily	pfam_Toxin_12	SN_10_51	SN_10_51
B3FIS7	Huwentoxin-1 family, Lectin subfamily	pfam_Toxin_12	SN_10_51	SN_10_51
B3FIU2	No class	pfam_Atracotoxin	SN_06_00	SN_06_00
B3FIV1	Magi-1 superfamily, Ltx4 family	pfam_Toxin_22	SN_14_08	SN_14_08
B6DCJ0	Spider toxin CSTX superfamily, U1-lycotoxin family	pfam_Toxin_35	SN_19_03	SN_19_03
B6DCJ1	Spider toxin CSTX superfamily, U1-lycotoxin family	pfam_Toxin_35	SN_19_03	SN_19_03
B6DCJ3	Spider toxin CSTX superfamily, U1-lycotoxin family	pfam_Toxin_35	SN_19_03	SN_19_03
B6DCJ4	Spider toxin CSTX superfamily, U1-lycotoxin family	pfam_Toxin_35	SN_19_03	SN_19_03
B6DCJ5	Spider toxin CSTX superfamily, U1-lycotoxin family	pfam_Toxin_35	SN_19_03	SN_19_03
B6DCJ6	Spider toxin CSTX superfamily, U1-lycotoxin family	pfam_Toxin_35	SN_19_03	SN_19_03
B6DCJ7	Spider toxin CSTX superfamily, U1-lycotoxin family	pfam_Toxin_35	SN_19_03	SN_19_03
B6DCJ9	Spider toxin CSTX superfamily, U1-lycotoxin family	pfam_Toxin_35	SN_19_03	SN_19_03
B6DCK0	Spider toxin CSTX superfamily, U1-lycotoxin family	pfam_Toxin_35	SN_19_03	SN_19_03
B6DCK1	Spider toxin CSTX superfamily, U1-lycotoxin family	pfam_Toxin_35	SN_19_03	SN_19_03
B6DCK2	Spider toxin CSTX superfamily, U1-lycotoxin family	pfam_Toxin_35	SN_19_03	SN_19_03
B6DCK3	Spider toxin CSTX superfamily, U1-lycotoxin family	pfam_Toxin_35	SN_19_03	SN_19_03
B6DCK4	Spider toxin CSTX superfamily, U1-lycotoxin family	pfam_Toxin_35	SN_19_03	SN_19_03
B6DCK5	Spider toxin CSTX superfamily, U1-lycotoxin family	pfam_Toxin_35	SN_19_03	SN_19_03
B6DCK6	Spider toxin CSTX superfamily, U1-lycotoxin family	pfam_Toxin_35	SN_19_03	SN_19_03
B6DCK8	Spider toxin CSTX superfamily, U1-lycotoxin family	pfam_Toxin_35	SN_19_03	SN_19_03
B6DCK9	Spider toxin CSTX superfamily, U1-lycotoxin family	pfam_Toxin_35	SN_19_03	SN_19_03
B6DCL0	Spider toxin CSTX superfamily, U1-lycotoxin family	pfam_Toxin_35	SN_19_03	SN_19_03
B6DCL1	Spider toxin CSTX superfamily, U1-lycotoxin family	pfam_Toxin_35	SN_19_03	SN_19_03
B6DCL2	Spider toxin CSTX superfamily, U1-lycotoxin family	pfam_Toxin_35	SN_19_03	SN_19_03
B6DCL3	Spider toxin CSTX superfamily, U1-lycotoxin family	pfam_Toxin_35	SN_19_03	SN_19_03
B6DCL4	Spider toxin CSTX superfamily, U1-lycotoxin family	pfam_Toxin_35	SN_19_03	SN_19_03
B6DCL5	Spider toxin CSTX superfamily, U1-lycotoxin family	pfam_Toxin_35	SN_19_03	SN_19_03
B6DCL6	Spider toxin CSTX superfamily, U1-lycotoxin family	pfam_Toxin_35	SN_19_03	SN_19_03
B6DCL7	Spider toxin CSTX superfamily, U1-lycotoxin family	pfam_Toxin_35	SN_19_03	SN_19_03
B6DCL8	Spider toxin CSTX superfamily, U1-lycotoxin family	pfam_Toxin_35	SN_19_03	SN_19_03
B6DCL9	Spider toxin CSTX superfamily, U1-lycotoxin family	pfam_Toxin_35	SN_19_03	SN_19_03
B6DCM0	Spider toxin CSTX superfamily, U1-lycotoxin family	pfam_Toxin_35	SN_19_03	SN_19_03
B6DCM1	Spider toxin CSTX superfamily, U1-lycotoxin family	pfam_Toxin_35	SN_19_03	SN_19_03
B6DCM2	Spider toxin CSTX superfamily, U1-lycotoxin family	pfam_Toxin_35	SN_19_03	SN_19_03
B6DCM3	Spider toxin CSTX superfamily, U1-lycotoxin family	pfam_Toxin_35	SN_19_03	SN_19_03
B6DCM4	Spider toxin CSTX superfamily, U1-lycotoxin family	pfam_Toxin_35	SN_19_04	SN_19_04
B6DCM5	Spider toxin CSTX superfamily, U1-lycotoxin family	pfam_Toxin_35	SN_19_04	SN_19_04
B6DCM6	Spider toxin CSTX superfamily, U1-lycotoxin family	pfam_Toxin_35	SN_19_03	SN_19_03
B6DCM7	Spider toxin CSTX superfamily, U1-lycotoxin family	pfam_Toxin_35	SN_19_03	SN_19_03
B6DCM8	Spider toxin CSTX superfamily, U1-lycotoxin family	pfam_Toxin_35	SN_19_04	SN_19_04
B6DCM9	Spider toxin CSTX superfamily, U1-lycotoxin family	pfam_Toxin_35	SN_19_04	SN_19_04
B6DCN0	Spider toxin CSTX superfamily, U1-lycotoxin family	pfam_Toxin_35	SN_19_03	SN_19_03
B6DCN1	Spider toxin CSTX superfamily, U1-lycotoxin family	pfam_Toxin_35	SN_19_03	SN_19_03
B6DCN2	Spider toxin CSTX superfamily, U1-lycotoxin family	pfam_Toxin_35	SN_19_03	SN_19_03
B6DCN3	Spider toxin CSTX superfamily, U1-lycotoxin family	pfam_Toxin_35	SN_19_03	SN_19_03
B6DCN4	Spider toxin CSTX superfamily, U1-lycotoxin family	pfam_Toxin_35	SN_19_03	SN_19_03
B6DCN5	Spider toxin CSTX superfamily, U1-lycotoxin family	pfam_Toxin_35	SN_19_03	SN_19_03
B6DCN6	Spider toxin CSTX superfamily, U1-lycotoxin family	pfam_Toxin_35	SN_19_03	SN_19_03
B6DCN7	Spider toxin CSTX superfamily, U1-lycotoxin family	pfam_Toxin_35	SN_19_03	SN_19_03
B6DCN8	Spider toxin CSTX superfamily, U1-lycotoxin family	pfam_Toxin_35	SN_19_03	SN_19_03
B6DCN9	Spider toxin CSTX superfamily, U1-lycotoxin family	pfam_Toxin_35	SN_19_03	SN_19_03
B6DCP0	Spider toxin CSTX superfamily, U1-lycotoxin family	pfam_Toxin_35	SN_19_03	SN_19_03
B6DCP1	Spider toxin CSTX superfamily, U1-lycotoxin family	pfam_Toxin_35	SN_19_03	SN_19_03
B6DCP2	Spider toxin CSTX superfamily, U1-lycotoxin family	pfam_Toxin_35	SN_19_03	SN_19_03
B6DCP3	Spider toxin CSTX superfamily, U1-lycotoxin family	pfam_Toxin_35	SN_19_03	SN_19_03
B6DCP4	Spider toxin CSTX superfamily, U1-lycotoxin family	pfam_Toxin_35	SN_19_03	SN_19_03
B6DCP5	Spider toxin CSTX superfamily, U1-lycotoxin family	pfam_Toxin_35	SN_19_03	SN_19_03
B6DCP6	Spider toxin CSTX superfamily, U3-lycotoxin family	pfam_Toxin_35	SN_19_01	SN_19_01
B6DCP7	Spider toxin CSTX superfamily, U3-lycotoxin family	pfam_Toxin_35	SN_19_13	SN_19_13
B6DCQ0	Spider toxin CSTX superfamily, U3-lycotoxin family	pfam_Toxin_35	SN_19_01	SN_19_01
B6DCQ1	Spider toxin CSTX superfamily, U3-lycotoxin family	pfam_Toxin_35	SN_19_13	SN_19_13
B6DCQ2	Spider toxin CSTX superfamily, U3-lycotoxin family	pfam_Toxin_35	SN_19_01	SN_19_01
B6DCQ3	Spider toxin CSTX superfamily, U3-lycotoxin family	pfam_Toxin_35	SN_19_01	SN_19_01
B6DCQ4	Spider toxin CSTX superfamily, U3-lycotoxin family	pfam_Toxin_35	SN_19_01	SN_19_01
B6DCQ5	Spider toxin CSTX superfamily, U3-lycotoxin family	pfam_Toxin_35	SN_19_01	SN_19_01
B6DCQ6	Spider toxin CSTX superfamily, U3-lycotoxin family	pfam_Toxin_35	SN_19_01	SN_19_01
B6DCQ7	Spider toxin CSTX superfamily, U3-lycotoxin family	pfam_Toxin_35	SN_19_13	SN_19_13
B6DCQ8	Spider toxin CSTX superfamily, U3-lycotoxin family	pfam_Toxin_35	SN_19_13	SN_19_13
B6DCQ9	Spider toxin CSTX superfamily, U3-lycotoxin family	pfam_Toxin_35	SN_19_01	SN_19_01
B6DCR0	Spider toxin CSTX superfamily, U3-lycotoxin family	pfam_Toxin_35	SN_19_01	SN_19_01
B6DCR1	Spider toxin CSTX superfamily, U3-lycotoxin family	pfam_Toxin_35	SN_19_01	SN_19_01
B6DCR2	Spider toxin CSTX superfamily, U3-lycotoxin family	pfam_Toxin_35	SN_19_13	SN_19_13
B6DCR3	Spider toxin CSTX superfamily, U3-lycotoxin family	pfam_Toxin_35	SN_19_01	SN_19_01
B6DCR4	Spider toxin CSTX superfamily, U3-lycotoxin family	pfam_Toxin_35	SN_19_01	SN_19_01
B6DCR5	Spider toxin CSTX superfamily, U3-lycotoxin family	pfam_Toxin_35	SN_19_01	SN_19_01
B6DCR6	Spider toxin CSTX superfamily, U3-lycotoxin family	pfam_Toxin_35	SN_19_01	SN_19_01
B6DCR7	Spider toxin CSTX superfamily, U3-lycotoxin family	pfam_Toxin_35	SN_19_01	SN_19_01
B6DCR8	Spider toxin CSTX superfamily, U3-lycotoxin family	pfam_Toxin_35	SN_19_13	SN_19_13
B6DCR9	Spider toxin CSTX superfamily, U3-lycotoxin family	pfam_Toxin_35	SN_19_13	SN_19_13
B6DCS0	Spider toxin CSTX superfamily, U3-lycotoxin family	pfam_Toxin_35	SN_19_01	SN_19_01
B6DCS1	Spider toxin CSTX superfamily, U3-lycotoxin family	pfam_Toxin_35	SN_19_13	SN_19_13
B6DCS2	Spider toxin CSTX superfamily, U3-lycotoxin family	pfam_Toxin_35	SN_19_01	SN_19_01
B6DCS3	Spider toxin CSTX superfamily, U3-lycotoxin family	pfam_Toxin_35	SN_19_01	SN_19_01
B6DCS4	Spider toxin CSTX superfamily, U3-lycotoxin family	pfam_Toxin_35	SN_19_01	SN_19_01
B6DCS5	Spider toxin CSTX superfamily, U3-lycotoxin family	pfam_Toxin_35	SN_19_01	SN_19_01
B6DCS6	Spider toxin CSTX superfamily, U3-lycotoxin family	pfam_Toxin_35	SN_19_01	SN_19_01
B6DCS7	Spider toxin CSTX superfamily, U3-lycotoxin family	pfam_Toxin_35	SN_19_01	SN_19_01
B6DCS8	Spider toxin CSTX superfamily, U3-lycotoxin family	pfam_Toxin_35	SN_19_01	SN_19_01
B6DCS9	Spider toxin CSTX superfamily, U3-lycotoxin family	pfam_Toxin_35	SN_19_01	SN_19_01
B6DCT0	Spider toxin CSTX superfamily, U3-lycotoxin family	pfam_Toxin_35	SN_19_01	SN_19_01
B6DCT1	Spider toxin CSTX superfamily, U3-lycotoxin family	pfam_Toxin_35	SN_19_13	SN_19_13
B6DCT2	Spider toxin CSTX superfamily, U3-lycotoxin family	pfam_Toxin_35	SN_19_13	SN_19_13
B6DCT3	Spider toxin CSTX superfamily, U4-lycotoxin family	pfam_Toxin_35	SN_19_05	SN_19_05
B6DCT4	Spider toxin CSTX superfamily, U4-lycotoxin family	pfam_Toxin_35	SN_19_05	SN_19_05
B6DCT5	Spider toxin CSTX superfamily, U4-lycotoxin family	pfam_Toxin_35	SN_19_05	SN_19_05
B6DCT6	Spider toxin CSTX superfamily, U4-lycotoxin family	pfam_Toxin_35	SN_19_05	SN_19_05
B6DCT7	Spider toxin CSTX superfamily, U4-lycotoxin family	pfam_Toxin_35	SN_19_05	SN_19_05
B6DCT8	Spider toxin CSTX superfamily, U4-lycotoxin family	pfam_Toxin_35	SN_19_05	SN_19_05
B6DCU0	Spider toxin CSTX superfamily, D1 family	pfam_Toxin_35	SN_19_01	SN_19_01
B6DCU1	Spider toxin CSTX superfamily, D1 family	pfam_Toxin_35	SN_19_01	SN_19_01
B6DCU2	Spider toxin CSTX superfamily, D7 family	pfam_Toxin_35	SN_19_02	SN_19_02
B6DCU3	Spider toxin CSTX superfamily, D7 family	pfam_Toxin_35	SN_19_02	SN_19_02
B6DCU4	Spider toxin CSTX superfamily, D7 family	pfam_Toxin_35	SN_19_02	SN_19_02
B6DCU5	Spider toxin CSTX superfamily, D7 family	pfam_Toxin_35	SN_19_02	SN_19_02
B6DCU6	Spider toxin CSTX superfamily, D7 family	pfam_Toxin_35	SN_19_02	SN_19_02
B6DCU7	Spider toxin CSTX superfamily, D7 family	pfam_Toxin_35	SN_19_02	SN_19_02
B6DCU8	Spider toxin CSTX superfamily, D7 family	pfam_Toxin_35	SN_19_02	SN_19_02
B6DCU9	Spider toxin CSTX superfamily, D1 family	pfam_Toxin_35	SN_19_01	SN_19_01
B6DCV0	Spider toxin CSTX superfamily	pfam_Toxin_35	SN_19_04	pfam_Toxin_35
B6DCV1	U6-lycotoxin family	pfam_Toxin_35	SN_19_06	SN_19_06
B6DCV2	U6-lycotoxin family	pfam_Toxin_35	SN_19_06	SN_19_06
B6DCV3	U6-lycotoxin family	pfam_Toxin_35	SN_19_06	SN_19_06
B6DCV4	U6-lycotoxin family	pfam_Toxin_35	SN_19_06	SN_19_06
B6DCV5	U6-lycotoxin family	pfam_Toxin_35	SN_19_06	SN_19_06
B6DCV6	U6-lycotoxin family	pfam_Toxin_35	SN_19_06	SN_19_06
B6DCV7	U6-lycotoxin family	pfam_Toxin_35	SN_19_06	SN_19_06
B6DCV8	U6-lycotoxin family	pfam_Toxin_35	SN_19_06	SN_19_06
B6DCV9	U6-lycotoxin family	pfam_Toxin_35	SN_19_06	SN_19_06
B6DCW0	U6-lycotoxin family	pfam_Toxin_35	SN_19_06	SN_19_06
B6DCW1	U7-lycotoxin family	pfam_Toxin_35	SN_19_07	SN_19_07
B6DCW2	U7-lycotoxin family	pfam_Toxin_35	SN_19_07	SN_19_07
B6DCW3	U7-lycotoxin family	pfam_Toxin_35	SN_19_07	SN_19_07
B6DCW4	U7-lycotoxin family	pfam_Toxin_35	SN_19_07	SN_19_07
B6DCW5	U7-lycotoxin family	pfam_Toxin_35	SN_19_07	SN_19_07
B6DCW6	U7-lycotoxin family	pfam_Toxin_35	SN_19_07	SN_19_07
B6DCW7	U7-lycotoxin family	pfam_Toxin_35	SN_19_07	SN_19_07
B6DCW8	U7-lycotoxin family	pfam_Toxin_35	SN_19_07	SN_19_07
B6DCW9	U7-lycotoxin family	pfam_Toxin_35	SN_19_07	SN_19_07
B6DCX0	U7-lycotoxin family	pfam_Toxin_35	SN_19_07	SN_19_07
B6DCX1	U7-lycotoxin family	pfam_Toxin_35	SN_19_07	SN_19_07
B6DCX2	U8-lycotoxin family	pfam_Toxin_35	SN_19_08	SN_19_08
B6DCX4	U8-lycotoxin family	pfam_Toxin_35	SN_19_08	SN_19_08
B6DCX5	U8-lycotoxin family	pfam_Toxin_35	SN_19_08	SN_19_08
B6DCX6	U8-lycotoxin family	pfam_Toxin_35	SN_19_08	SN_19_08
B6DCX7	U8-lycotoxin family	pfam_Toxin_35	SN_19_08	SN_19_08
B6DCX8	U8-lycotoxin family	pfam_Toxin_35	SN_19_08	SN_19_08
B6DCX9	U8-lycotoxin family	pfam_Toxin_35	SN_19_08	SN_19_08
B6DCY0	U8-lycotoxin family	pfam_Toxin_35	SN_19_08	SN_19_08
B6DCY1	Spider wap-2 family	--	VP_01_02	VP_01_02
B6DCY2	U8-lycotoxin family	pfam_Toxin_35	SN_19_08	SN_19_08
B6DCY3	U8-lycotoxin family	pfam_Toxin_35	SN_19_08	SN_19_08
B6DCY4	U8-lycotoxin family	pfam_Toxin_35	SN_19_08	SN_19_08
B6DCY5	U8-lycotoxin family	pfam_Toxin_35	SN_19_08	SN_19_08
B6DCY6	U8-lycotoxin family	pfam_Toxin_35	SN_19_08	SN_19_08
B6DCY7	U8-lycotoxin family	pfam_Toxin_35	SN_19_08	SN_19_08
B6DCY8	U8-lycotoxin family	pfam_Toxin_35	SN_19_08	SN_19_08
B6DCY9	U8-lycotoxin family	pfam_Toxin_35	SN_19_08	SN_19_08
B6DCZ0	U8-lycotoxin family	pfam_Toxin_35	SN_19_08	SN_19_08
B6DCZ1	U8-lycotoxin family	pfam_Toxin_35	SN_19_08	SN_19_08
B6DCZ2	U8-lycotoxin family	pfam_Toxin_35	SN_19_08	SN_19_08
B6DCZ3	U8-lycotoxin family	pfam_Toxin_35	SN_19_08	SN_19_08
B6DCZ4	U8-lycotoxin family	pfam_Toxin_35	SN_19_08	SN_19_08
B6DCZ5	U8-lycotoxin family	pfam_Toxin_35	SN_19_08	SN_19_08
B6DCZ6	U8-lycotoxin family	pfam_Toxin_35	SN_19_08	SN_19_08
B6DCZ7	U8-lycotoxin family	pfam_Toxin_35	SN_19_08	SN_19_08
B6DCZ8	U8-lycotoxin family	pfam_Toxin_35	SN_19_08	SN_19_08
B6DCZ9	U8-lycotoxin family	pfam_Toxin_35	SN_19_08	SN_19_08
B6DD00	U8-lycotoxin family	pfam_Toxin_35	SN_19_08	SN_19_08
B6DD01	U8-lycotoxin family	pfam_Toxin_35	SN_19_08	pfam_Toxin_35
B6DD02	U10-lycotoxin family	pfam_Toxin_35	SN_19_09	SN_19_09
B6DD03	U10-lycotoxin family	pfam_Toxin_35	SN_19_09	SN_19_09
B6DD04	U10-lycotoxin family	pfam_Toxin_35	SN_19_09	SN_19_09
B6DD05	U10-lycotoxin family	pfam_Toxin_35	SN_19_09	SN_19_09
B6DD06	U10-lycotoxin family	pfam_Toxin_35	SN_19_09	SN_19_09
B6DD07	U11-lycotoxin family	pfam_Toxin_35	SN_19_10	SN_19_10
B6DD08	U11-lycotoxin family	pfam_Toxin_35	SN_19_10	SN_19_10
B6DD09	U11-lycotoxin family	pfam_Toxin_35	SN_19_10	SN_19_10
B6DD10	U11-lycotoxin family	pfam_Toxin_35	SN_19_10	SN_19_10
B6DD11	U11-lycotoxin family	pfam_Toxin_35	SN_19_10	SN_19_10
B6DD12	U11-lycotoxin family	pfam_Toxin_35	SN_19_10	SN_19_10
B6DD13	U12-lycotoxin family	pfam_Toxin_34	SN_31_00	SN_31_00
B6DD14	U12-lycotoxin family	pfam_Toxin_34	SN_31_00	SN_31_00
B6DD15	U12-lycotoxin family	pfam_Toxin_34	SN_31_00	SN_31_00
B6DD16	U12-lycotoxin family	pfam_Toxin_34	SN_31_00	SN_31_00
B6DD17	U12-lycotoxin family	pfam_Toxin_34	SN_31_00	SN_31_00
B6DD18	U12-lycotoxin family	pfam_Toxin_34	SN_31_00	SN_31_00
B6DD19	Spider agouti family	pfam_Agouti	SN_05_00	SN_05_00
B6DD20	Spider agouti family	pfam_Agouti	SN_05_00	SN_05_00
B6DD21	Spider agouti family	pfam_Agouti	SN_05_00	SN_05_00
B6DD22	Spider agouti family	pfam_Agouti	SN_05_00	SN_05_00
B6DD23	Spider agouti family	pfam_Agouti	SN_05_00	SN_05_00
B6DD24	Spider agouti family	pfam_Agouti	SN_05_00	SN_05_00
B6DD25	Spider agouti family	pfam_Agouti	SN_05_00	SN_05_00
B6DD26	Spider agouti family	pfam_Agouti	SN_05_00	SN_05_00
B6DD27	Spider agouti family	pfam_Agouti	SN_05_00	SN_05_00
B6DD28	Spider agouti family	pfam_Agouti	SN_05_00	SN_05_00
B6DD29	Omega-agatoxin superfamily, Type I omega-agatoxin family	pfam_Toxin_34	SN_04_01	SN_04_01
B6DD30	Omega-agatoxin superfamily, Type I omega-agatoxin family	pfam_Toxin_34	SN_04_01	SN_04_01
B6DD31	Omega-agatoxin superfamily, Type I omega-agatoxin family	pfam_Toxin_34	SN_04_01	SN_04_01
B6DD32	Omega-agatoxin superfamily, Type I omega-agatoxin family	pfam_Toxin_34	SN_04_01	SN_04_01
B6DD33	Omega-agatoxin superfamily, Type I omega-agatoxin family	pfam_Toxin_34	SN_04_01	SN_04_01
B6DD34	Spider wap-1 family	--	VP_01_01	VP_01_01
B6DD35	Spider wap-1 family	--	VP_01_01	VP_01_01
B6DD36	Spider wap-1 family	--	VP_01_01	VP_01_01
B6DD37	Spider wap-1 family	--	VP_01_01	VP_01_01
B6DD38	Spider wap-1 family	--	VP_01_01	VP_01_01
B6DD39	Spider wap-1 family	--	VP_01_01	VP_01_01
B6DD40	Spider wap-1 family	--	VP_01_01	VP_01_01
B6DD41	Spider wap-1 family	--	VP_01_01	VP_01_01
B6DD42	Spider wap-1 family	--	VP_01_01	VP_01_01
B6DD43	Spider wap-1 family	--	VP_01_01	VP_01_01
B6DD44	Spider wap-1 family	--	VP_01_01	VP_01_01
B6DD45	Spider wap-1 family	--	VP_01_01	VP_01_01
B6DD46	Spider wap-1 family	--	VP_01_01	VP_01_01
B6DD47	Spider wap-1 family	--	VP_01_01	VP_01_01
B6DD48	Spider wap-1 family	--	VP_01_01	VP_01_01
B6DD49	Spider wap-1 family	--	VP_01_01	VP_01_01
B6DD50	Spider wap-1 family	--	VP_01_01	VP_01_01
B6DD51	Spider wap-1 family	--	VP_01_01	VP_01_01
B6DD52	Plectoxin superfamily, U16-lycotoxin family	pfam_Agouti	SN_02_04	SN_02_04
B6DD53	Plectoxin superfamily, U16-lycotoxin family	pfam_Agouti	SN_02_04	SN_02_04
B6DD54	Plectoxin superfamily	pfam_Agouti	SN_02_00	SN_02_00
B6DD55	Plectoxin superfamily	pfam_Toxin_35	SN_02_00	SN_02_00
B6DD56	Plectoxin superfamily, U19-lycotoxin family	--	SN_02_05	SN_02_05
B6DD57	Plectoxin superfamily, U19-lycotoxin family	--	SN_02_05	SN_02_05
B6DD58	Plectoxin superfamily, U19-lycotoxin family	--	SN_02_05	SN_02_05
B6DD59	HWTX-LSTX family	pfam_Toxin_34	SN_25_00	SN_25_00
B6DD60	Spider wap-2 family	--	VP_01_02	VP_01_02
B6DD61	Spider wap-2 family	--	VP_01_02	VP_01_02
B6DD62	Spider wap-2 family	--	VP_01_02	VP_01_02
C0HJK5	No class	pfam_Toxin_35	SN_07_01	SN_07_01
C0HJM7	Omega-agatoxin superfamily, Tx1 family	--	--	--
C0HJU9	No class	--	SC_04_05	SC_04_05
C0HJV3	Cytoinsectotoxin family	--	SC_06_00	SC_06_00
C0HJV4	Cytoinsectotoxin family	--	SC_06_00	SC_06_00
C0HJV5	Cytoinsectotoxin family	--	SC_06_00	SC_06_00
C0HJV6	Cytoinsectotoxin family	--	--	--
C0HKD0	No class	pfam_Toxin_35	SN_19_06	pfam_Toxin_35
C0JAQ5	Arthropod phospholipase D family, Class II subfamily	--	VE_03_01	VE_03_01
C0JAQ8	Arthropod phospholipase D family, Class II subfamily	--	VE_03_01	VE_03_01
C0JAQ9	Arthropod phospholipase D family, Class II subfamily	--	VE_03_01	VE_03_01
C0JAR0	Arthropod phospholipase D family, Class II subfamily	--	VE_03_01	VE_03_01
C0JAR2	Arthropod phospholipase D family, Class II subfamily	--	VE_03_01	VE_03_01
C0JAR3	Arthropod phospholipase D family, Class II subfamily	--	VE_03_01	VE_03_01
C0JAR7	Arthropod phospholipase D family, Class II subfamily	--	VE_03_01	VE_03_01
C0JAR8	Arthropod phospholipase D family, Class II subfamily	--	VE_03_01	VE_03_01
C0JAR9	Arthropod phospholipase D family, Class II subfamily	--	VE_03_01	VE_03_01
C0JAS0	Arthropod phospholipase D family, Class II subfamily	--	VE_03_01	VE_03_01
C0JAS1	Arthropod phospholipase D family, Class II subfamily	--	VE_03_01	VE_03_01
C0JAS2	Arthropod phospholipase D family, Class II subfamily	--	VE_03_01	VE_03_01
C0JAS3	Arthropod phospholipase D family, Class II subfamily	--	VE_03_01	VE_03_01
C0JAS4	Arthropod phospholipase D family, Class II subfamily	--	VE_03_01	VE_03_01
C0JAS6	Arthropod phospholipase D family, Class II subfamily	--	VE_03_01	VE_03_01
C0JAS7	Arthropod phospholipase D family, Class II subfamily	--	VE_03_01	VE_03_01
C0JAS8	Arthropod phospholipase D family, Class II subfamily	--	VE_03_01	VE_03_01
C0JAT3	Arthropod phospholipase D family, Class II subfamily	--	VE_03_01	VE_03_01
C0JAT4	Arthropod phospholipase D family, Class II subfamily	--	VE_03_01	VE_03_01
C0JAT5	Arthropod phospholipase D family, Class II subfamily	--	VE_03_01	VE_03_01
C0JAT6	Arthropod phospholipase D family, Class II subfamily	--	VE_03_01	VE_03_01
C0JAT8	Arthropod phospholipase D family, Class II subfamily	--	VE_03_01	VE_03_01
C0JAT9	Arthropod phospholipase D family, Class II subfamily	--	VE_03_01	VE_03_01
C0JAU1	Arthropod phospholipase D family, Class II subfamily	--	VE_03_01	VE_03_01
C0JAU2	Arthropod phospholipase D family, Class II subfamily	--	VE_03_01	VE_03_01
C0JAU3	Arthropod phospholipase D family, Class II subfamily	--	VE_03_01	VE_03_01
C0JAU4	Arthropod phospholipase D family, Class II subfamily	--	VE_03_01	VE_03_01
C0JAU5	Arthropod phospholipase D family, Class II subfamily	--	VE_03_01	VE_03_01
C0JAU6	Arthropod phospholipase D family, Class II subfamily	--	VE_03_01	VE_03_01
C0JAU7	Arthropod phospholipase D family, Class II subfamily	--	VE_03_01	VE_03_01
C0JAU8	Arthropod phospholipase D family, Class II subfamily	--	VE_03_01	VE_03_01
C0JAU9	Arthropod phospholipase D family, Class II subfamily	--	VE_03_01	VE_03_01
C0JAV0	Arthropod phospholipase D family, Class II subfamily	--	VE_03_01	VE_03_01
C0JAV1	Arthropod phospholipase D family, Class II subfamily	--	VE_03_01	VE_03_01
C0JAV2	Arthropod phospholipase D family, Class II subfamily	--	VE_03_01	VE_03_01
C0JAV3	Arthropod phospholipase D family, Class II subfamily	--	VE_03_01	VE_03_01
C0JAV4	Arthropod phospholipase D family, Class II subfamily	--	VE_03_01	VE_03_01
C0JAV5	Arthropod phospholipase D family, Class II subfamily	--	VE_03_01	VE_03_01
C0JAV6	Arthropod phospholipase D family, Class II subfamily	--	VE_03_01	VE_03_01
C0JAV7	Arthropod phospholipase D family, Class II subfamily	--	VE_03_01	VE_03_01
C0JAV8	Arthropod phospholipase D family, Class II subfamily	--	VE_03_01	VE_03_01
C0JAV9	Arthropod phospholipase D family, Class II subfamily	--	VE_03_01	VE_03_01
C0JAW0	Arthropod phospholipase D family, Class II subfamily	--	VE_03_01	VE_03_01
C0JAW2	Arthropod phospholipase D family, Class II subfamily	--	VE_03_01	VE_03_01
C0JAW3	Arthropod phospholipase D family, Class II subfamily	--	VE_03_01	VE_03_01
C0JAW4	Arthropod phospholipase D family, Class II subfamily	--	VE_03_01	VE_03_01
C0JAW5	Arthropod phospholipase D family, Class II subfamily	--	VE_03_01	VE_03_01
C0JAW6	Arthropod phospholipase D family, Class II subfamily	--	VE_03_01	VE_03_01
C0JAW7	Arthropod phospholipase D family, Class II subfamily	--	VE_03_01	VE_03_01
C0JAW8	Arthropod phospholipase D family, Class II subfamily	--	VE_03_01	VE_03_01
C0JAW9	Arthropod phospholipase D family, Class II subfamily	--	VE_03_01	VE_03_01
C0JAX0	Arthropod phospholipase D family, Class II subfamily	--	VE_03_01	VE_03_01
C0JAX1	Arthropod phospholipase D family, Class II subfamily	--	VE_03_01	VE_03_01
C0JAX2	Arthropod phospholipase D family, Class II subfamily	--	VE_03_01	VE_03_01
C0JAX3	Arthropod phospholipase D family, Class II subfamily	--	VE_03_01	VE_03_01
C0JAX4	Arthropod phospholipase D family, Class II subfamily	--	VE_03_01	VE_03_01
C0JAX5	Arthropod phospholipase D family, Class II subfamily	--	VE_03_01	VE_03_01
C0JAX7	Arthropod phospholipase D family, Class II subfamily	--	VE_03_01	VE_03_01
C0JAX9	Arthropod phospholipase D family, Class II subfamily	--	VE_03_01	VE_03_01
C0JAY0	Arthropod phospholipase D family, Class II subfamily	--	VE_03_01	VE_03_01
C0JAY1	Arthropod phospholipase D family, Class II subfamily	--	VE_03_01	VE_03_01
C0JAY2	Arthropod phospholipase D family, Class II subfamily	--	VE_03_01	VE_03_01
C0JAY3	Arthropod phospholipase D family, Class II subfamily	--	VE_03_01	VE_03_01
C0JAY4	Arthropod phospholipase D family, Class II subfamily	--	VE_03_01	VE_03_01
C0JAY5	Arthropod phospholipase D family, Class II subfamily	--	VE_03_01	VE_03_01
C0JAY8	Arthropod phospholipase D family, Class II subfamily	--	VE_03_01	VE_03_01
C0JAY9	Arthropod phospholipase D family, Class II subfamily	--	VE_03_01	VE_03_01
C0JAZ0	Arthropod phospholipase D family, Class II subfamily	--	VE_03_01	VE_03_01
C0JAZ1	Arthropod phospholipase D family, Class II subfamily	--	VE_03_01	VE_03_01
C0JAZ2	Arthropod phospholipase D family, Class II subfamily	--	VE_03_01	VE_03_01
C0JAZ3	Arthropod phospholipase D family, Class II subfamily	--	VE_03_01	VE_03_01
C0JAZ4	Arthropod phospholipase D family, Class II subfamily	--	VE_03_01	VE_03_01
C0JAZ5	Arthropod phospholipase D family, Class II subfamily	--	VE_03_01	VE_03_01
C0JAZ6	Arthropod phospholipase D family, Class II subfamily	--	VE_03_01	VE_03_01
C0JAZ7	Arthropod phospholipase D family, Class II subfamily	--	VE_03_01	VE_03_01
C0JAZ8	Arthropod phospholipase D family, Class II subfamily	--	VE_03_01	VE_03_01
C0JAZ9	Arthropod phospholipase D family, Class II subfamily	--	VE_03_01	VE_03_01
C0JB00	Arthropod phospholipase D family, Class II subfamily	--	VE_03_01	VE_03_01
C0JB01	Arthropod phospholipase D family, Class II subfamily	--	VE_03_01	VE_03_01
C0JB02	Arthropod phospholipase D family, Class II subfamily	--	VE_03_01	VE_03_01
C0JB03	Arthropod phospholipase D family, Class II subfamily	--	VE_03_01	VE_03_01
C0JB04	Arthropod phospholipase D family, Class II subfamily	--	VE_03_01	VE_03_01
C0JB05	Arthropod phospholipase D family, Class II subfamily	--	VE_03_01	VE_03_01
C0JB06	Arthropod phospholipase D family, Class II subfamily	--	VE_03_01	VE_03_01
C0JB07	Arthropod phospholipase D family, Class II subfamily	--	VE_03_01	VE_03_01
C0JB08	Arthropod phospholipase D family, Class II subfamily	--	VE_03_01	VE_03_01
C0JB09	Arthropod phospholipase D family, Class II subfamily	--	VE_03_01	VE_03_01
C0JB10	Arthropod phospholipase D family, Class I subfamily	--	VE_03_01	VE_03_01
C0JB11	Arthropod phospholipase D family, Class I subfamily	--	VE_03_01	VE_03_01
C0JB12	Arthropod phospholipase D family, Class I subfamily	--	VE_03_01	VE_03_01
C0JB13	Arthropod phospholipase D family, Class I subfamily	--	VE_03_01	VE_03_01
C0JB14	Arthropod phospholipase D family, Class II subfamily	--	VE_03_01	VE_03_01
C0JB15	Arthropod phospholipase D family, Class II subfamily	--	VE_03_01	VE_03_01
C0JB16	Arthropod phospholipase D family, Class II subfamily	--	VE_03_01	VE_03_01
C0JB17	Arthropod phospholipase D family, Class II subfamily	--	VE_03_01	VE_03_01
C0JB18	Arthropod phospholipase D family, Class II subfamily	--	VE_03_01	VE_03_01
C0JB19	Arthropod phospholipase D family, Class II subfamily	--	VE_03_01	VE_03_01
C0JB20	Arthropod phospholipase D family, Class II subfamily	--	VE_03_01	VE_03_01
C0JB21	Arthropod phospholipase D family, Class II subfamily	--	VE_03_01	VE_03_01
C0JB22	Arthropod phospholipase D family, Class II subfamily	--	VE_03_01	VE_03_01
C0JB23	Arthropod phospholipase D family, Class II subfamily	--	VE_03_01	VE_03_01
C0JB24	Arthropod phospholipase D family, Class II subfamily	--	VE_03_01	VE_03_01
C0JB25	Arthropod phospholipase D family, Class II subfamily	--	VE_03_01	VE_03_01
C0JB26	Arthropod phospholipase D family, Class II subfamily	--	VE_03_01	VE_03_01
C0JB27	Arthropod phospholipase D family, Class II subfamily	--	VE_03_01	VE_03_01
C0JB28	Arthropod phospholipase D family, Class II subfamily	--	VE_03_01	VE_03_01
C0JB29	Arthropod phospholipase D family, Class II subfamily	--	VE_03_01	VE_03_01
C0JB30	Arthropod phospholipase D family, Class II subfamily	--	VE_03_01	VE_03_01
C0JB31	Arthropod phospholipase D family, Class II subfamily	--	VE_03_01	VE_03_01
C0JB32	Arthropod phospholipase D family, Class II subfamily	--	VE_03_01	VE_03_01
C0JB33	Arthropod phospholipase D family, Class II subfamily	--	VE_03_01	VE_03_01
C0JB34	Arthropod phospholipase D family, Class II subfamily	--	VE_03_01	VE_03_01
C0JB35	Arthropod phospholipase D family, Class II subfamily	--	VE_03_01	VE_03_01
C0JB36	Arthropod phospholipase D family, Class II subfamily	--	VE_03_01	VE_03_01
C0JB37	Arthropod phospholipase D family, Class II subfamily	--	VE_03_01	VE_03_01
C0JB38	Arthropod phospholipase D family, Class II subfamily	--	VE_03_01	VE_03_01
C0JB39	Arthropod phospholipase D family, Class II subfamily	--	VE_03_01	VE_03_01
C0JB40	Arthropod phospholipase D family, Class II subfamily	--	VE_03_01	VE_03_01
C0JB41	Arthropod phospholipase D family, Class II subfamily	--	VE_03_01	VE_03_01
C0JB42	Arthropod phospholipase D family, Class II subfamily	--	VE_03_01	VE_03_01
C0JB43	Arthropod phospholipase D family, Class II subfamily	--	VE_03_01	VE_03_01
C0JB44	Arthropod phospholipase D family, Class II subfamily	--	VE_03_01	VE_03_01
C0JB45	Arthropod phospholipase D family, Class II subfamily	--	VE_03_01	VE_03_01
C0JB46	Arthropod phospholipase D family, Class II subfamily	--	VE_03_01	VE_03_01
C0JB47	Arthropod phospholipase D family, Class II subfamily	--	VE_03_01	VE_03_01
C0JB48	Arthropod phospholipase D family, Class II subfamily	--	VE_03_01	VE_03_01
C0JB49	Arthropod phospholipase D family, Class I subfamily	--	VE_03_01	VE_03_01
C0JB50	Arthropod phospholipase D family, Class II subfamily	--	VE_03_01	VE_03_01
C0JB51	Arthropod phospholipase D family, Class II subfamily	--	VE_03_01	VE_03_01
C0JB52	Arthropod phospholipase D family, Class II subfamily	--	VE_03_01	VE_03_01
C0JB53	Arthropod phospholipase D family, Class II subfamily	--	VE_03_01	VE_03_01
C0JB54	Arthropod phospholipase D family, Class II subfamily	--	VE_03_01	VE_03_01
C0JB55	Arthropod phospholipase D family, Class II subfamily	--	VE_03_01	VE_03_01
C0JB56	Arthropod phospholipase D family, Class II subfamily	--	VE_03_01	VE_03_01
C0JB57	Arthropod phospholipase D family, Class II subfamily	--	VE_03_01	VE_03_01
C0JB58	Arthropod phospholipase D family, Class II subfamily	--	VE_03_01	VE_03_01
C0JB60	Arthropod phospholipase D family, Class II subfamily	--	VE_03_01	VE_03_01
C0JB61	Arthropod phospholipase D family, Class II subfamily	--	VE_03_01	VE_03_01
C0JB62	Arthropod phospholipase D family, Class II subfamily	--	VE_03_01	VE_03_01
C0JB65	Arthropod phospholipase D family, Class II subfamily	--	VE_03_01	VE_03_01
C0JB67	Arthropod phospholipase D family, Class II subfamily	--	VE_03_01	VE_03_01
C0JB68	Arthropod phospholipase D family, Class II subfamily	--	VE_03_01	VE_03_01
C0JB69	Arthropod phospholipase D family, Class II subfamily	--	VE_03_01	VE_03_01
C0JB70	Arthropod phospholipase D family, Class II subfamily	--	VE_03_01	VE_03_01
C0JB71	Arthropod phospholipase D family, Class II subfamily	--	VE_03_01	VE_03_01
C0JB72	Arthropod phospholipase D family, Class II subfamily	--	VE_03_01	VE_03_01
C0JB73	Arthropod phospholipase D family, Class II subfamily	--	VE_03_01	VE_03_01
C0JB74	Arthropod phospholipase D family, Class II subfamily	--	VE_03_01	VE_03_01
C0JB75	Arthropod phospholipase D family, Class II subfamily	--	VE_03_01	VE_03_01
C0JB76	Arthropod phospholipase D family, Class II subfamily	--	VE_03_01	VE_03_01
C0JB77	Arthropod phospholipase D family, Class II subfamily	--	VE_03_01	VE_03_01
C0JB78	Arthropod phospholipase D family, Class II subfamily	--	VE_03_01	VE_03_01
C0JB79	Arthropod phospholipase D family, Class II subfamily	--	VE_03_01	VE_03_01
C0JB80	Arthropod phospholipase D family, Class II subfamily	--	VE_03_01	VE_03_01
C0JB81	Arthropod phospholipase D family, Class II subfamily	--	VE_03_01	VE_03_01
C0JB82	Arthropod phospholipase D family, Class II subfamily	--	VE_03_01	VE_03_01
C0JB83	Arthropod phospholipase D family, Class II subfamily	--	VE_03_01	VE_03_01
C0JB84	Arthropod phospholipase D family, Class II subfamily	--	VE_03_01	VE_03_01
C0JB85	Arthropod phospholipase D family, Class II subfamily	--	VE_03_01	VE_03_01
C0JB86	Arthropod phospholipase D family, Class II subfamily	--	VE_03_01	VE_03_01
C0JB87	Arthropod phospholipase D family, Class II subfamily	--	VE_03_01	VE_03_01
C0JB88	Arthropod phospholipase D family, Class II subfamily	--	VE_03_01	VE_03_01
C0JB89	Arthropod phospholipase D family, Class II subfamily	--	VE_03_01	VE_03_01
C0JB90	Arthropod phospholipase D family, Class II subfamily	--	VE_03_01	VE_03_01
C0JB91	Arthropod phospholipase D family, Class II subfamily	--	VE_03_01	VE_03_01
C0JB92	Arthropod phospholipase D family, Class II subfamily	--	VE_03_01	VE_03_01
C0JB93	Arthropod phospholipase D family, Class II subfamily	--	VE_03_01	VE_03_01
C0JB94	Arthropod phospholipase D family, Class II subfamily	--	VE_03_01	VE_03_01
C9D7R2	Peptidase M12A family	pfam_Astacin	VE_02_00	VE_02_00
C9D7R3	Peptidase M12A family	pfam_Astacin	VE_02_00	VE_02_00
D2Y1X6	Huwentoxin-1 family, Hntx-1 subfamily	pfam_Toxin_12	SN_10_14	SN_10_14
D2Y1X7	Huwentoxin-1 family, Hntx-1 subfamily	pfam_Toxin_12	SN_10_14	SN_10_14
D2Y1X8	Huwentoxin-1 family, Hntx-1 subfamily	pfam_Toxin_12	SN_10_14	SN_10_14
D2Y1X9	Huwentoxin-1 family, Hntx-3 subfamily	pfam_Toxin_12	SN_10_15	SN_10_15
D2Y1Y0	Huwentoxin-1 family, Hntx-3 subfamily	pfam_Toxin_12	SN_10_15	SN_10_15
D2Y1Y1	Huwentoxin-1 family, Hntx-3 subfamily	pfam_Toxin_12	SN_10_15	SN_10_15
D2Y1Y2	Huwentoxin-1 family, Hntx-3 subfamily	pfam_Toxin_12	SN_10_15	SN_10_15
D2Y1Y3	Huwentoxin-1 family, Hntx-3 subfamily	pfam_Toxin_12	SN_10_15	SN_10_15
D2Y1Y4	Huwentoxin-1 family, Hntx-3 subfamily	pfam_Toxin_12	SN_10_15	SN_10_15
D2Y1Y5	Huwentoxin-1 family, Hntx-3 subfamily	pfam_Toxin_12	SN_10_15	SN_10_15
D2Y1Y6	Huwentoxin-1 family, Hntx-3 subfamily	pfam_Toxin_12	SN_10_15	SN_10_15
D2Y1Y7	Huwentoxin-1 family, Hntx-3 subfamily	pfam_Toxin_12	SN_10_15	SN_10_15
D2Y1Y8	Huwentoxin-1 family, Hntx-3 subfamily	pfam_Toxin_12	SN_10_15	SN_10_15
D2Y1Y9	Huwentoxin-1 family, Hntx-3 subfamily	pfam_Toxin_12	SN_10_15	SN_10_15
D2Y1Z0	Huwentoxin-1 family, Hntx-3 subfamily	pfam_Toxin_12	SN_10_15	SN_10_15
D2Y1Z1	Huwentoxin-1 family, Hntx-3 subfamily	pfam_Toxin_12	SN_10_15	SN_10_15
D2Y1Z2	Huwentoxin-1 family, Hntx-3 subfamily	pfam_Toxin_12	SN_10_51	SN_10_51
D2Y1Z3	Huwentoxin-1 family, Hntx-3 subfamily	pfam_Toxin_12	SN_10_15	SN_10_15
D2Y1Z4	Huwentoxin-1 family, Hntx-3 subfamily	pfam_Toxin_12	SN_10_15	SN_10_15
D2Y1Z5	Huwentoxin-1 family, Hntx-3 subfamily	pfam_Toxin_12	SN_10_15	SN_10_15
D2Y1Z6	Huwentoxin-1 family, Hntx-3 subfamily	pfam_Toxin_12	SN_10_15	SN_10_15
D2Y1Z7	Huwentoxin-1 family, Hntx-3 subfamily	pfam_Toxin_12	SN_10_15	SN_10_15
D2Y1Z8	Huwentoxin-1 family, Hntx-3 subfamily	pfam_Toxin_12	SN_10_15	SN_10_15
D2Y1Z9	Huwentoxin-1 family, Hntx-3 subfamily	pfam_Toxin_12	SN_10_15	SN_10_15
D2Y200	Huwentoxin-1 family, Hntx-3 subfamily	pfam_Toxin_12	SN_10_15	SN_10_15
D2Y201	Huwentoxin-1 family, Hntx-3 subfamily	pfam_Toxin_12	SN_10_15	SN_10_15
D2Y202	Huwentoxin-1 family, Hntx-3 subfamily	pfam_Toxin_12	SN_10_15	SN_10_15
D2Y203	Huwentoxin-1 family, Hntx-3 subfamily	pfam_Toxin_12	SN_10_15	SN_10_15
D2Y204	Huwentoxin-2 family, Huwentoxin-2 subfamily	pfam_Toxin_20	SN_12_02	SN_12_02
D2Y205	Huwentoxin-2 family, Huwentoxin-2 subfamily	pfam_Toxin_20	SN_12_02	SN_12_02
D2Y206	Huwentoxin-2 family, Huwentoxin-2 subfamily	pfam_Toxin_20	SN_12_02	SN_12_02
D2Y207	Huwentoxin-2 family, Huwentoxin-2 subfamily	pfam_Toxin_20	SN_12_02	SN_12_02
D2Y208	Huwentoxin-2 family, Huwentoxin-2 subfamily	pfam_Toxin_20	SN_12_02	SN_12_02
D2Y209	Huwentoxin-2 family, Huwentoxin-2 subfamily	pfam_Toxin_20	SN_12_02	SN_12_02
D2Y210	Huwentoxin-2 family, Huwentoxin-2 subfamily	pfam_Toxin_20	SN_12_02	SN_12_02
D2Y211	Huwentoxin-2 family, Huwentoxin-2 subfamily	pfam_Toxin_20	SN_12_02	SN_12_02
D2Y212	Huwentoxin-2 family, Huwentoxin-2 subfamily	pfam_Toxin_20	SN_12_02	SN_12_02
D2Y213	Huwentoxin-2 family, Huwentoxin-2 subfamily	pfam_Toxin_20	SN_12_02	SN_12_02
D2Y214	Huwentoxin-2 family, Huwentoxin-2 subfamily	pfam_Toxin_20	SN_12_02	SN_12_02
D2Y215	Huwentoxin-2 family, Huwentoxin-2 subfamily	pfam_Toxin_20	SN_12_02	SN_12_02
D2Y216	Huwentoxin-2 family, Huwentoxin-2 subfamily	pfam_Toxin_20	SN_12_02	SN_12_02
D2Y217	Huwentoxin-2 family, Huwentoxin-2 subfamily	pfam_Toxin_20	SN_12_02	SN_12_02
D2Y218	Huwentoxin-2 family, Huwentoxin-2 subfamily	pfam_Toxin_20	SN_12_02	SN_12_02
D2Y219	Huwentoxin-2 family, Huwentoxin-2 subfamily	pfam_Toxin_20	SN_12_02	SN_12_02
D2Y220	Huwentoxin-2 family, Huwentoxin-2 subfamily	pfam_Toxin_20	SN_12_02	SN_12_02
D2Y221	Huwentoxin-2 family, Huwentoxin-2 subfamily	pfam_Toxin_20	SN_12_02	SN_12_02
D2Y222	Huwentoxin-2 family, Huwentoxin-2 subfamily	pfam_Toxin_20	SN_12_02	SN_12_02
D2Y223	Huwentoxin-2 family, Huwentoxin-2 subfamily	pfam_Toxin_20	SN_12_02	SN_12_02
D2Y224	Huwentoxin-2 family, Huwentoxin-2 subfamily	pfam_Toxin_20	SN_12_02	SN_12_02
D2Y225	Huwentoxin-2 family, Huwentoxin-2 subfamily	pfam_Toxin_20	SN_12_02	SN_12_02
D2Y226	Huwentoxin-2 family, Huwentoxin-2 subfamily	pfam_Toxin_20	SN_12_02	SN_12_02
D2Y227	Huwentoxin-2 family, Huwentoxin-2 subfamily	pfam_Toxin_20	SN_12_02	SN_12_02
D2Y228	Huwentoxin-2 family, Huwentoxin-2 subfamily	pfam_Toxin_20	SN_12_02	SN_12_02
D2Y229	Huwentoxin-2 family, Huwentoxin-2 subfamily	pfam_Toxin_20	SN_12_02	SN_12_02
D2Y230	Huwentoxin-2 family, Huwentoxin-2 subfamily	pfam_Toxin_20	SN_12_02	SN_12_02
D2Y231	Huwentoxin-2 family, Huwentoxin-2 subfamily	pfam_Toxin_20	SN_12_02	SN_12_02
D2Y232	Huwentoxin-1 family, Htx-4 subfamily	pfam_Toxin_12	SN_10_22	SN_10_22
D2Y233	Huwentoxin-1 family, Htx-4 subfamily	pfam_Toxin_12	SN_10_22	SN_10_22
D2Y234	Huwentoxin-1 family, Htx-4 subfamily	pfam_Toxin_12	SN_10_22	SN_10_22
D2Y235	Huwentoxin-1 family, Htx-4 subfamily	pfam_Toxin_12	SN_10_22	SN_10_22
D2Y236	Huwentoxin-1 family, Hntx-9 subfamily	pfam_Toxin_12	SN_10_17	SN_10_17
D2Y237	Huwentoxin-1 family, Hntx-9 subfamily	pfam_Toxin_12	SN_10_17	SN_10_17
D2Y238	Huwentoxin-1 family, Hntx-9 subfamily	pfam_Toxin_12	SN_10_17	SN_10_17
D2Y239	Huwentoxin-1 family, Hntx-9 subfamily	pfam_Toxin_12	SN_10_17	SN_10_17
D2Y240	Huwentoxin-1 family, Hntx-8 subfamily	pfam_Toxin_12	SN_10_51	SN_10_51
D2Y241	Huwentoxin-1 family, Hntx-8 subfamily	pfam_Toxin_12	SN_10_51	SN_10_51
D2Y242	Huwentoxin-1 family, Hntx-8 subfamily	pfam_Toxin_12	SN_10_51	SN_10_51
D2Y243	Huwentoxin-1 family, Hntx-8 subfamily	pfam_Toxin_12	SN_10_51	SN_10_51
D2Y244	Huwentoxin-1 family, Hntx-8 subfamily	pfam_Toxin_12	SN_10_51	SN_10_51
D2Y245	Huwentoxin-1 family, Hntx-8 subfamily	pfam_Toxin_12	SN_10_51	SN_10_51
D2Y246	Huwentoxin-1 family, Hntx-8 subfamily	pfam_Toxin_12	SN_10_51	SN_10_51
D2Y247	Huwentoxin-1 family, Hntx-8 subfamily	pfam_Toxin_12	SN_10_51	SN_10_51
D2Y248	Huwentoxin-1 family, Hntx-8 subfamily	pfam_Toxin_12	SN_10_51	SN_10_51
D2Y249	Huwentoxin-1 family, Hntx-8 subfamily	pfam_Toxin_12	SN_10_51	SN_10_51
D2Y250	Huwentoxin-1 family, Hntx-8 subfamily	pfam_Toxin_12	SN_10_51	SN_10_51
D2Y251	No class	--	SN_25_00	SN_25_00
D2Y252	No class	--	SN_25_00	SN_25_00
D2Y253	Magi-1 superfamily, HNTX-16 family	pfam_Toxin_22	SN_14_01	SN_14_01
D2Y254	Magi-1 superfamily, HNTX-16 family	pfam_Toxin_22	SN_14_01	SN_14_01
D2Y255	Magi-1 superfamily, HNTX-16 family	pfam_Toxin_22	SN_14_01	SN_14_01
D2Y256	Magi-1 superfamily, HNTX-16 family	pfam_Toxin_22	SN_14_01	SN_14_01
D2Y257	Magi-1 superfamily, HNTX-16 family	pfam_Toxin_22	SN_14_01	SN_14_01
D2Y258	Magi-1 superfamily, HNTX-16 family	pfam_Toxin_22	SN_14_01	SN_14_01
D2Y259	Magi-1 superfamily, HNTX-16 family	pfam_Toxin_22	SN_14_01	SN_14_01
D2Y260	Magi-1 superfamily, HNTX-16 family	pfam_Toxin_22	SN_14_01	SN_14_01
D2Y261	Magi-1 superfamily, HNTX-16 family	pfam_Toxin_22	SN_14_01	SN_14_01
D2Y262	Magi-1 superfamily, HNTX-16 family	pfam_Toxin_22	SN_14_01	SN_14_01
D2Y263	Magi-1 superfamily, HNTX-16 family	pfam_Toxin_22	SN_14_01	SN_14_01
D2Y264	Magi-1 superfamily, HNTX-16 family	pfam_Toxin_22	SN_14_01	SN_14_01
D2Y265	Magi-1 superfamily, HNTX-16 family	pfam_Toxin_22	SN_14_01	SN_14_01
D2Y266	Magi-1 superfamily, HNTX-16 family	pfam_Toxin_22	SN_14_01	SN_14_01
D2Y267	Magi-1 superfamily, HNTX-16 family	pfam_Toxin_22	SN_14_01	SN_14_01
D2Y268	Magi-1 superfamily, HNTX-16 family	pfam_Toxin_22	SN_14_01	SN_14_01
D2Y269	Magi-1 superfamily, HNTX-16 family	pfam_Toxin_22	SN_14_01	SN_14_01
D2Y270	Magi-1 superfamily, HNTX-16 family	pfam_Toxin_22	SN_14_01	SN_14_01
D2Y271	Magi-1 superfamily, HNTX-16 family	pfam_Toxin_22	SN_14_01	SN_14_01
D2Y272	Magi-1 superfamily, HNTX-16 family	pfam_Toxin_22	SN_14_01	SN_14_01
D2Y273	Magi-1 superfamily, HNTX-16 family	pfam_Toxin_22	SN_14_01	SN_14_01
D2Y274	Magi-1 superfamily, HNTX-16 family	pfam_Toxin_22	SN_14_01	SN_14_01
D2Y275	Magi-1 superfamily, HNTX-16 family	pfam_Toxin_22	SN_14_01	SN_14_01
D2Y276	Magi-1 superfamily, HNTX-16 family	pfam_Toxin_22	SN_14_01	SN_14_01
D2Y277	Magi-1 superfamily, HNTX-16 family	pfam_Toxin_22	SN_14_01	SN_14_01
D2Y278	Magi-1 superfamily, HNTX-16 family	pfam_Toxin_22	SN_14_01	SN_14_01
D2Y279	Magi-1 superfamily, HNTX-16 family	pfam_Toxin_22	SN_14_01	SN_14_01
D2Y280	Magi-1 superfamily, HNTX-16 family	pfam_Toxin_22	SN_14_01	SN_14_01
D2Y281	Magi-1 superfamily, HNTX-16 family	pfam_Toxin_22	SN_14_01	SN_14_01
D2Y282	Magi-1 superfamily, HNTX-16 family	pfam_Toxin_22	SN_14_01	SN_14_01
D2Y283	Magi-1 superfamily, HNTX-16 family	pfam_Toxin_22	SN_14_01	SN_14_01
D2Y284	Magi-1 superfamily, HNTX-16 family	pfam_Toxin_22	SN_14_01	SN_14_01
D2Y285	Magi-1 superfamily, HNTX-16 family	pfam_Toxin_22	SN_14_01	SN_14_01
D2Y286	Magi-1 superfamily, HNTX-16 family	pfam_Toxin_22	SN_14_01	SN_14_01
D2Y287	Magi-1 superfamily, HNTX-16 family	pfam_Toxin_22	SN_14_01	SN_14_01
D2Y288	Magi-1 superfamily, HNTX-16 family	pfam_Toxin_22	SN_14_01	SN_14_01
D2Y289	Magi-1 superfamily, HNTX-16 family	pfam_Toxin_22	SN_14_01	SN_14_01
D2Y290	Magi-1 superfamily, HNTX-16 family	pfam_Toxin_22	SN_14_01	SN_14_01
D2Y291	Magi-1 superfamily, HNTX-16 family	pfam_Toxin_22	SN_14_01	SN_14_01
D2Y292	Magi-1 superfamily, HNTX-16 family	pfam_Toxin_22	SN_14_01	SN_14_01
D2Y293	Magi-1 superfamily, HNTX-16 family	pfam_Toxin_22	SN_14_01	SN_14_01
D2Y294	Magi-1 superfamily, HNTX-16 family	pfam_Toxin_22	SN_14_01	SN_14_01
D2Y295	Magi-1 superfamily, HNTX-16 family	pfam_Toxin_22	SN_14_01	SN_14_01
D2Y296	Magi-1 superfamily, HNTX-16 family	pfam_Toxin_22	SN_14_01	SN_14_01
D2Y297	Magi-1 superfamily, HNTX-16 family	pfam_Toxin_22	SN_14_01	SN_14_01
D2Y298	Magi-1 superfamily, HNTX-16 family	pfam_Toxin_22	SN_14_01	SN_14_01
D2Y299	Magi-1 superfamily, HNTX-16 family	pfam_Toxin_22	SN_14_01	SN_14_01
D2Y2A0	Huwentoxin-1 family, Hntx-13 subfamily	pfam_Toxin_12	SN_10_13	SN_10_13
D2Y2A1	Huwentoxin-1 family, Hntx-13 subfamily	pfam_Toxin_12	SN_10_13	SN_10_13
D2Y2A2	Huwentoxin-1 family, Hntx-13 subfamily	pfam_Toxin_12	SN_10_13	SN_10_13
D2Y2A3	Huwentoxin-1 family, Hntx-13 subfamily	pfam_Toxin_12	SN_10_13	SN_10_13
D2Y2A4	Huwentoxin-1 family, Hntx-13 subfamily	pfam_Toxin_12	SN_10_13	SN_10_13
D2Y2A5	Huwentoxin-1 family, Hntx-13 subfamily	pfam_Toxin_12	SN_10_13	SN_10_13
D2Y2A6	Huwentoxin-1 family, Hntx-13 subfamily	pfam_Toxin_12	SN_10_13	SN_10_13
D2Y2A7	Huwentoxin-1 family, Hntx-13 subfamily	pfam_Toxin_12	SN_10_13	SN_10_13
D2Y2A8	Huwentoxin-1 family, Hntx-13 subfamily	pfam_Toxin_12	SN_10_13	SN_10_13
D2Y2A9	Huwentoxin-1 family, Hntx-13 subfamily	pfam_Toxin_12	SN_10_13	SN_10_13
D2Y2B0	Huwentoxin-1 family, Hntx-13 subfamily	pfam_Toxin_12	SN_10_13	SN_10_13
D2Y2B1	Huwentoxin-1 family, Hntx-13 subfamily	pfam_Toxin_12	SN_10_13	SN_10_13
D2Y2B2	Huwentoxin-1 family, Hntx-13 subfamily	pfam_Toxin_12	SN_10_13	SN_10_13
D2Y2B3	Huwentoxin-1 family, Hntx-13 subfamily	pfam_Toxin_12	SN_10_13	SN_10_13
D2Y2B4	Huwentoxin-1 family, Hntx-13 subfamily	pfam_Toxin_12	SN_10_13	SN_10_13
D2Y2B5	Huwentoxin-1 family, Hntx-13 subfamily	pfam_Toxin_12	SN_10_13	SN_10_13
D2Y2B6	No class	--	SN_03_02	SN_03_02
D2Y2B7	No class	--	SN_03_02	SN_03_02
D2Y2B8	No class	--	SN_03_02	SN_03_02
D2Y2B9	No class	--	SN_03_02	SN_03_02
D2Y2C0	AVIT (prokineticin) family	pfam_Prokineticin	SN_18_00	SN_18_00
D2Y2C1	Huwentoxin-1 family, Hntx-12 subfamily	pfam_Toxin_12	SN_10_12	SN_10_12
D2Y2C2	Venom Kunitz-type family, Sub-Kunitz toxin subfamily	pfam_Kunitz_BPTI	SN_01_03	SN_01_03
D2Y2C3	Huwentoxin-1 family, Hntx-VII subfamily	pfam_Toxin_12	SN_10_18	SN_10_18
D2Y2C4	No class	--	--	--
D2Y2C5	No class	--	--	--
D2Y2C6	No class	--	--	--
D2Y2C7	No class	--	--	--
D2Y2C8	No class	--	--	--
D2Y2C9	No class	--	--	--
D2Y2D0	No class	--	--	--
D2Y2D1	Huwentoxin-1 family, Hntx-3 subfamily	pfam_Toxin_12	SN_10_15	SN_10_15
D2Y2D2	Huwentoxin-1 family, Hntx-3 subfamily	pfam_Toxin_12	SN_10_15	SN_10_15
D2Y2D3	Huwentoxin-1 family, Hntx-3 subfamily	pfam_Toxin_12	SN_10_15	SN_10_15
D2Y2D4	Huwentoxin-2 family, Huwentoxin-2 subfamily	pfam_Toxin_20	SN_12_02	SN_12_02
D2Y2D5	Huwentoxin-2 family, Huwentoxin-2 subfamily	pfam_Toxin_20	SN_12_02	SN_12_02
D2Y2D6	Huwentoxin-2 family, Huwentoxin-2 subfamily	pfam_Toxin_20	SN_12_02	SN_12_02
D2Y2D7	Huwentoxin-1 family, Htx-4 subfamily	pfam_Toxin_12	SN_10_22	SN_10_22
D2Y2D8	No class	--	SN_03_02	SN_03_02
D2Y2D9	No class	--	SN_03_02	SN_03_02
D2Y2E0	AVIT (prokineticin) family	pfam_Prokineticin	SN_18_00	SN_18_00
D2Y2E1	AVIT (prokineticin) family	pfam_Prokineticin	SN_18_00	SN_18_00
D2Y2E2	AVIT (prokineticin) family	pfam_Prokineticin	SN_18_00	SN_18_00
D2Y2E3	AVIT (prokineticin) family	pfam_Prokineticin	SN_18_00	SN_18_00
D2Y2E4	AVIT (prokineticin) family	pfam_Prokineticin	SN_18_00	SN_18_00
D2Y2E5	AVIT (prokineticin) family	pfam_Prokineticin	SN_18_00	SN_18_00
D2Y2E6	AVIT (prokineticin) family	pfam_Prokineticin	SN_18_00	SN_18_00
D2Y2E7	AVIT (prokineticin) family	pfam_Prokineticin	SN_18_00	SN_18_00
D2Y2E8	Huwentoxin-1 family, Hntx-9 subfamily	pfam_Toxin_12	SN_10_17	SN_10_17
D2Y2E9	Huwentoxin-1 family, Hntx-9 subfamily	pfam_Toxin_12	SN_10_17	SN_10_17
D2Y2F0	Huwentoxin-1 family, Hntx-9 subfamily	pfam_Toxin_12	SN_10_17	SN_10_17
D2Y2F1	Huwentoxin-1 family, Hntx-9 subfamily	pfam_Toxin_12	SN_10_17	SN_10_17
D2Y2F2	No class	--	--	--
D2Y2F3	Venom Kunitz-type family, Sub-Kunitz toxin subfamily	pfam_Kunitz_BPTI	SN_01_03	SN_01_03
D2Y2F4	Venom Kunitz-type family, Sub-Kunitz toxin subfamily	pfam_Kunitz_BPTI	SN_01_03	SN_01_03
D2Y2F5	Venom Kunitz-type family, Intermediate Kunitz toxin subfamily	pfam_Kunitz_BPTI	SN_01_03	SN_01_03
D2Y2F6	Venom Kunitz-type family, Sub-Kunitz toxin subfamily	pfam_Kunitz_BPTI	SN_01_03	SN_01_03
D2Y2F7	Venom Kunitz-type family, Sub-Kunitz toxin subfamily	pfam_Kunitz_BPTI	SN_01_03	SN_01_03
D2Y2F8	Venom Kunitz-type family, Sub-Kunitz toxin subfamily	pfam_Kunitz_BPTI	SN_01_03	SN_01_03
D2Y2F9	Venom Kunitz-type family, Sub-Kunitz toxin subfamily	pfam_Kunitz_BPTI	SN_01_03	SN_01_03
D2Y2G0	Venom Kunitz-type family, Sub-Kunitz toxin subfamily	pfam_Kunitz_BPTI	SN_01_03	SN_01_03
D2Y2G1	Venom Kunitz-type family, Intermediate Kunitz toxin subfamily	pfam_Kunitz_BPTI	SN_01_01	SN_01_01
D2Y2G2	Venom Kunitz-type family, Sub-Kunitz toxin subfamily	pfam_Kunitz_BPTI	SN_01_03	SN_01_03
D2Y2G3	Huwentoxin-1 family, Hntx-8 subfamily	pfam_Toxin_12	SN_10_51	SN_10_51
D2Y2G4	Huwentoxin-1 family, Hntx-8 subfamily	pfam_Toxin_12	SN_10_51	SN_10_51
D2Y2G5	Huwentoxin-1 family, Hntx-8 subfamily	pfam_Toxin_12	SN_10_51	SN_10_51
D2Y2G6	Huwentoxin-1 family, Hntx-8 subfamily	pfam_Toxin_12	SN_10_51	SN_10_51
D2Y2G7	Huwentoxin-1 family, Hntx-8 subfamily	pfam_Toxin_12	SN_10_51	SN_10_51
D2Y2G8	Huwentoxin-1 family, Hntx-8 subfamily	pfam_Toxin_12	SN_10_51	SN_10_51
D2Y2G9	Huwentoxin-1 family, Hntx-8 subfamily	pfam_Toxin_12	SN_10_51	SN_10_51
D2Y2H0	No class	--	--	--
D2Y2H1	No class	--	SN_25_00	SN_25_00
D2Y2H2	No class	--	SN_25_00	SN_25_00
D2Y2H3	Huwentoxin-1 family, Hntx-13 subfamily	pfam_Toxin_12	SN_10_13	SN_10_13
D2Y2H4	Huwentoxin-1 family, Hntx-13 subfamily	pfam_Toxin_12	SN_10_13	SN_10_13
D2Y2H5	Huwentoxin-1 family, Hntx-13 subfamily	pfam_Toxin_12	SN_10_13	SN_10_13
D2Y2H6	Huwentoxin-1 family, Hntx-12 subfamily	pfam_Toxin_12	SN_10_12	SN_10_12
D2Y2H7	Huwentoxin-1 family, Hntx-12 subfamily	pfam_Toxin_12	SN_10_12	SN_10_12
D2Y2H8	Huwentoxin-1 family, Hntx-12 subfamily	pfam_Toxin_12	SN_10_12	SN_10_12
D2Y2H9	Magi-1 superfamily, HNTX-16 family	pfam_Toxin_22	SN_14_01	SN_14_01
D2Y2I0	Magi-1 superfamily, HNTX-16 family	pfam_Toxin_22	SN_14_01	SN_14_01
D2Y2I1	Magi-1 superfamily, HNTX-16 family	pfam_Toxin_22	SN_14_01	SN_14_01
D2Y2I2	Magi-1 superfamily, HNTX-16 family	pfam_Toxin_22	SN_14_01	SN_14_01
D2Y2I3	Huwentoxin-1 family, Hntx-3 subfamily	pfam_Toxin_12	SN_10_15	SN_10_15
D2Y2I5	Huwentoxin-1 family, Hntx-3 subfamily	pfam_Toxin_12	SN_10_15	SN_10_15
D2Y2I6	Huwentoxin-1 family, Hntx-3 subfamily	pfam_Toxin_12	SN_10_15	SN_10_15
D2Y2I9	Huwentoxin-2 family, Huwentoxin-2 subfamily	pfam_Toxin_20	SN_12_02	SN_12_02
D2Y2J1	Huwentoxin-2 family, Huwentoxin-2 subfamily	pfam_Toxin_20	SN_12_02	SN_12_02
D2Y2J2	Huwentoxin-2 family, Huwentoxin-2 subfamily	pfam_Toxin_20	SN_12_02	SN_12_02
D2Y2J3	Huwentoxin-2 family, Huwentoxin-2 subfamily	pfam_Toxin_20	SN_12_02	SN_12_02
D2Y2J4	Huwentoxin-2 family, Huwentoxin-2 subfamily	pfam_Toxin_20	SN_12_02	SN_12_02
D2Y2J5	Huwentoxin-2 family, Huwentoxin-2 subfamily	pfam_Toxin_20	SN_12_02	SN_12_02
D2Y2J6	Huwentoxin-2 family, Huwentoxin-2 subfamily	pfam_Toxin_20	SN_12_02	SN_12_02
D2Y2J8	Huwentoxin-2 family, Huwentoxin-2 subfamily	pfam_Toxin_20	SN_12_02	SN_12_02
D2Y2J9	Huwentoxin-2 family, Huwentoxin-2 subfamily	pfam_Toxin_20	SN_12_02	SN_12_02
D2Y2K0	Huwentoxin-2 family, Huwentoxin-2 subfamily	pfam_Toxin_20	SN_12_02	SN_12_02
D2Y2K1	Huwentoxin-2 family, Huwentoxin-2 subfamily	pfam_Toxin_20	SN_12_02	SN_12_02
D2Y2K2	Huwentoxin-2 family, Huwentoxin-2 subfamily	pfam_Toxin_20	SN_12_02	SN_12_02
D2Y2K3	Huwentoxin-2 family, Huwentoxin-2 subfamily	pfam_Toxin_20	SN_12_02	SN_12_02
D2Y2K4	Huwentoxin-2 family, Huwentoxin-2 subfamily	pfam_Toxin_20	SN_12_02	SN_12_02
D2Y2K5	Huwentoxin-2 family, Huwentoxin-2 subfamily	pfam_Toxin_20	SN_12_02	SN_12_02
D2Y2K6	Huwentoxin-2 family, Huwentoxin-2 subfamily	pfam_Toxin_20	SN_12_02	SN_12_02
D2Y2K7	Huwentoxin-2 family, Huwentoxin-2 subfamily	pfam_Toxin_20	SN_12_02	SN_12_02
D2Y2K8	Huwentoxin-2 family, Huwentoxin-2 subfamily	pfam_Toxin_20	SN_12_02	SN_12_02
D2Y2K9	Huwentoxin-2 family, Huwentoxin-2 subfamily	pfam_Toxin_20	SN_12_02	SN_12_02
D2Y2L0	Huwentoxin-2 family, Huwentoxin-2 subfamily	pfam_Toxin_20	SN_12_02	SN_12_02
D2Y2L2	Huwentoxin-2 family, Huwentoxin-2 subfamily	pfam_Toxin_20	SN_12_02	SN_12_02
D2Y2L3	Huwentoxin-2 family, Huwentoxin-2 subfamily	pfam_Toxin_20	SN_12_02	SN_12_02
D2Y2L5	Huwentoxin-1 family, Hntx-9 subfamily	pfam_Toxin_12	SN_10_17	SN_10_17
D2Y2L7	Huwentoxin-1 family, Hntx-9 subfamily	pfam_Toxin_12	SN_10_17	SN_10_17
D2Y2L8	Huwentoxin-1 family, Hntx-9 subfamily	pfam_Toxin_12	SN_10_17	SN_10_17
D2Y2M0	Huwentoxin-1 family, Hntx-8 subfamily	pfam_Toxin_12	SN_10_51	SN_10_51
D2Y2M1	Huwentoxin-1 family, Hntx-8 subfamily	pfam_Toxin_12	SN_10_51	SN_10_51
D2Y2M2	Huwentoxin-1 family, Hntx-8 subfamily	pfam_Toxin_12	SN_10_51	SN_10_51
D2Y2M3	Huwentoxin-1 family, Hntx-8 subfamily	pfam_Toxin_12	SN_10_51	SN_10_51
D2Y2M4	Huwentoxin-1 family, Hntx-8 subfamily	pfam_Toxin_12	SN_10_51	SN_10_51
D2Y2M5	Huwentoxin-1 family, Hntx-8 subfamily	pfam_Toxin_12	SN_10_51	SN_10_51
D2Y2M6	Huwentoxin-1 family, Hntx-8 subfamily	pfam_Toxin_12	SN_10_51	SN_10_51
D2Y2M8	Huwentoxin-1 family, Hntx-8 subfamily	pfam_Toxin_12	SN_10_51	SN_10_51
D2Y2M9	Huwentoxin-1 family, Hntx-8 subfamily	pfam_Toxin_12	SN_10_51	SN_10_51
D2Y2N0	Huwentoxin-1 family, Hntx-8 subfamily	pfam_Toxin_12	SN_10_51	SN_10_51
D2Y2N1	Huwentoxin-1 family, Hntx-8 subfamily	pfam_Toxin_12	SN_10_51	SN_10_51
D2Y2N2	Huwentoxin-1 family, Hntx-8 subfamily	pfam_Toxin_12	SN_10_51	SN_10_51
D2Y2N3	Huwentoxin-1 family, Hntx-8 subfamily	pfam_Toxin_12	SN_10_51	SN_10_51
D2Y2N4	Huwentoxin-1 family, Hntx-8 subfamily	pfam_Toxin_12	SN_10_51	SN_10_51
D2Y2N5	Huwentoxin-1 family, Hntx-8 subfamily	pfam_Toxin_12	SN_10_51	SN_10_51
D2Y2N6	Huwentoxin-1 family, Hntx-8 subfamily	pfam_Toxin_12	SN_10_51	SN_10_51
D2Y2N7	Huwentoxin-1 family, Hntx-8 subfamily	pfam_Toxin_12	SN_10_51	SN_10_51
D2Y2N9	No class	--	SN_25_00	SN_25_00
D2Y2P0	No class	--	SN_25_00	SN_25_00
D2Y2P1	No class	--	SN_25_00	SN_25_00
D2Y2P2	No class	--	SN_25_00	SN_25_00
D2Y2P3	Magi-1 superfamily, HNTX-16 family	pfam_Toxin_22	SN_14_01	SN_14_01
D2Y2P5	Magi-1 superfamily, HNTX-16 family	pfam_Toxin_22	SN_14_01	SN_14_01
D2Y2P6	Magi-1 superfamily, HNTX-16 family	pfam_Toxin_22	SN_14_01	SN_14_01
D2Y2P8	Magi-1 superfamily, HNTX-16 family	pfam_Toxin_22	SN_14_01	SN_14_01
D2Y2Q1	Venom Kunitz-type family, Intermediate Kunitz toxin subfamily	pfam_Kunitz_BPTI	SN_01_01	SN_01_01
D2Y2Q2	Venom Kunitz-type family, Intermediate Kunitz toxin subfamily	pfam_Kunitz_BPTI	SN_01_01	SN_01_01
D2Y2Q5	Venom Kunitz-type family, Intermediate Kunitz toxin subfamily	pfam_Kunitz_BPTI	SN_01_01	SN_01_01
D2Y2Q6	Venom Kunitz-type family, Intermediate Kunitz toxin subfamily	pfam_Kunitz_BPTI	SN_01_01	SN_01_01
D2Y2Q7	Venom Kunitz-type family, Intermediate Kunitz toxin subfamily	pfam_Kunitz_BPTI	SN_01_01	SN_01_01
D2Y2Q8	Venom Kunitz-type family, Intermediate Kunitz toxin subfamily	pfam_Kunitz_BPTI	SN_01_01	SN_01_01
D2Y2Q9	Venom Kunitz-type family, Intermediate Kunitz toxin subfamily	pfam_Kunitz_BPTI	SN_01_01	SN_01_01
D2Y2R1	No class	--	--	--
D2Y2R3	No class	--	--	--
D2Y2R4	No class	--	--	--
D5GSJ8	Spider toxin CSTX superfamily	pfam_Toxin_35	SN_19_00	SN_19_00
D5J6X1	Huwentoxin-1 family	pfam_Toxin_12	SN_10_41	SN_10_41
E5D3Z8	Arthropod phospholipase D family, Class I subfamily	--	VE_03_01	VE_03_01
E5D3Z9	Arthropod phospholipase D family, Class I subfamily	--	VE_03_01	VE_03_01
F8J4S0	No class	--	--	--
G0LXV8	Latrotoxin superfamily, Alpha-latrotoxin family	pfam_Ank_2	SC_01_03	SC_01_03
K7N5K9	No class	pfam_Toxin_35	SN_14_06	pfam_Toxin_35
K9USW8	Arthropod phospholipase D family, Class II subfamily	--	VE_03_01	VE_03_01
O46166	Helical arthropod-neuropeptide-derived (HAND) family	--	SN_22_00	SN_22_00
O46167	Helical arthropod-neuropeptide-derived (HAND) family	--	SN_22_00	SN_22_00
O46168	Helical arthropod-neuropeptide-derived (HAND) family	--	SN_22_00	SN_22_00
O76198	Spider toxin Tx2 family	--	SN_03_04	SN_03_04
O76199	Spider toxin Tx2 family	--	SN_03_06	SN_03_06
O76200	Plectoxin superfamily, Tx3 family	pfam_Toxin_35	SN_02_00	SN_02_00
O76201	Plectoxin superfamily, Tx3 family	pfam_Toxin_35	SN_02_00	SN_02_00
P01478	Delta-atracotoxin family	pfam_Atracotoxin	SN_06_00	SN_06_00
P0C1R3	Delta-atracotoxin family	pfam_Atracotoxin	SN_06_00	SN_06_00
P0C201	No class	--	SN_10_30	SN_10_30
P0C202	No class	--	--	--
P0C244	Huwentoxin-1 family, Vatx subfamily	pfam_Toxin_12	SN_10_62	SN_10_62
P0C245	Huwentoxin-1 family, Vatx subfamily	pfam_Toxin_12	SN_10_62	SN_10_62
P0C246	Huwentoxin-1 family, Vatx subfamily	pfam_Toxin_12	SN_10_62	SN_10_62
P0C247	Huwentoxin-1 family, Jztx-11 subfamily	pfam_Toxin_12	SN_10_28	SN_10_28
P0C2K0	Arthropod phospholipase D family, Class II subfamily	--	VE_03_02	VE_03_02
P0C2K1	Arthropod phospholipase D family, Class I subfamily	--	VE_03_02	VE_03_02
P0C2K2	Arthropod phospholipase D family, Class II subfamily	--	VE_03_02	VE_03_02
P0C2K3	Arthropod phospholipase D family, Class II subfamily	--	--	--
P0C2K4	Arthropod phospholipase D family, Class II subfamily	--	--	--
P0C2K5	Arthropod phospholipase D family	--	--	--
P0C2K6	Arthropod phospholipase D family, Class II subfamily	--	--	--
P0C2K7	Arthropod phospholipase D family	--	--	--
P0C2K8	Arthropod phospholipase D family	--	--	--
P0C2K9	Arthropod phospholipase D family, Class II subfamily	--	--	--
P0C2L0	Arthropod phospholipase D family, Class II subfamily	--	VE_03_02	VE_03_02
P0C2L1	Arthropod phospholipase D family, Class I subfamily	--	VE_03_02	VE_03_02
P0C2L4	Shiva superfamily, Omega toxin family	pfam_Omega-toxin	SN_08_01	pfam_Omega-toxin
P0C2L5	Shiva superfamily, Omega toxin family	pfam_Omega-toxin	SN_08_01	SN_08_01
P0C2L6	Shiva superfamily, Omega toxin family	pfam_Omega-toxin	SN_08_01	pfam_Omega-toxin
P0C2L7	Shiva superfamily, Omega toxin family	pfam_Omega-toxin	SN_08_01	SN_08_01
P0C2L8	Shiva superfamily, Kappa toxin family	pfam_Toxin_16	SN_11_00	pfam_Toxin_16
P0C2P4	Phrixotoxin family	pfam_Toxin_12	SN_30_00	SN_30_00
P0C2P5	Huwentoxin-1 family, VSTX3 subfamily	pfam_Toxin_12	SN_10_61	SN_10_61
P0C2S6	Plectoxin superfamily, Tx3 family	--	SN_02_01	SN_02_01
P0C2S7	Spider toxin Tx3-6 family	--	SN_09_00	SN_09_00
P0C2S8	Spider toxin Tx3-6 family	--	SN_09_00	SN_09_00
P0C2U8	No class	--	SC_04_05	SC_04_05
P0C2V1	No class	--	SN_25_00	SN_25_00
P0C2V2	No class	--	SN_25_00	SN_25_00
P0C2X7	Huwentoxin-1 family, Jztx-7/10/12 subfamily	pfam_Toxin_12	SN_10_46	SN_10_46
P0C5X7	Phrixotoxin family	pfam_Toxin_12	SN_30_00	SN_30_00
P0C8M0	No class	pfam_Toxin_35	--	pfam_Toxin_35
P0CAZ2	Cytoinsectotoxin family	pfam_Latarcin	SC_06_00	SC_06_00
P0CAZ3	Cytoinsectotoxin family	pfam_Latarcin	SC_06_00	SC_06_00
P0CAZ4	Cytoinsectotoxin family	pfam_Latarcin	SC_06_00	SC_06_00
P0CAZ5	Cytoinsectotoxin family	pfam_Latarcin	SC_06_00	SC_06_00
P0CAZ6	Cytoinsectotoxin family	pfam_Latarcin	SC_06_00	SC_06_00
P0CAZ7	Cytoinsectotoxin family	pfam_Latarcin	SC_06_00	SC_06_00
P0CAZ8	Cytoinsectotoxin family	pfam_Latarcin	SC_06_00	SC_06_00
P0CAZ9	Cytoinsectotoxin family	pfam_Latarcin	SC_06_00	SC_06_00
P0CC18	Huwentoxin-2 family, Lasiotoxin subfamily	pfam_Toxin_20	SN_12_04	SN_12_04
P0CC19	Huwentoxin-2 family, Lasiotoxin subfamily	pfam_Toxin_20	SN_12_04	SN_12_04
P0CE78	Arthropod phospholipase D family, Class II subfamily	--	VE_03_01	VE_03_01
P0CE79	Arthropod phospholipase D family, Class II subfamily	--	VE_03_01	VE_03_01
P0CE80	Arthropod phospholipase D family, Class II subfamily	--	VE_03_01	VE_03_01
P0CE81	Arthropod phospholipase D family, Class II subfamily	--	VE_03_01	VE_03_01
P0CE82	Arthropod phospholipase D family, Class II subfamily	--	VE_03_01	VE_03_01
P0CE83	Arthropod phospholipase D family, Class II subfamily	--	VE_03_01	VE_03_01
P0CE84	Arthropod phospholipase D family, Class II subfamily	--	VE_03_01	VE_03_01
P0CF14	U2-agatoxin family	pfam_Toxin_35	SN_32_00	SN_32_00
P0CF15	U2-agatoxin family	pfam_Toxin_35	SN_32_00	SN_32_00
P0CH43	Huwentoxin-1 family, Double-knot toxin subfamily	pfam_Toxin_29	SN_23_00	SN_23_00
P0CH50	Huwentoxin-1 family, Jztx-14 subfamily	pfam_Toxin_12	SN_10_30	SN_10_30
P0CH51	Huwentoxin-1 family, Jztx-F5 subfamily	pfam_Toxin_12	SN_10_48	SN_10_48
P0CH52	Huwentoxin-1 family, Jztx-F6 subfamily	pfam_Toxin_12	SN_10_49	SN_10_49
P0CH54	Huwentoxin-1 family, Jztz-F7 subfamily	pfam_Toxin_12	SN_10_50	SN_10_50
P0CH55	No class	--	SN_23_00	SN_23_00
P0CH56	Huwentoxin-1 family, Jztx-31 subfamily	pfam_Toxin_12	SN_10_37	SN_10_37
P0CH59	Huwentoxin-1 family, Hntx-9 subfamily	pfam_Toxin_12	SN_10_17	SN_10_17
P0CH70	Huwentoxin-1 family, Hwtx-6 subfamily	pfam_Toxin_12	SN_10_24	SN_10_24
P0CH71	Huwentoxin-1 family, Lectin subfamily	pfam_Toxin_12	SN_10_51	SN_10_51
P0CH72	Huwentoxin-1 family, Hntx-8 subfamily	pfam_Toxin_12	SN_10_16	SN_10_16
P0CH73	Magi-1 superfamily, HWTX-XVIc family	pfam_Toxin_22	SN_14_02	SN_14_02
P0CH74	AVIT (prokineticin) family	--	SN_18_00	SN_18_00
P0CH75	Venom Kunitz-type family, Intermediate Kunitz toxin subfamily	pfam_Kunitz_BPTI	SN_01_02	SN_01_02
P0CH76	No class	--	--	--
P0CH77	Huwentoxin-2 family, Huwentoxin-2 subfamily	pfam_Toxin_20	SN_12_02	SN_12_02
P0CH78	No class	--	--	--
P0CI04	Magi-1 superfamily, Ltx4 family	pfam_Toxin_22	SN_14_08	SN_14_08
P0DJ64	Venom Kunitz-type family, Sub-Kunitz toxin subfamily	pfam_Kunitz_BPTI	SN_01_03	SN_01_03
P0DJ65	Venom Kunitz-type family, Sub-Kunitz toxin subfamily	pfam_Kunitz_BPTI	SN_01_03	SN_01_03
P0DJ66	Venom Kunitz-type family, Native Kunitz toxin subfamily	pfam_Kunitz_BPTI	SN_01_02	SN_01_02
P0DJ67	Venom Kunitz-type family, Sub-Kunitz toxin subfamily	pfam_Kunitz_BPTI	SN_01_03	SN_01_03
P0DJ68	Venom Kunitz-type family, Sub-Kunitz toxin subfamily	pfam_Kunitz_BPTI	SN_01_03	SN_01_03
P0DJ69	Venom Kunitz-type family, Sub-Kunitz toxin subfamily	pfam_Kunitz_BPTI	SN_01_03	SN_01_03
P0DJ70	Venom Kunitz-type family, Sub-Kunitz toxin subfamily	pfam_Kunitz_BPTI	SN_01_03	SN_01_03
P0DJ71	Venom Kunitz-type family, Sub-Kunitz toxin subfamily	pfam_Kunitz_BPTI	SN_01_03	SN_01_03
P0DJ72	Venom Kunitz-type family, Sub-Kunitz toxin subfamily	pfam_Kunitz_BPTI	SN_01_03	SN_01_03
P0DJ73	Venom Kunitz-type family, Sub-Kunitz toxin subfamily	pfam_Kunitz_BPTI	SN_01_03	SN_01_03
P0DJ74	Venom Kunitz-type family, Sub-Kunitz toxin subfamily	pfam_Kunitz_BPTI	SN_01_03	SN_01_03
P0DJ75	Venom Kunitz-type family, Sub-Kunitz toxin subfamily	pfam_Kunitz_BPTI	SN_01_03	SN_01_03
P0DJ76	Venom Kunitz-type family, Native Kunitz toxin subfamily	pfam_Kunitz_BPTI	SN_01_02	SN_01_02
P0DJ77	Venom Kunitz-type family, Native Kunitz toxin subfamily	pfam_Kunitz_BPTI	SN_01_02	SN_01_02
P0DJ78	Venom Kunitz-type family, Sub-Kunitz toxin subfamily	pfam_Kunitz_BPTI	SN_01_03	SN_01_03
P0DJ79	Venom Kunitz-type family, Sub-Kunitz toxin subfamily	pfam_Kunitz_BPTI	SN_01_03	SN_01_03
P0DJ80	Venom Kunitz-type family, Sub-Kunitz toxin subfamily	pfam_Kunitz_BPTI	SN_01_03	SN_01_03
P0DJ81	Venom Kunitz-type family, Sub-Kunitz toxin subfamily	pfam_Kunitz_BPTI	SN_01_03	SN_01_03
P0DJ82	Venom Kunitz-type family, Native Kunitz toxin subfamily	pfam_Kunitz_BPTI	SN_01_02	SN_01_02
P0DJ84	Venom Kunitz-type family, Intermediate Kunitz toxin subfamily	pfam_Kunitz_BPTI	SN_01_01	SN_01_01
P0DJ85	Venom Kunitz-type family, Sub-Kunitz toxin subfamily	pfam_Kunitz_BPTI	SN_01_03	SN_01_03
P0DJA9	Huwentoxin-1 family, Gtx1-15 subfamily	pfam_Toxin_12	SN_10_08	SN_10_08
P0DJE3	Latrotoxin superfamily, Alpha-latrotoxin family	pfam_Ank_2	SC_01_03	SC_01_03
P0DJE4	Latrotoxin superfamily, Alpha-latrotoxin family	pfam_Ank_2	SC_01_03	SC_01_03
P0DJE5	Latrotoxin superfamily, Alpha-latroinsectotoxin family	pfam_Ank_2	SC_01_02	SC_01_02
P0DJE6	Latrotoxin superfamily, Delta-latroinsectotoxin family	pfam_Ank	SC_01_04	SC_01_04
P0DJE7	Latrotoxin superfamily, Delta-latroinsectotoxin family	pfam_Ank_2	SC_01_04	SC_01_04
P0DL38	No class	--	--	--
P0DL48	Plectoxin superfamily, Tx3 family	--	SN_02_00	SN_02_00
P0DL57	Huwentoxin-1 family	pfam_Toxin_12	SN_10_39	SN_10_39
P0DL58	Huwentoxin-1 family	pfam_Toxin_12	SN_10_39	SN_10_39
P0DL59	Phrixotoxin family	pfam_Toxin_12	SN_30_00	SN_30_00
P0DL64	Huwentoxin-1 family, ProTx-III subfamily	pfam_Toxin_12	SN_10_55	SN_10_55
P0DM60	Arthropod phospholipase D family, Class II subfamily	--	VE_03_01	VE_03_01
P0DM61	Peptidase M12A family	pfam_Astacin	VE_02_00	VE_02_00
P0DM62	Peptidase M12A family	pfam_Astacin	VE_02_00	VE_02_00
P0DM66	Huwentoxin-1 family, OAIP-2 subfamily	pfam_Toxin_12	SN_03_01	SN_03_01
P0DM67	Huwentoxin-1 family, OAIP 3 subfamily	pfam_Toxin_12	SN_10_46	SN_10_46
P0DM68	Huwentoxin-1 family, OAIP-4 subfamily	pfam_Toxin_12	SN_24_00	SN_24_00
P0DM69	Huwentoxin-2 family, OAIP-5 subfamily	pfam_Toxin_20	SN_12_05	SN_12_05
P0DM72	Bradykinin-related peptide family	--	SC_05_00	SC_05_00
P0DM73	Bradykinin-related peptide family	--	SC_05_00	SC_05_00
P0DM74	Bradykinin-related peptide family	--	SC_05_00	SC_05_00
P0DM76	Bradykinin-related peptide family	--	SC_05_00	SC_05_00
P0DMD8	Spider LiTx3-related peptide family	--	SN_20_00	SN_20_00
P0DMD9	Huwentoxin-2 family, TXP1 subfamily	pfam_Toxin_20	SN_12_06	pfam_Toxin_20
P0DMJ1	Venom Kunitz-type family, Sub-Kunitz toxin subfamily	pfam_Kunitz_BPTI	SN_01_03	SN_01_03
P0DMQ0	Shiva superfamily, Omega toxin family	pfam_Omega-toxin	SN_08_01	SN_08_01
P0DMQ1	Shiva superfamily, Omega toxin family	pfam_Omega-toxin	SN_08_01	SN_08_01
P0DMQ2	Shiva superfamily, Omega toxin family	pfam_Omega-toxin	SN_08_01	SN_08_01
P0DMQ3	Shiva superfamily, Omega toxin family	pfam_Omega-toxin	SN_08_01	pfam_Omega-toxin
P0DMQ4	Shiva superfamily, Kappa toxin family	pfam_Toxin_16	SN_11_00	pfam_Toxin_16
P0DOC5	Huwentoxin-1 family, HaTx subfamily	pfam_Toxin_12	SN_10_09	SN_10_09
P11057	Beta/delta-agatoxin family, Aga-5 subfamily	pfam_Toxin_35	SN_07_04	SN_07_04
P11058	Beta/delta-agatoxin family, Aga-2 subfamily	--	SN_07_01	SN_07_01
P11060	Beta/delta-agatoxin family, Aga-4 subfamily	pfam_Agouti	SN_07_03	SN_07_03
P11061	Beta/delta-agatoxin family, Aga-4 subfamily	pfam_Toxin_35	SN_07_03	SN_07_03
P11062	Beta/delta-agatoxin family, Aga-4 subfamily	--	SN_07_03	SN_07_03
P13494	Delta-atracotoxin family	pfam_Atracotoxin	SN_06_00	SN_06_00
P15967	Beta/delta-agatoxin family	pfam_Toxin_35	SN_07_04	SN_07_04
P15968	Beta/delta-agatoxin family, Aga-3 subfamily	--	SN_07_02	SN_07_02
P15969	Omega-agatoxin superfamily, Type I omega-agatoxin family	pfam_Toxin_34	SN_04_01	SN_04_01
P15970	Omega-agatoxin superfamily, Type I omega-agatoxin family	pfam_Toxin_34	SN_04_01	SN_04_01
P15971	Omega-agatoxin superfamily, Type II/III omega-agatoxin family	pfam_Toxin_34	SN_04_03	SN_04_03
P17727	Omega-agatoxin superfamily, Tx1 family	pfam_Toxin_34	SN_04_02	SN_04_02
P23631	Latrotoxin superfamily, Alpha-latrotoxin family	pfam_Ank_2	SC_01_03	SC_01_03
P29423	Spider toxin Tx2 family	--	SN_03_04	SN_03_04
P29425	Spider toxin Tx2 family	pfam_Toxin_22	SN_03_06	SN_03_06
P29426	Huwentoxin-1 family, Tx2-9 subfamily	pfam_Toxin_12	SN_10_60	SN_10_60
P30288	Plectoxin superfamily, Type IV omega-agatoxin family	--	SN_02_03	SN_02_03
P31010	Plectoxin superfamily, Tx3 family	--	--	--
P31328	No class	pfam_Toxin_35	SN_32_00	SN_32_00
P33034	Omega-agatoxin superfamily, Type II/III omega-agatoxin family	pfam_Toxin_34	SN_04_04	SN_04_04
P34079	No class	pfam_Agouti	SN_02_02	SN_02_02
P36983	Plectoxin superfamily, Plectoxin family	pfam_Agouti	SN_02_02	SN_02_02
P36984	Plectoxin superfamily, Plectoxin family	pfam_Agouti	SN_02_02	SN_02_02
P36985	Plectoxin superfamily, Plectoxin family	pfam_Agouti	SN_02_02	SN_02_02
P36986	Plectoxin superfamily, Plectoxin family	pfam_Agouti	SN_02_02	SN_02_02
P36987	Plectoxin superfamily, Plectoxin family	--	SN_02_02	SN_02_02
P36988	Plectoxin superfamily, Plectoxin family	pfam_Agouti	SN_02_02	SN_02_02
P36989	No class	--	--	--
P36990	No class	--	SN_10_00	SN_10_00
P37045	Plectoxin superfamily, Type IV omega-agatoxin family	pfam_Toxin_35	SN_02_03	SN_02_03
P49126	Insecticidal toxin DTX family	--	SN_26_00	SN_26_00
P49265	Huwentoxin-2 family, TXP1 subfamily	pfam_Toxin_20	SN_12_06	pfam_Toxin_20
P49266	Huwentoxin-1 family, BsTX5 subfamily	pfam_Toxin_12	SN_10_03	SN_10_03
P49267	Aptotoxin family	pfam_Toxin_29	SN_21_00	SN_21_00
P49268	Insecticidal toxin ABC family, Aps III subfamily	pfam_Toxin_21	SN_13_01	SN_13_01
P49269	Aptotoxin family	pfam_Toxin_29	SN_21_00	SN_21_00
P49270	Aptotoxin family	pfam_Toxin_29	SN_21_00	SN_21_00
P49271	No class	--	SN_14_06	SN_14_06
P49272	Aptotoxin family	--	SN_21_00	SN_21_00
P55816	Insecticidal toxin DTX family	--	SN_26_00	SN_26_00
P55817	Insecticidal toxin DTX family	--	SN_26_00	SN_26_00
P56207	Shiva superfamily, Omega toxin family	pfam_Omega-toxin	SN_08_01	pfam_Omega-toxin
P56676	Huwentoxin-1 family, HwTx-I subfamily	pfam_Toxin_12	SN_10_23	SN_10_23
P56852	Huwentoxin-1 family, HaTx subfamily	pfam_Toxin_12	SN_10_09	SN_10_09
P56853	Huwentoxin-1 family, HaTx subfamily	pfam_Toxin_12	SN_10_09	SN_10_09
P56854	Huwentoxin-1 family, SNX-482 subfamily	pfam_Toxin_12	SN_10_56	SN_10_56
P56855	Huwentoxin-1 family, HaTx subfamily	pfam_Toxin_12	SN_10_09	SN_10_09
P58396	Bradykinin-related peptide family	--	--	--
P58425	Huwentoxin-1 family, HpTx1 subfamily	pfam_Toxin_12	SN_10_21	SN_10_21
P58426	Huwentoxin-1 family, HpTX2 subfamily	pfam_Toxin_12	SN_10_19	SN_10_19
P58427	Huwentoxin-1 family, HpTX3 subfamily	pfam_Toxin_12	SN_10_20	SN_10_20
P58604	Spider toxin CSTX superfamily	pfam_Toxin_35	SN_19_00	pfam_Toxin_35
P58605	No class	pfam_Toxin_35	--	pfam_Toxin_35
P59367	Spider toxin Tx2 family	--	SN_03_05	SN_03_05
P59368	Spider toxin Tx2 family	--	SN_03_05	SN_03_05
P60177	Beta/delta-agatoxin family, Aga-3 subfamily	--	SN_07_02	SN_07_02
P60178	Beta/delta-agatoxin family, Aga-3 subfamily	--	SN_07_02	SN_07_02
P60272	Beta/delta-agatoxin family	pfam_Toxin_35	SN_07_00	SN_07_00
P60273	Phrixotoxin family	pfam_Toxin_12	SN_30_00	SN_30_00
P60514	No class	pfam_Toxin_35	SN_19_06	pfam_Toxin_35
P60590	Huwentoxin-1 family, GrTx subfamily	pfam_Toxin_12	SN_10_07	SN_10_07
P60975	Huwentoxin-1 family, Htx-4 subfamily	pfam_Toxin_12	SN_10_22	SN_10_22
P60976	Insecticidal toxin ABC family, Calisoga subfamily	pfam_Toxin_21	SN_13_02	SN_13_02
P60977	Insecticidal toxin ABC family, Calisoga subfamily	pfam_Toxin_21	SN_13_02	SN_13_02
P60978	Insecticidal toxin ABC family, Calisoga subfamily	pfam_Toxin_21	SN_13_02	SN_13_02
P60979	No class	--	--	--
P60980	Huwentoxin-1 family, VsTx1 subfamily	pfam_Toxin_12	SN_10_63	SN_10_63
P60991	Huwentoxin-1 family, ScTx1 subfamily	pfam_Toxin_12	SN_10_57	SN_10_57
P60992	Huwentoxin-1 family, HaTx subfamily	pfam_Toxin_12	SN_10_09	SN_10_09
P60993	Huwentoxin-1 family, Hntx-13 subfamily	pfam_Toxin_12	SN_10_13	SN_10_13
P61094	Spider toxin SFI family	pfam_Toxin_28	SN_16_00	pfam_Toxin_28
P61095	Spider toxin SFI family	pfam_Toxin_28	SN_16_00	SN_16_00
P61096	Spider toxin SFI family	pfam_Toxin_28	SN_16_00	SN_16_00
P61097	Spider toxin SFI family	pfam_Toxin_28	SN_16_00	SN_16_00
P61098	Spider toxin SFI family	pfam_Toxin_28	SN_16_00	SN_16_00
P61099	Spider toxin SFI family	pfam_Toxin_28	SN_16_00	SN_16_00
P61100	Spider toxin SFI family	pfam_Toxin_28	SN_16_00	SN_16_00
P61101	Spider toxin SFI family	pfam_Toxin_28	SN_16_00	SN_16_00
P61102	Spider toxin SFI family	pfam_Toxin_28	SN_16_00	SN_16_00
P61103	Huwentoxin-1 family, Hntx-8 subfamily	pfam_Toxin_12	SN_10_51	SN_10_51
P61104	Huwentoxin-1 family, Hntx-9 subfamily	pfam_Toxin_12	SN_10_17	SN_10_17
P61229	Spider toxin Tx2 family	--	SN_03_05	SN_03_05
P61230	Phrixotoxin family	pfam_Toxin_12	SN_30_00	SN_30_00
P61231	Phrixotoxin family	pfam_Toxin_12	SN_30_00	SN_30_00
P61232	Magi-5 family	pfam_Toxin_23	SN_15_01	SN_15_01
P61233	No class	pfam_Atracotoxin	SN_06_00	pfam_Atracotoxin
P61408	Phrixotoxin family	pfam_Toxin_12	SN_30_00	SN_30_00
P61409	Phrixotoxin family	pfam_Toxin_12	SN_30_00	SN_30_00
P61504	Spider toxin SFI family	pfam_Toxin_28	SN_16_00	pfam_Toxin_28
P61506	Huwentoxin-2 family, Lasiotoxin subfamily	pfam_Toxin_20	SN_12_07	SN_12_07
P61507	No class	--	SC_04_05	SC_04_05
P61508	No class	--	--	--
P61509	Huwentoxin-2 family, TXP1 subfamily	pfam_Toxin_20	SN_12_06	pfam_Toxin_20
P61510	Huwentoxin-2 family, TXP1 subfamily	pfam_Toxin_20	SN_12_06	pfam_Toxin_20
P61789	Huwentoxin-1 family, AU5A subfamily	pfam_Toxin_12	SN_10_01	SN_10_01
P61790	Huwentoxin-1 family, AU5B subfamily	pfam_Toxin_12	SN_10_02	SN_10_02
P61791	Huwentoxin-1 family, HpTX2 subfamily	pfam_Toxin_12	SN_10_19	SN_10_19
P61792	Huwentoxin-1 family, HpTX2 subfamily	pfam_Toxin_12	SN_10_19	SN_10_19
P62520	Huwentoxin-1 family, Jztx-4 subfamily	pfam_Toxin_12	SN_10_44	SN_10_44
P68420	Magi-1 superfamily, HNTX-16 family	pfam_Toxin_22	SN_14_01	SN_14_01
P68421	Huwentoxin-2 family, Huwentoxin-2 subfamily	pfam_Toxin_20	SN_12_02	pfam_Toxin_20
P68422	Huwentoxin-2 family, Huwentoxin-2 subfamily	pfam_Toxin_20	SN_12_08	SN_12_08
P68423	No class	pfam_Toxin_12	SN_10_00	pfam_Toxin_12
P68424	No class	--	--	--
P68425	Venom Kunitz-type family, Native Kunitz toxin subfamily	pfam_Kunitz_BPTI	SN_01_02	SN_01_02
P68426	Huwentoxin-1 family, Sht-1 subfamily	pfam_Toxin_12	SN_10_51	SN_10_51
P69502	Arthropod phospholipase D family, Class II subfamily	--	VE_03_02	VE_03_02
P81595	Shiva superfamily, Omega toxin family	pfam_Omega-toxin	SN_08_01	pfam_Omega-toxin
P81596	Shiva superfamily, Omega toxin family	pfam_Omega-toxin	SN_08_01	pfam_Omega-toxin
P81597	Shiva superfamily, Omega toxin family	pfam_Omega-toxin	SN_08_01	pfam_Omega-toxin
P81598	Shiva superfamily, Omega toxin family	pfam_Omega-toxin	SN_08_01	pfam_Omega-toxin
P81599	Shiva superfamily, Omega toxin family	pfam_Omega-toxin	SN_08_01	pfam_Omega-toxin
P81694	Spider toxin CSTX superfamily	pfam_Toxin_35	SN_19_04	pfam_Toxin_35
P81744	Omega-agatoxin superfamily, Type II/III omega-agatoxin family	pfam_Toxin_34	SN_04_04	SN_04_04
P81745	Omega-agatoxin superfamily, Type II/III omega-agatoxin family	pfam_Toxin_34	SN_04_04	SN_04_04
P81746	Omega-agatoxin superfamily, Type II/III omega-agatoxin family	pfam_Toxin_34	SN_04_04	SN_04_04
P81789	Plectoxin superfamily, Tx3 family	--	SN_02_01	SN_02_01
P81790	Omega-agatoxin superfamily, Type II/III omega-agatoxin family	pfam_Toxin_34	SN_04_00	SN_04_00
P81791	Plectoxin superfamily, Tx3 family	pfam_Toxin_35	SN_02_00	SN_02_00
P81792	Spider toxin Tx3-6 family	--	SN_09_00	SN_09_00
P81793	Plectoxin superfamily, Tx3 family	pfam_Toxin_35	SN_02_01	SN_02_01
P81885	Delta-atracotoxin family	pfam_Atracotoxin	SN_06_00	pfam_Atracotoxin
P82226	Shiva superfamily, Kappa toxin family	pfam_Toxin_16	SN_11_00	pfam_Toxin_16
P82227	Shiva superfamily, Kappa toxin family	pfam_Toxin_16	SN_11_00	pfam_Toxin_16
P82228	Shiva superfamily, Kappa toxin family	pfam_Toxin_16	SN_11_00	pfam_Toxin_16
P82601	No class	--	SN_10_53	SN_10_53
P82852	Omega-atracotoxin type 2 family	pfam_Toxin_23	SN_15_02	pfam_Toxin_23
P82959	Huwentoxin-2 family, Huwentoxin-2 subfamily	pfam_Toxin_20	SN_12_02	pfam_Toxin_20
P82960	Huwentoxin-2 family, Huwentoxin-2 subfamily	pfam_Toxin_20	SN_12_08	SN_12_08
P83247	No class	--	--	--
P83248	Oxyopinin-2 family	pfam_Antimicrobial_3	SC_02_00	SC_02_00
P83249	Oxyopinin-2 family	pfam_Antimicrobial_3	SC_02_00	SC_02_00
P83250	Oxyopinin-2 family	pfam_Antimicrobial_3	SC_02_00	pfam_Antimicrobial_3
P83251	Oxyopinin-2 family	pfam_Antimicrobial_3	SC_02_00	SC_02_00
P83256	Beta/delta-agatoxin family, Aga-3 subfamily	--	SN_07_02	SN_07_02
P83257	Beta/delta-agatoxin family, Aga-3 subfamily	--	SN_07_02	SN_07_02
P83258	Beta/delta-agatoxin family	--	SN_07_00	SN_07_00
P83259	Beta/delta-agatoxin family, Aga-2 subfamily	--	SN_07_01	SN_07_01
P83288	No class	pfam_Toxin_35	--	pfam_Toxin_35
P83303	Huwentoxin-1 family, Htx-4 subfamily	pfam_Toxin_12	SN_10_22	SN_10_22
P83476	Phrixotoxin family	pfam_Toxin_12	SN_30_00	SN_30_00
P83480	Huwentoxin-1 family, ProTx-1 subfamily	pfam_Toxin_12	SN_10_54	SN_10_54
P83557	Magi-1 superfamily, Magi-1 family	pfam_Toxin_22	SN_14_09	SN_14_09
P83558	Magi-1 superfamily, Magi-1 family	pfam_Toxin_22	SN_14_09	pfam_Toxin_22
P83559	No class	pfam_Agouti	SN_02_02	SN_02_02
P83560	Delta-atracotoxin family	pfam_Atracotoxin	SN_06_00	pfam_Atracotoxin
P83561	Magi-5 family	pfam_Toxin_23	SN_15_01	SN_15_01
P83562	No class	--	--	--
P83580	Shiva superfamily, Omega toxin family	pfam_Omega-toxin	SN_08_01	pfam_Omega-toxin
P83588	No class	pfam_Omega-toxin	SN_08_02	SN_08_02
P83608	Delta-atracotoxin family	pfam_Atracotoxin	SN_06_00	SN_06_00
P83619	Cupiennin family, 1 subfamily	--	SC_04_01	SC_04_01
P83620	Cupiennin family, 1 subfamily	--	SC_04_01	SC_04_01
P83621	Cupiennin family, 1 subfamily	--	SC_04_01	SC_04_01
P83622	Cupiennin family, 1 subfamily	--	SC_04_01	SC_04_01
P83745	Huwentoxin-1 family, Tltx subfamily	pfam_Toxin_12	SN_10_59	SN_10_59
P83746	Huwentoxin-1 family, TlTx subfamily	pfam_Toxin_12	SN_10_58	SN_10_58
P83747	Huwentoxin-1 family, Tltx subfamily	pfam_Toxin_12	SN_10_59	SN_10_59
P83892	Huwentoxin-1 family, PNTx27C4 subfamily	pfam_Toxin_12	SN_10_53	SN_10_53
P83894	Spider neurotoxin 21C2 family	pfam_Toxin_29	SN_17_00	pfam_Toxin_29
P83895	Plectoxin superfamily, Tx3 family	--	SN_02_01	SN_02_01
P83896	Spider toxin Tx2 family	--	SN_03_06	SN_03_06
P83901	Spider toxin Tx3-6 family	--	SN_09_00	SN_09_00
P83902	Spider toxin Tx3-6 family	--	SN_09_00	SN_09_00
P83903	Omega-agatoxin superfamily, Type II/III omega-agatoxin family	pfam_Toxin_34	SN_04_03	SN_04_03
P83904	Spider toxin Tx2 family	--	SN_03_06	SN_03_06
P83905	Spider toxin Tx2 family	pfam_Toxin_34	SN_03_05	SN_03_05
P83909	Plectoxin superfamily, Tx3 family	--	SN_02_01	SN_02_01
P83910	Huwentoxin-1 family, PNTx27C4 subfamily	pfam_Toxin_12	SN_10_53	SN_10_53
P83911	Plectoxin superfamily, Tx3 family	pfam_Toxin_12	SN_02_00	SN_02_00
P83915	Spider neurotoxin 21C2 family	pfam_Toxin_29	SN_17_00	pfam_Toxin_29
P83919	Spider toxin CSTX superfamily	pfam_Toxin_35	SN_19_12	SN_19_12
P83974	Huwentoxin-1 family, Jztx-1 subfamily	pfam_Toxin_12	SN_10_33	SN_10_33
P83996	Huwentoxin-1 family, PNTx27C4 subfamily	pfam_Toxin_12	SN_10_53	SN_10_53
P83998	Protease inhibitor I7 (squash-type serine protease inhibitor) family	pfam_Squash	VE_01_00	VE_01_00
P83999	Omega-agatoxin superfamily, Type II/III omega-agatoxin family	pfam_Toxin_34	SN_05_00	pfam_Toxin_34
P84001	No class	--	SN_18_00	SN_18_00
P84012	Spider toxin Tx2 family	--	SN_03_04	SN_03_04
P84014	Spider toxin Tx3-6 family	--	SN_09_00	SN_09_00
P84017	Spider neurotoxin 21C2 family	pfam_Toxin_29	SN_17_00	pfam_Toxin_29
P84018	Spider neurotoxin 21C2 family	pfam_Toxin_29	SN_17_00	SN_17_00
P84027	Omega-agatoxin superfamily, Type II/III omega-agatoxin family	pfam_Toxin_34	SN_04_03	SN_04_03
P84028	Spider toxin Tx2 family	--	SN_03_06	SN_03_06
P84031	Omega-agatoxin superfamily, Type II/III omega-agatoxin family	--	SN_09_00	SN_09_00
P84034	Spider toxin Tx2 family	--	SN_03_05	SN_03_05
P84062	Omega-agatoxin superfamily, Tx1 family	pfam_Toxin_34	SN_04_02	SN_04_02
P84063	Omega-agatoxin superfamily, Tx1 family	pfam_Toxin_34	SN_04_02	SN_04_02
P84093	Omega-agatoxin superfamily, Type II/III omega-agatoxin family	pfam_Toxin_34	SN_04_00	SN_04_00
P84507	Huwentoxin-1 family, CcoTx1 subfamily	pfam_Toxin_12	SN_10_04	SN_10_04
P84508	Huwentoxin-1 family, CcoTx1 subfamily	pfam_Toxin_12	SN_10_04	SN_10_04
P84509	Huwentoxin-1 family, CcoTx3 subfamily	pfam_Toxin_12	SN_10_47	SN_10_47
P84510	Huwentoxin-1 family, Gtx1-15 subfamily	pfam_Toxin_12	SN_10_08	SN_10_08
P84756	No class	pfam_Toxin_35	SN_09_00	SN_09_00
P84835	Huwentoxin-1 family, Jztx-4 subfamily	pfam_Toxin_12	SN_10_44	SN_10_44
P84836	Huwentoxin-1 family, Jztx-4 subfamily	pfam_Toxin_12	SN_10_44	SN_10_44
P84837	Huwentoxin-1 family, Jztx-11 subfamily	pfam_Toxin_12	SN_10_28	SN_10_28
P85033	Omega-agatoxin superfamily, Type II/III omega-agatoxin family	pfam_Toxin_34	SN_04_03	SN_04_03
P85034	Omega-agatoxin superfamily, Type II/III omega-agatoxin family	pfam_Toxin_34	SN_04_03	SN_04_03
P85079	Omega-lycotoxin family	pfam_Toxin_35	SN_29_00	SN_29_00
P85117	Phrixotoxin family	pfam_Toxin_12	SN_30_00	SN_30_00
P85235	Spider toxin Tx2 family	--	SN_03_03	SN_03_03
P85247	Cytoinsectotoxin family	pfam_Latarcin	SC_06_00	SC_06_00
P85253	Cytoinsectotoxin family	pfam_Latarcin	SC_06_00	SC_06_00
P85254	Cytoinsectotoxin family	pfam_Latarcin	SC_06_00	SC_06_00
P85255	Cytoinsectotoxin family	pfam_Latarcin	SC_06_00	SC_06_00
P85256	Cytoinsectotoxin family	pfam_Latarcin	SC_06_00	SC_06_00
P85257	Cytoinsectotoxin family	pfam_Latarcin	SC_06_00	SC_06_00
P85258	Cytoinsectotoxin family	pfam_Latarcin	SC_06_00	SC_06_00
P85259	Cytoinsectotoxin family	pfam_Latarcin	SC_06_00	SC_06_00
P85262	Spider toxin Tx2 family	--	SN_03_05	SN_03_05
P85263	Spider toxin Tx2 family	--	SN_03_05	SN_03_05
P85264	Spider toxin Tx2 family	--	SN_03_05	SN_03_05
P85265	Spider toxin Tx2 family	--	SN_03_05	SN_03_05
P85266	Spider toxin Tx2 family	--	SN_03_05	SN_03_05
P85267	No class	pfam_Toxin_35	SN_29_00	SN_29_00
P85268	Plectoxin superfamily, Tx3 family	pfam_Toxin_35	SN_02_00	SN_02_00
P85269	Plectoxin superfamily, Tx3 family	pfam_Agouti	SN_02_00	SN_02_00
P85270	Plectoxin superfamily, Tx3 family	pfam_Toxin_35	SN_02_01	SN_02_01
P85271	Omega-agatoxin superfamily, Type II/III omega-agatoxin family	pfam_Toxin_34	SN_04_03	SN_04_03
P85272	Omega-agatoxin superfamily, Type II/III omega-agatoxin family	pfam_Toxin_34	SN_04_03	SN_04_03
P85273	Omega-agatoxin superfamily, Type II/III omega-agatoxin family	pfam_Toxin_34	SN_04_03	SN_04_03
P85274	Spider toxin Tx3-6 family	--	--	--
P85275	Spider toxin Tx2 family	pfam_Toxin_21	SN_03_06	SN_03_06
P85276	Spider toxin Tx2 family	--	SN_03_06	SN_03_06
P85277	Spider toxin Tx2 family	--	SN_05_00	SN_05_00
P85497	Huwentoxin-2 family, TXP1 subfamily	pfam_Toxin_20	SN_12_06	pfam_Toxin_20
P85504	Huwentoxin-2 family, TXP1 subfamily	pfam_Toxin_20	SN_12_06	pfam_Toxin_20
P85505	No class	pfam_Omega-toxin	SN_32_00	SN_32_00
P85506	No class	--	SN_19_00	SN_19_00
P85975	Venom metalloproteinase (M12B) family	--	VE_04_00	VE_04_00
P86269	No class	--	SN_14_00	SN_14_00
P86418	Huwentoxin-1 family, PNTx27C4 subfamily	pfam_Toxin_12	SN_10_53	SN_10_53
P86716	No class	pfam_Latarcin	SN_09_00	SN_09_00
P86717	No class	pfam_Latarcin	SN_09_00	SN_09_00
P86718	No class	--	SN_09_00	SN_09_00
P86719	No class	--	SN_09_00	SN_09_00
Q02989	Latrotoxin superfamily, Alpha-latroinsectotoxin family	pfam_Ank_2	SC_01_02	SC_01_02
Q1ELT9	Latarcin superfamily, Lt1 family	pfam_Latarcin	SC_03_01	SC_03_01
Q1ELU0	Latarcin superfamily, Lt2 family	pfam_Latarcin	SC_03_02	SC_03_02
Q1ELU1	Latarcin superfamily, Lt2 family	pfam_Latarcin	SC_03_02	SC_03_02
Q1ELU2	Latarcin superfamily, Lt3 family	pfam_Latarcin	SC_03_03	SC_03_03
Q1ELU3	Latarcin superfamily, Lt3 family	pfam_Latarcin	SC_03_03	SC_03_03
Q1ELU4	Latarcin superfamily, Lt4 family	pfam_Latarcin	SC_03_04	pfam_Latarcin
Q1ELU5	Latarcin superfamily, Lt4 family	pfam_Latarcin	SC_03_04	pfam_Latarcin
Q1ELU7	Latarcin superfamily, Lt6 family	pfam_Latarcin	SC_03_06	pfam_Latarcin
Q1ELU8	Latarcin superfamily, Lt6 family	pfam_Latarcin	SC_03_06	pfam_Latarcin
Q1ELU9	Latarcin superfamily, Lt5 family	pfam_Latarcin	SC_03_05	SC_03_05
Q1ELV0	Latarcin superfamily, Lt7 family	pfam_Latarcin	SC_03_07	SC_03_07
Q1KY79	Arthropod phospholipase D family, Class I subfamily	--	VE_03_01	VE_03_01
Q1KY80	Arthropod phospholipase D family, Class I subfamily	--	VE_03_01	VE_03_01
Q1W694	Arthropod phospholipase D family, Class II subfamily	--	VE_03_01	VE_03_01
Q1W695	Arthropod phospholipase D family, Class II subfamily	--	VE_03_01	VE_03_01
Q25338	Latrotoxin superfamily, Delta-latroinsectotoxin family	pfam_Ank_2	SC_01_04	SC_01_04
Q27Q53	Litx family	--	SN_28_00	SN_28_00
Q27Q54	Arthropod phospholipase D family, Class II subfamily	--	VE_03_01	VE_03_01
Q2PAY4	Phrixotoxin family	pfam_Toxin_12	SN_30_00	SN_30_00
Q4VDB5	Arthropod phospholipase D family, Class I subfamily	--	VE_03_01	VE_03_01
Q4ZFU1	Arthropod phospholipase D family, Class II subfamily	--	VE_03_01	VE_03_01
Q4ZFU2	Arthropod phospholipase D family, Class II subfamily	--	VE_03_01	VE_03_01
Q56JA9	Arthropod phospholipase D family, Class II subfamily	--	VE_03_01	VE_03_01
Q5Q113	Huwentoxin-2 family, Lasiotoxin subfamily	pfam_Toxin_20	SN_12_04	SN_12_04
Q5Q114	Huwentoxin-2 family, Lasiotoxin subfamily	pfam_Toxin_20	SN_12_04	SN_12_04
Q5Y4U2	Omega-agatoxin superfamily, Type II/III omega-agatoxin family	pfam_Toxin_34	SN_04_03	pfam_Toxin_34
Q5Y4U3	No class	pfam_Toxin_34	SN_05_00	pfam_Toxin_34
Q5Y4U4	No class	pfam_Agouti	SN_02_00	pfam_Agouti
Q5Y4U6	Beta/delta-agatoxin family, Aga-5 subfamily	pfam_Toxin_35	SN_07_04	SN_07_04
Q5Y4U7	Beta/delta-agatoxin family, Aga-5 subfamily	pfam_Toxin_35	SN_07_04	SN_07_04
Q5Y4U8	Beta/delta-agatoxin family, Aga-4 subfamily	pfam_Toxin_35	SN_07_03	SN_07_03
Q5Y4U9	Beta/delta-agatoxin family, Aga-4 subfamily	pfam_Agouti	SN_07_03	SN_07_03
Q5Y4V0	Beta/delta-agatoxin family, Aga-4 subfamily	pfam_Agouti	SN_07_03	SN_07_03
Q5Y4V1	Beta/delta-agatoxin family, Aga-4 subfamily	pfam_Toxin_35	SN_07_03	SN_07_03
Q5Y4V2	Beta/delta-agatoxin family, Aga-4 subfamily	--	SN_07_03	SN_07_03
Q5Y4V3	Beta/delta-agatoxin family, Aga-4 subfamily	pfam_Toxin_35	SN_07_03	SN_07_03
Q5Y4V4	Beta/delta-agatoxin family, Aga-4 subfamily	pfam_Toxin_35	SN_07_03	SN_07_03
Q5Y4V5	Beta/delta-agatoxin family, Aga-3 subfamily	--	SN_07_02	SN_07_02
Q5Y4V6	Beta/delta-agatoxin family, Aga-4 subfamily	pfam_Agouti	SN_07_03	SN_07_03
Q5Y4V7	Beta/delta-agatoxin family, Aga-3 subfamily	--	SN_07_02	SN_07_02
Q5Y4V8	Beta/delta-agatoxin family, Aga-2 subfamily	pfam_Agouti	SN_07_01	SN_07_01
Q5Y4V9	No class	--	VP_01_02	VP_01_02
Q5Y4W0	No class	--	SN_10_02	SN_10_02
Q5Y4W1	No class	pfam_Toxin_35	SN_32_00	SN_32_00
Q5Y4W2	U2-agatoxin family	pfam_Toxin_35	SN_32_00	SN_32_00
Q5Y4W3	U2-agatoxin family	pfam_Toxin_35	SN_32_00	SN_32_00
Q5Y4W4	U2-agatoxin family	pfam_Toxin_35	SN_32_00	SN_32_00
Q5Y4W5	U2-agatoxin family	pfam_Toxin_35	SN_32_00	SN_32_00
Q5Y4W6	U2-agatoxin family	pfam_Toxin_35	SN_32_00	SN_32_00
Q5Y4W7	U2-agatoxin family	pfam_Toxin_35	SN_32_00	SN_32_00
Q5Y4W8	U2-agatoxin family	pfam_Toxin_35	SN_32_00	SN_32_00
Q5Y4W9	U2-agatoxin family	--	SN_32_00	SN_32_00
Q5Y4X0	U2-agatoxin family	pfam_Toxin_35	SN_32_00	SN_32_00
Q5Y4X1	U2-agatoxin family	pfam_Toxin_35	SN_32_00	SN_32_00
Q5Y4X2	U2-agatoxin family	pfam_Toxin_35	SN_32_00	SN_32_00
Q5Y4X3	U2-agatoxin family	pfam_Toxin_35	SN_32_00	SN_32_00
Q5Y4X4	U2-agatoxin family	pfam_Toxin_35	SN_32_00	SN_32_00
Q5Y4X5	U2-agatoxin family	--	SN_32_00	SN_32_00
Q5Y4X6	U2-agatoxin family	pfam_Toxin_35	SN_32_00	SN_32_00
Q5Y4X7	U2-agatoxin family	pfam_Toxin_35	SN_32_00	SN_32_00
Q5Y4X9	U2-agatoxin family	pfam_Toxin_35	SN_32_00	SN_32_00
Q5Y4Y0	U2-agatoxin family	pfam_Toxin_35	SN_32_00	SN_32_00
Q5Y4Y1	U2-agatoxin family	pfam_Toxin_35	SN_32_00	SN_32_00
Q5Y4Y2	U2-agatoxin family	pfam_Toxin_35	SN_32_00	SN_32_00
Q5Y4Y3	U2-agatoxin family	pfam_Toxin_35	SN_32_00	SN_32_00
Q5Y4Y4	U2-agatoxin family	pfam_Toxin_35	SN_32_00	SN_32_00
Q5Y4Y5	No class	pfam_Toxin_35	SN_32_00	SN_32_00
Q5YD75	Arthropod phospholipase D family, Class II subfamily	--	VE_03_01	VE_03_01
Q5YD77	Arthropod phospholipase D family, Class II subfamily	--	VE_03_01	VE_03_01
Q6B4T3	Spider LiTx3-related peptide family	--	SN_20_00	SN_20_00
Q6B4T4	Litx family	--	SN_28_00	SN_28_00
Q6B4T5	Litx family	--	SN_28_00	SN_28_00
Q75WG5	Delta-atracotoxin family	pfam_Atracotoxin	SN_06_00	pfam_Atracotoxin
Q75WH1	Magi-1 superfamily, Magi-1 family	pfam_Toxin_22	SN_14_09	SN_14_09
Q75WH2	Magi-5 family	pfam_Toxin_23	SN_15_01	SN_15_01
Q75WH3	No class	pfam_Toxin_35	SN_02_04	pfam_Toxin_35
Q75WH6	No class	--	SN_14_05	SN_14_05
Q7M3P1	No class	--	--	--
Q7M485	Arthropod phospholipase D family, Class II subfamily	--	VE_03_02	VE_03_02
Q7YT39	Huwentoxin-1 family, MTx4 subfamily	pfam_Toxin_12	SN_10_52	SN_10_52
Q7Z1N0	Arthropod phospholipase D family, Class II subfamily	--	VE_03_01	VE_03_01
Q7Z1Y7	Arthropod phospholipase D family, Class II subfamily	--	VE_03_01	VE_03_01
Q86C49	Huwentoxin-2 family, Huwentoxin-2 subfamily	pfam_Toxin_20	SN_12_08	SN_12_08
Q86C51	Huwentoxin-1 family, Lectin subfamily	pfam_Toxin_12	SN_10_51	SN_10_51
Q8I912	Arthropod phospholipase D family, Class II subfamily	--	VE_03_01	VE_03_01
Q8I913	Arthropod phospholipase D family, Class I subfamily	--	VE_03_01	VE_03_01
Q8I914	Arthropod phospholipase D family, Class I subfamily	--	VE_03_01	VE_03_01
Q8MTX1	No class	--	SN_18_00	SN_18_00
Q8T3S6	No class	--	--	--
Q8T3S7	Venom Kunitz-type family, Native Kunitz toxin subfamily	pfam_Kunitz_BPTI	SN_01_02	SN_01_02
Q9BJV7	Omega-atracotoxin type 2 family	pfam_Toxin_23	SN_15_02	SN_15_02
Q9BJV8	Omega-atracotoxin type 2 family	pfam_Toxin_23	SN_15_02	SN_15_02
Q9BJV9	Omega-atracotoxin type 2 family	pfam_Toxin_23	SN_15_02	SN_15_02
Q9BJW0	Omega-atracotoxin type 2 family	pfam_Toxin_23	SN_15_02	SN_15_02
Q9TWR5	No class	--	--	--
Q9XZC0	Latrotoxin superfamily, Alpha-latrocrustotoxin family	pfam_Ank_2	SC_01_01	SC_01_01
S0F1M4	Shiva superfamily, Omega toxin family	pfam_Omega-toxin	SN_08_01	pfam_Omega-toxin
S0F1M6	Shiva superfamily, Omega/kappa toxin family	pfam_Omega-toxin	SN_08_02	SN_08_02
S0F1M9	Shiva superfamily, Kappa toxin family	pfam_Toxin_16	SN_11_00	pfam_Toxin_16
S0F1N0	Shiva superfamily, Omega toxin family	pfam_Omega-toxin	SN_08_01	pfam_Omega-toxin
S0F1N6	Shiva superfamily, Omega toxin family	pfam_Omega-toxin	SN_08_01	pfam_Omega-toxin
S0F1N7	Shiva superfamily, Omega toxin family	pfam_Omega-toxin	SN_08_01	pfam_Omega-toxin
S0F1P1	Shiva superfamily, Kappa toxin family	pfam_Toxin_16	SN_11_00	pfam_Toxin_16
S0F204	Shiva superfamily, Omega toxin family	pfam_Omega-toxin	SN_08_01	pfam_Omega-toxin
S0F207	Shiva superfamily, Omega/kappa toxin family	pfam_Omega-toxin	SN_08_02	SN_08_02
S0F209	Shiva superfamily, Omega/kappa toxin family	pfam_Omega-toxin	SN_08_02	SN_08_02
S0F215	Shiva superfamily, Omega toxin family	pfam_Omega-toxin	SN_08_01	SN_08_01
W4VRU3	No class	--	SN_27_00	SN_27_00
W4VRU5	Magi-1 superfamily, ICK-30-40 family	pfam_Toxin_22	SN_14_03	SN_14_03
W4VRU6	Magi-1 superfamily, ICK-Trit family	pfam_Toxin_22	SN_14_06	SN_14_06
W4VRU8	Magi-1 superfamily, ICK-Trit family	pfam_Toxin_22	SN_14_06	SN_14_06
W4VRU9	No class	pfam_Toxin_21	SN_13_00	pfam_Toxin_21
W4VRV1	No class	--	SN_21_00	SN_21_00
W4VRV2	No class	--	SN_25_00	SN_25_00
W4VRV3	Magi-1 superfamily, ICK-6 family	pfam_Toxin_22	SN_14_04	SN_14_04
W4VRV4	Huwentoxin-1 family, ICK-1 subfamily	pfam_Toxin_12	SN_10_26	SN_10_26
W4VRV7	No class	--	SN_27_00	SN_27_00
W4VRW1	Magi-1 superfamily, ICK-30-40 family	pfam_Toxin_22	SN_14_03	SN_14_03
W4VRW4	Magi-1 superfamily, ICK-Trit family	pfam_Toxin_22	SN_14_06	SN_14_06
W4VRW6	Magi-1 superfamily, ICK-Trit family	pfam_Toxin_22	SN_14_06	SN_14_06
W4VRX0	No class	--	SN_03_03	SN_03_03
W4VRX3	No class	--	SN_21_00	SN_21_00
W4VRX8	No class	--	SN_27_00	SN_27_00
W4VRY7	Magi-1 superfamily, ICK-7 family	pfam_Toxin_22	SN_14_05	SN_14_05
W4VRY9	Magi-1 superfamily, ICK-7 family	pfam_Toxin_22	SN_14_05	SN_14_05
W4VS08	Magi-1 superfamily, ICK-30-40 family	pfam_Toxin_22	SN_14_03	SN_14_03
W4VS12	Magi-1 superfamily, ICK-30-40 family	pfam_Toxin_22	SN_14_03	SN_14_03
W4VS15	Magi-1 superfamily, ICK-Trit family	pfam_Toxin_22	SN_14_06	SN_14_06
W4VS20	Magi-1 superfamily, ICK-Trit family	pfam_Toxin_22	SN_14_06	SN_14_06
W4VS23	No class	pfam_Toxin_21	SN_13_00	SN_13_00
W4VS32	No class	--	SN_21_00	SN_21_00
W4VS46	No class	--	SN_25_00	SN_25_00
W4VS49	Huwentoxin-1 family, ICK4 subfamily	pfam_Toxin_12	SN_10_25	SN_10_25
W4VSA2	Magi-1 superfamily, ICK-30-40 family	pfam_Toxin_22	SN_14_03	SN_14_03
W4VSA5	Magi-1 superfamily, ICK-Trit family	pfam_Toxin_22	SN_14_06	SN_14_06
W4VSA7	Magi-1 superfamily, ICK-Trit family	pfam_Toxin_22	SN_14_06	SN_14_06
W4VSB0	No class	--	SN_03_03	SN_03_03
W4VSB2	No class	--	SN_21_00	SN_21_00
W4VSB7	No class	--	SN_27_00	SN_27_00
W4VSB9	No class	--	SN_25_00	SN_25_00
W4VSC0	Huwentoxin-1 family, ICK4 subfamily	pfam_Toxin_12	SN_10_25	SN_10_25
W4VSI1	Magi-1 superfamily, ICK-30-40 family	pfam_Toxin_22	SN_14_03	SN_14_03
W4VSI3	Magi-1 superfamily, ICK-Trit family	pfam_Toxin_22	SN_14_06	SN_14_06
W4VSI4	Magi-1 superfamily, ICK-Trit family	pfam_Toxin_22	SN_14_06	SN_14_06
W4VSI5	No class	--	SN_03_03	SN_03_03
W4VSI6	No class	--	SN_21_00	SN_21_00
W4VSI7	No class	--	SN_21_00	SN_21_00
W4VSI8	No class	--	SN_25_00	SN_25_00
W4VSI9	Huwentoxin-1 family, ICK-3 subfamily	pfam_Toxin_12	SN_10_27	SN_10_27
